# Supplementary material for: The influence of rare variants in circulating metabolic biomarkers
Source: PLoS Genet. 2020 Mar 9;16(3):e1008605. doi: 10.1371/journal.pgen.1008605 (PMC7108731; doi:10.1371/journal.pgen.1008605)
Supplement: S1 Table — (XLSX) [file pgen.1008605.s004.xlsx]

## Sheet: Supp Table 1
Supplementary Table 1: Single point association analyses results
rsid	Gene	most severe consequence	top trait	EA	NEA	discov p	validation p	meta-p	beta	se	EAF	n assoc traits
rs1047891	CPS1	missense_variant (Thr1412Asn)	Gly	a	c	1.48x10-68	4.47x10-54	2.09x10-125	0.42	0.02	0.3247	1
rs1077834	LIPC,ALDH1A2	intron_variant	L-HDL-TG	t	c	2.52x10-16	6.90x10-21	1.11x10-35	-0.25	0.02	0.2141	35
rs11076176	CETP	intron_variant	M-HDL-TG	t	g	5.82x10-7	6.62x10-6	1.65x10-11	-0.15	0.02	0.1692	6
rs11591147	PCSK9	missense_variant (Arg46Leu)	IDL-FC	t	g	7.31x10-12	2.20x10-5	2.96x10-15	-0.48	0.06	0.0173	45
rs116843064	ANGPTL4	missense_variant (Glu40Lys)	S-VLDL-TG	a	g	7.81x10-7	2.67x10-6	9.11x10-12	-0.4	0.06	0.0189	17
rs1184865	DOCK7	intron_variant	M-HDL-TG	a	g	6.59x10-6	5.66x10-5	1.45x10-9	-0.1	0.02	0.3613	1
rs12191266	SLC16A10	intron_variant	Tyr	t	c	4.68x10-6	2.42x10-5	4.48x10-10	-0.15	0.02	0.1443	1
rs1260326	GCKR	missense_variant (Leu446Pro)	MUFA	t	c	1.20x10-6	5.31x10-6	2.61x10-11	0.12	0.02	0.3985	17
rs138326449	APOC3	splice_donor_variant (2nd exon)	S-VLDL-TG	a	g	7.91x10-6	8.80x10-6	2.90x10-10	-1.1	0.17	0.0023	6
rs17231506	CETP	upstream_gene_variant	HDL2-C	t	c	6.73x10-17	4.65x10-18	1.35x10-33	0.21	0.02	0.3183	38
rs174476	RAB3IL1	intron_variant	UnsatDeg	t	c	2.05x10-9	1.48x10-5	1.95x10-13	0.12	0.02	0.4171	1
rs174547	FADS1,FADS2	intron_variant	UnsatDeg	t	c	1.03x10-41	5.96x10-38	9.02x10-80	0.33	0.02	0.3371	8
rs174602	FADS2	non_coding_transcript_exon_variant	UnsatDeg	t	c	1.21x10-11	5.64x10-7	4.97x10-17	0.17	0.02	0.2016	2
rs1912826	KLKB1	intron_variant	His	a	g	7.80x10-11	5.54x10-9	2.04x10-18	0.15	0.02	0.4889	2
rs2072560	APOA5	intron_variant	XS-VLDL-TG_%	t	c	1.15x10-8	2.06x10-7	1.07x10-14	0.27	0.04	0.059	30
rs2228671	LDLR	non_coding_transcript_exon_variant	IDL-FC	t	c	2.04x10-7	6.27x10-7	5.55x10-13	-0.18	0.03	0.1226	38
rs2295601	ELOVL2	synonymous_variant	DHA/FA	a	g	1.54x10-10	6.61x10-9	4.69x10-18	-0.17	0.02	0.229	2
rs2575876	ABCA1	intron_variant	HDL3-C	a	g	1.92x10-6	8.30x10-8	8.12x10-13	-0.14	0.02	0.2465	1
rs2657879	GLS2	3_prime_UTR_variant	Gln	a	g	1.16x10-11	1.72x10-15	1.50x10-25	0.23	0.02	0.1807	1
rs283813	PVRL2	intron_variant	S-LDL-C_%	a	t	3.08x10-8	1.20x10-5	2.20x10-12	-0.23	0.03	0.069	22
rs28399637	BCAM	intron_variant	S-LDL-CE_%	a	g	4.95x10-9	8.59x10-7	2.02x10-14	0.14	0.02	0.3177	25
rs28399654	BCAM	missense_variant (Val196Ile)	S-LDL-C_%	a	g	1.38x10-11	8.80x10-8	8.29x10-18	-0.4	0.05	0.0337	34
rs328	LPL	stop_gained (Ser474Ter)	TG/PG	c	g	1.08x10-8	1.44x10-7	7.00x10-15	0.22	0.03	0.1009	19
rs3798220	LPA	missense_variant (Ile1891Met)	XL-VLDL-CE	t	c	3.04x10-6	4.55x10-13	6.15x10-17	0.55	0.07	0.0176	16
rs386606006	APOB	synonymous_variant	ApoB	a	g	9.37x10-6	2.97x10-6	1.17x10-10	0.11	0.02	0.488	1
rs429358	APOE	missense_variant (Cys130Arg)	S-LDL-PL_%	t	c	9.37x10-17	1.20x10-17	4.69x10-33	0.27	0.02	0.1507	61
rs435306	PLTP	intron_variant	L-HDL-PL_%	t	g	4.90x10-7	4.17x10-7	8.84x10-13	0.14	0.02	0.255	1
rs4804573	KANK2	3_prime_UTR_variant	S-LDL-PL_%	a	g	1.49x10-7	6.26x10-5	4.66x10-11	0.11	0.02	0.4705	9
rs5880	CETP	missense_variant (Ala390Pro)	HDL-C	c	g	7.97x10-7	3.05x10-8	1.17x10-13	-0.28	0.04	0.0487	8
rs61937878	HAL	missense_variant (Val549Met)	His	t	c	7.41x10-14	3.75x10-8	2.01x10-20	0.95	0.1	0.0066	1
rs693672	FADS3	intron_variant	UnsatDeg	t	c	1.44x10-10	1.36x10-9	8.97x10-19	-0.19	0.02	0.1676	1
rs7412	APOE	missense_variant (Arg176Cys)	S-LDL-CE_%	t	c	8.55x10-63	1.82x10-58	5.97x10-124	-0.71	0.03	0.078	89
rs76075198	CEACAM19	synonymous_variant	S-LDL-CE_%	t	c	6.76x10-7	5.25x10-8	1.72x10-13	-0.41	0.06	0.022	10
rs7679	PCIF1	3_prime_UTR_variant	L-HDL-PL_%	t	c	5.43x10-18	1.14x10-19	2.23x10-36	-0.27	0.02	0.1805	19
Most severe consequence=most severe consequence predicted by VEP on CANONICAL transcript. top trait=trait with the lowest p-value.
EA=effect allele. NEA=non-effect allele discov p=p-value for top trait in discovery cohort (WES). validation p=p-value for top trait in validation cohort (WGS).
meta-p= p-value for top trait. beta=beta for top trait after meta-analysis. se=se for top trait after meta-analysis. EAF=effect allele frequency. n assoc traits=number of associated traits.
