# Supplementary material for: The influence of rare variants in circulating metabolic biomarkers
Source: PLoS Genet. 2020 Mar 9;16(3):e1008605. doi: 10.1371/journal.pgen.1008605 (PMC7108731; doi:10.1371/journal.pgen.1008605)
Supplement: S2 Table — (XLSX) [file pgen.1008605.s005.xlsx]

## Sheet: Supp Table 2
Supplementary Table 2: Gene-trait associations with p< 5x10-3 in discovery stage (LoF, N=3,741), and their corresponding association results in validation (N=3,401) and combined meta-analysis (N=7,142)
trait	gene	discovery p	discovery n	validation p	validation n	METASKAT P (discovery+validation, unadjusted)	METASKAT P (discovery+validation, adjusted)
lhdlfc_%	APOC3	7.91938e-06	3	6.09865e-08	2	2.22501e-12	NA
xsvldltg	APOC3	7.82747e-06	3	1.00212e-07	2	3.58875e-12	6.10487e-13
svldltg	APOC3	1.62919e-05	3	5.4419e-08	2	4.28751e-12	1.2166e-12
svldlpl	APOC3	7.14106e-06	3	4.64764e-07	2	1.48662e-11	1.01728e-12
svldlp	APOC3	5.06193e-06	3	7.21563e-07	2	1.65311e-11	7.74319e-13
mhdltg_%	APOC3	3.78156e-05	3	1.44638e-07	2	2.47255e-11	NA
svldll	APOC3	5.03753e-06	3	1.62105e-06	2	3.7319e-11	1.60205e-12
vldltg	APOC3	4.19766e-05	3	2.76257e-07	2	5.36653e-11	NA
idltg	APOB	2.11255e-10	6	0.00196791	5	1.72452e-10	3.20341e-13
xsvldlpl	APOB	4.70835e-09	6	0.000929836	5	3.89589e-10	1.00635e-10
svldlfc	APOC3	7.86467e-06	3	1.03986e-05	2	3.91085e-10	6.51401e-12
xsvldlp	APOB	1.35021e-08	6	0.000636865	5	4.39355e-10	9.846e-13
mvldlp	APOC3	5.45555e-05	3	2.15663e-06	2	4.92308e-10	1.05015e-10
ldltg	APOB	1.55209e-09	6	0.00177197	5	5.1686e-10	NA
mvldll	APOC3	5.09983e-05	3	2.48565e-06	2	5.27527e-10	2.31929e-10
mvldlpl	APOC3	4.65482e-05	3	3.29341e-06	2	6.3372e-10	2.42084e-10
mvldlfc	APOC3	3.66473e-05	3	4.87847e-06	2	7.40068e-10	9.73739e-11
mvldltg	APOC3	8.83048e-05	3	2.06846e-06	2	7.72407e-10	3.04863e-10
xsvldll	APOB	4.56298e-08	6	0.000664991	5	1.0834e-09	3.94181e-12
serumtg	APOC3	5.40281e-05	3	5.47836e-06	2	1.21093e-09	6.37987e-10
lhdlfc	APOC3	0.0015889	3	1.35645e-07	2	1.73257e-09	4.58946e-11
xlhdlpl	APOC3	0.000561065	3	9.01412e-07	2	2.59175e-09	NA
apob	APOB	2.12882e-08	6	0.00185131	5	2.68377e-09	1.50259e-10
xlhdlfc	APOC3	0.000364681	3	1.7421e-06	2	2.82079e-09	NA
hdld	APOC3	0.00246673	3	2.23028e-07	2	4.06267e-09	NA
lhdlc	APOC3	0.00196534	3	3.00609e-07	2	4.27775e-09	1.18099e-10
shdltg	APOC3	0.000289152	3	3.93938e-06	2	4.70824e-09	8.15009e-09
lldltg	APOB	2.88868e-08	6	0.00214768	5	4.75334e-09	NA
lhdlce	APOC3	0.00216841	3	4.02524e-07	2	6.11537e-09	1.64411e-10
idlp	APOB	3.53001e-07	6	0.000771863	5	6.2143e-09	3.38206e-10
lldlpl_%	APOB	1.07994e-09	6	0.0157521	5	6.59352e-09	NA
xlhdll	APOC3	0.000461308	3	3.6777e-06	2	7.24333e-09	NA
xlhdlp	APOC3	0.000489507	3	3.92075e-06	2	8.19294e-09	NA
lldlp	APOB	1.26353e-07	6	0.00234481	5	1.29881e-08	1.17012e-09
idll	APOB	8.20755e-07	6	0.000998922	5	1.56962e-08	1.01749e-09
sldltg	APOB	2.07024e-09	6	0.0154255	5	1.57478e-08	NA
xsvldltg	APOB	2.11355e-08	6	0.00722395	5	1.7573e-08	2.54641e-11
mldltg	APOB	4.16729e-09	6	0.0126683	5	1.75903e-08	NA
mvldlc	APOC3	9.0966e-05	3	5.01505e-05	2	1.80438e-08	1.18646e-08
lhdlc_%	APOC3	7.69239e-05	3	5.77609e-05	2	1.89626e-08	NA
lldll	APOB	2.3117e-07	6	0.00258415	5	2.22337e-08	2.18246e-09
tgpg	APOC3	0.000517903	3	1.35933e-05	2	2.74814e-08	NA
idlpl	APOB	1.54002e-06	6	0.00156708	5	4.43528e-08	4.60722e-09
apobapoa1	APOC3	0.000656708	3	1.78632e-05	2	4.47453e-08	NA
vldld	APOC3	0.0015816	3	6.48863e-06	2	4.68966e-08	7.63476e-08
ldlc	APOB	3.06199e-07	6	0.00400039	5	4.82011e-08	6.99924e-09
xsvldlfc	APOB	1.29295e-06	6	0.00226465	5	5.73573e-08	NA
lldlce	APOB	5.39809e-07	6	0.00346323	5	5.77791e-08	8.23058e-09
sldlp	APOB	4.38737e-08	6	0.0117891	5	6.56792e-08	3.23825e-08
shdltg_%	APOC3	0.00146736	3	1.06122e-05	2	6.60793e-08	NA
lldlc	APOB	7.32912e-07	6	0.00332195	5	6.76633e-08	8.40504e-09
sldll	APOB	5.63696e-08	6	0.0121469	5	8.01564e-08	3.67188e-08
mhdltg	APOC3	0.000285597	3	7.90214e-05	2	8.2597e-08	NA
lvldlpl	APOC3	0.000640136	3	3.59534e-05	2	8.47759e-08	3.74741e-08
lvldlce	APOC3	0.000629619	3	3.82043e-05	2	8.84715e-08	1.77625e-08
remnantc	APOB	4.35861e-06	6	0.00170112	5	9.36606e-08	NA
svldlc	APOC3	3.11853e-05	3	0.000631468	2	1.05885e-07	5.69474e-09
mldlp	APOB	1.97343e-07	6	0.00880462	5	1.09153e-07	4.06914e-08
pufa	APOB	2.13526e-06	6	0.00293883	5	1.09838e-07	NA
xlhdlc	APOC3	0.000982579	3	3.06214e-05	2	1.11979e-07	NA
apobapoa1	APOB	2.10381e-07	6	0.00955663	5	1.12217e-07	NA
idlfc_%	APOC3	0.00459968	3	4.81579e-06	2	1.12954e-07	NA
lvldlp	APOC3	0.000712446	3	4.41005e-05	2	1.14822e-07	3.62268e-08
lldlpl	APOB	1.29408e-06	6	0.00367707	5	1.15523e-07	8.17161e-09
lvldll	APOC3	0.000724662	3	4.3919e-05	2	1.16288e-07	3.58208e-08
faw6	APOB	4.01564e-06	6	0.00229639	5	1.25727e-07	NA
lldlfc	APOB	2.05618e-06	6	0.00313202	5	1.29238e-07	1.01282e-08
lvldlc	APOC3	0.00075932	3	4.81777e-05	2	1.32822e-07	6.15509e-08
lvldltg	APOC3	0.000767617	3	5.20936e-05	2	1.45078e-07	4.88174e-08
sldlc	APOB	9.84137e-08	6	0.0147165	5	1.51031e-07	3.95124e-08
mldll	APOB	2.95424e-07	6	0.00956655	5	1.59455e-07	3.89966e-08
vldlc	APOC3	7.94386e-05	3	0.000483744	2	1.72789e-07	NA
idlfc	APOB	4.58172e-06	6	0.00256339	5	1.76173e-07	1.04711e-08
sldlce	APOB	9.78426e-08	6	0.016622	5	1.81796e-07	NA
sldlfc	APOB	1.9372e-07	6	0.0134465	5	1.97288e-07	NA
mvldlce	APOC3	0.000234819	3	0.000289461	2	2.58068e-07	4.40896e-07
lvldlfc	APOC3	0.000949101	3	8.19282e-05	2	2.74576e-07	9.26945e-08
mldlpl	APOB	5.09154e-07	6	0.0117244	5	3.00694e-07	3.27601e-08
sldlpl	APOB	1.67207e-07	6	0.019751	5	3.21979e-07	NA
la	APOB	2.78422e-05	6	0.00164703	5	3.44245e-07	3.01104e-09
lldlfc_%	APOB	2.1059e-10	6	0.220661	5	3.74344e-07	NA
idlc	APOB	1.30121e-05	6	0.002673	5	3.87349e-07	3.61154e-08
mldlc	APOB	8.81056e-07	6	0.0126053	5	4.77784e-07	1.14003e-07
mldlce	APOB	9.11573e-07	6	0.013064	5	5.15411e-07	1.43271e-07
mldlfc	APOB	1.17046e-06	6	0.0131004	5	5.99665e-07	NA
xsvldlc	APOB	5.18643e-05	6	0.00185421	5	6.57975e-07	NA
idlce	APOB	2.44891e-05	6	0.00297288	5	6.949e-07	NA
xlhdlce	APOC3	0.00192817	3	0.000109514	2	7.318e-07	NA
serumc	APOB	1.29954e-05	6	0.0046228	5	7.41197e-07	8.88475e-09
lldlfc_%	APOC3	0.00100538	3	0.000233518	2	8.08259e-07	NA
freec	APOB	6.3881e-05	6	0.0019043	5	8.4203e-07	2.20058e-08
estc	APOB	1.13325e-05	6	0.00691372	5	1.1152e-06	1.44229e-08
idlpl_%	APOB	5.27215e-06	6	0.0111326	5	1.14162e-06	NA
totfa	APOB	2.18071e-05	6	0.00485903	5	1.14455e-06	NA
lhdltg_%	APOC3	0.000736217	3	0.000456252	2	1.22304e-06	NA
svldlfc	APOB	1.75511e-05	6	0.00599361	5	1.22659e-06	2.15655e-09
mhdlc_%	APOC3	0.00166099	3	0.000251617	2	1.39063e-06	NA
idltg	APOC3	0.00168351	3	0.000279763	2	1.57097e-06	5.50973e-06
vldlc	APOB	4.63974e-05	6	0.00470326	5	1.74729e-06	NA
svldlc	APOB	8.47765e-05	6	0.00334431	5	1.8243e-06	1.14081e-08
svldlpl	APOB	3.12842e-05	6	0.00953353	5	3.19297e-06	2.54305e-08
svldlce	APOC3	0.00012136	3	0.00487107	2	3.25231e-06	NA
sm	APOB	0.000123266	6	0.00522639	5	4.17042e-06	NA
svldll	APOB	3.26169e-05	6	0.0120302	5	4.37159e-06	2.67844e-08
xsvldlce	APOB	0.000382053	6	0.00274967	5	4.91669e-06	NA
xsvldlp	APOC3	0.000485627	3	0.00273819	2	5.4508e-06	2.28564e-06
faw3	APOB	3.34012e-06	6	0.0404817	5	5.7654e-06	1.06223e-06
svldlce	APOB	0.000318091	6	0.00381117	5	5.88853e-06	NA
lvldlpl_%	APOB	1.09916e-05	5	0.0297947	5	5.96383e-06	NA
svldlp	APOB	3.87504e-05	6	0.0166421	5	7.48629e-06	5.81223e-08
shdlc	ADAM2	0.00409865	3	0.000611938	3	8.34224e-06	NA
totcho	APOB	0.000617732	6	0.00382657	5	1.04338e-05	NA
xxlvldlc_%	DDX51	5.02789e-05	7	0.0857341	2	1.06947e-05	NA
xlhdltg_%	APOC3	0.00269037	3	0.00133454	2	1.13915e-05	NA
dha	APOB	4.37404e-05	6	0.0202854	5	1.17194e-05	2.34858e-05
serumtg	APOB	2.08729e-05	6	0.034833	5	1.39683e-05	8.73941e-06
mhdlce_%	APOC3	0.00283121	3	0.00186019	2	1.69918e-05	NA
sfa	APOB	0.000212997	6	0.0130577	5	1.70413e-05	NA
mvldlfc_%	APOC3	0.000379388	3	0.00896187	2	1.7053e-05	NA
totpg	APOB	0.00092948	6	0.00468546	5	1.81823e-05	NA
xsvldll	APOC3	0.000809782	3	0.00679687	2	2.26357e-05	9.29591e-06
alb	MTHFSD	0.00358112	5	0.00164145	2	2.31568e-05	0.661868
lldlce_%	APOB	2.61543e-06	6	0.128328	5	2.3777e-05	NA
mufa	APOB	0.000385432	6	0.0127203	5	2.68427e-05	3.35693e-08
xxlvldltg_%	DDX51	0.000431819	7	0.0112021	2	2.75954e-05	NA
pc	APOB	0.000996249	6	0.00659237	5	2.81938e-05	NA
gln	NRP1	0.0028847	5	0.00345333	3	3.76699e-05	0.00169788
hdl2c	GEMIN5	0.00402523	2	0.00326047	2	3.922e-05	NA
lhdlpl	GEMIN5	0.00318132	2	0.00418988	2	3.94217e-05	0.00100004
idltg_%	SYNE1	0.000887389	6	0.0161212	6	5.05909e-05	NA
xsvldltg_%	SYNE1	0.000340664	6	0.032554	6	5.09819e-05	NA
mvldlce	APOB	0.000612345	6	0.0162535	5	5.30379e-05	3.48754e-06
lhdlpl_%	APOC3	0.00282063	3	0.00605806	2	5.78327e-05	NA
gp	PPIP5K2	0.000418324	4	0.0411806	2	6.45969e-05	0.219539
acace	C10orf129	0.000677822	4	0.0388224	2	7.75377e-05	6.34874e-05
xlvldlce_%	C2orf16	0.00179093	2	0.0156065	2	7.94284e-05	NA
mhdlfc_%	GEMIN5	0.00342079	2	0.00870906	2	8.53332e-05	NA
lhdlce_%	APOC3	0.00265766	3	0.00898529	2	8.70489e-05	NA
xlvldlc_%	C2orf16	0.00479169	2	0.00551587	2	9.33362e-05	NA
mvldltg	GEMIN5	0.000386932	2	0.0609344	2	0.000113486	4.88349e-05
mvldlc	APOB	0.000606408	6	0.0306011	5	0.000113756	4.5731e-06
svldlpl_%	TFR2	0.000383358	2	0.0612464	2	0.000114382	NA
svldltg	BNIP1	0.000588662	2	0.0398868	2	0.000117511	0.000490478
xsvldlpl_%	APOB	1.32544e-05	6	0.161122	5	0.000119804	NA
svldlfc_%	GEMIN5	0.0031902	2	0.0130815	2	0.000121372	NA
lvldlce_%	C2orf16	0.00271088	2	0.0158594	2	0.000123379	NA
xsvldlc_%	IFT74	0.000343664	7	0.124319	5	0.000124086	NA
xlvldlce_%	UGT1A7	0.000659766	3	0.061536	2	0.000135833	NA
acace	C2orf16	0.00106701	4	0.053328	2	0.000145291	6.5775e-05
xsvldlce_%	IFT74	0.000521905	7	0.1022	5	0.000147684	NA
sfafa	APLF	0.000815817	6	0.0503423	2	0.000148759	NA
vldltg	GEMIN5	0.000421482	2	0.0730364	2	0.000153153	NA
unsat	CPA6	0.000481837	2	0.0658756	2	0.000158724	NA
lafa	NBAS	0.000681835	5	0.0341678	7	0.000162005	NA
vldld	GEMIN5	0.00163717	2	0.0352447	2	0.000188779	1.45837e-05
sldltg_%	SYNE1	0.00165805	6	0.0337368	6	0.000190673	NA
shdltg_%	GEMIN5	0.00373393	2	0.020315	2	0.000216271	NA
xlhdlce_%	FILIP1	0.000110248	3	0.280579	2	0.000228845	NA
xsvldltg	BNIP1	0.000600699	2	0.0653376	2	0.00023597	0.00266685
tgpg	NEBL	0.000241961	7	0.393239	3	0.000244506	NA
faw3	ENPEP	0.000125978	4	0.193579	4	0.000249263	0.00046013
xsvldlfc_%	GPR144	0.00017431	5	0.246004	3	0.000262482	NA
mvldltg	SETD4	0.00467971	4	0.016646	5	0.000270887	0.000584859
svldltg	GEMIN5	0.000962523	2	0.0688034	2	0.000277525	0.00012578
ldld	IFT74	0.00253445	7	0.0438687	5	0.000281516	0.00033455
vldltg	BNIP1	0.00142459	2	0.050152	2	0.000295663	NA
shdlfc_%	PRR26	0.000639474	4	0.149569	2	0.00029765	NA
mvldlp	GEMIN5	0.000372712	2	0.130284	2	0.000302839	4.30082e-05
xxlvldltg	LPA	0.00126607	5	0.0646161	6	0.00030923	0.00044814
mhdlpl_%	DOCK5	0.00495363	3	0.0229852	3	0.000319985	NA
leu	TXNRD3NB	0.00369218	2	0.0298911	2	0.000329509	0.00610067
remnantc	APOC3	0.00267766	3	0.0317863	2	0.000333532	NA
xlhdlfc_%	TMPRSS5	0.00166444	3	0.0725946	5	0.000337326	NA
mvldltg	BNIP1	0.00181783	2	0.0482294	2	0.000339487	0.000974672
xlvldlc_%	UGT1A7	0.0011852	3	0.0897609	2	0.000341707	NA
svldlce_%	SYNE1	0.0013984	6	0.0635795	6	0.000342709	NA
tgpg	SPAG1	0.00484617	2	0.0216978	2	0.00035233	NA
svldltg	APOB	0.000262732	6	0.111011	5	0.000353938	0.000297027
sldlpl	FAM189B	0.00148886	3	0.107063	2	0.000364579	NA
xsvldltg_%	BNIP1	0.00216473	2	0.0442851	2	0.000372512	NA
sfafa	WDR47	0.00435911	3	0.0249431	2	0.000373572	NA
mvldll	GEMIN5	0.000384586	2	0.151116	2	0.00038241	0.000123857
xsvldlc_%	DNASE1L2	0.00129821	3	0.0816465	2	0.000383661	NA
crea	FAM217A	0.000155231	3	0.32845	2	0.000390777	0.0106906
sfafa	CPA6	0.00307751	2	0.0398187	2	0.000396069	NA
xxlvldlp	LPA	0.00134779	5	0.0766486	6	0.000397564	0.00107498
lhdlfc	NGLY1	0.00217502	5	0.0582942	2	0.000397974	0.000732141
phe	KIAA0020	0.00251869	3	0.0410346	5	0.000406445	0.40346
serumtg	BNIP1	0.00100083	2	0.0771644	2	0.000408625	0.00156291
mhdltg_%	MYO15A	0.00479972	15	0.0326017	7	0.000419586	NA
xlvldltg_%	CCDC63	0.000936442	5	0.143137	4	0.000424983	NA
xxlvldll	LPA	0.0014385	5	0.0806013	6	0.000444466	0.00121179
svldlc_%	SYNE1	0.00118808	6	0.0885146	6	0.000445968	NA
lhdlpl_%	GORAB	0.00073112	4	0.174497	3	0.000455355	NA
mvldlpl	GEMIN5	0.000374113	2	0.175158	2	0.000466891	0.000107788
xlhdlfc_%	ANO2	3.88904e-05	5	0.809534	3	0.000474216	NA
dhafa	ZNF212	0.00105685	2	0.15853	2	0.000481348	NA
svldlpl_%	APOC3	0.000485296	3	0.118822	2	0.000485246	NA
xsvldltg_%	GRK4	0.00196804	6	0.0802737	2	0.000503108	NA
xxlvldlpl	LPA	0.00180776	5	0.0770752	6	0.000503234	0.00108561
lhdll	NGLY1	0.00194612	5	0.1039	2	0.000507567	0.00113314
lhdlc	NGLY1	0.00256566	5	0.0662603	2	0.000508933	0.00101155
lvldlce	SETD4	0.00485821	4	0.0287853	5	0.000527409	0.00309794
lvldltg	BNIP1	0.00245204	2	0.057418	2	0.00053763	0.000892007
lhdlp	NGLY1	0.0020126	5	0.110065	2	0.000545805	0.0012352
pufafa	PPIP5K2	0.00138751	4	0.115539	2	0.000546817	NA
xlvldlc_%	TULP3	0.00306647	5	0.0683363	6	0.000560972	NA
xxlvldlpl_%	GPR179	5.16386e-05	6	0.920592	3	0.000562853	NA
lhdll	C10orf76	0.000872091	2	0.218996	2	0.000564627	0.00129225
lhdlp	C10orf76	0.000870722	2	0.219954	2	0.000567827	0.0012992
lhdlce	NGLY1	0.00278442	5	0.0692995	2	0.000569044	0.00115227
xlhdlpl_%	FILIP1	0.000290502	3	0.327374	2	0.000597608	NA
svldlce_%	MORN3	0.00224667	2	0.0748737	2	0.000604711	NA
shdltg	BNIP1	0.000918729	2	0.112426	2	0.000611727	0.00206812
mldlce_%	ABHD16B	0.00260838	4	0.0759366	2	0.000619057	NA
mvldlp	BNIP1	0.00227367	2	0.0685596	2	0.00062026	0.00160384
gp	NEBL	0.00233623	7	0.110529	3	0.000632539	0.0167788
lhdlpl	NGLY1	0.00179101	5	0.162054	2	0.000634363	0.00143459
lvldlc	SETD4	0.00399061	4	0.0383511	5	0.000637352	0.00526928
lvldlp	BNIP1	0.00269775	2	0.062784	2	0.000642847	0.001074
mldlce_%	OR14K1	0.000397843	3	0.243602	3	0.000644487	NA
mvldlfc	BNIP1	0.00156034	2	0.087428	2	0.000648162	0.00671826
svldlpl_%	MIPOL1	0.00171145	2	0.129579	2	0.000666993	NA
hdld	C10orf76	0.00141242	2	0.173852	2	0.000672892	NA
lhdlce	C10orf76	0.00153013	2	0.167566	2	0.000673496	0.0014087
lhdlpl	C10orf76	0.000763695	2	0.277001	2	0.000677425	0.00161621
lvldll	BNIP1	0.00274005	2	0.0649985	2	0.000677755	0.00113354
xlhdlce_%	UQCRC2	0.000293554	2	0.45303	2	0.000683543	NA
xsvldlfc	FAM217A	0.000638436	3	0.234986	2	0.000683714	NA
lhdlc	C10orf76	0.00141236	2	0.185299	2	0.000701498	0.00145993
lhdlce_%	GORAB	0.000486891	4	0.295114	3	0.000703325	NA
acace	SNUPN	0.00294553	3	0.0742025	2	0.000703651	0.00612353
lvldll	SETD4	0.00253424	4	0.0544585	5	0.000705495	0.00359074
mvldll	BNIP1	0.00231099	2	0.0753077	2	0.000705794	0.00246154
mufafa	NEBL	0.000885053	7	0.363563	3	0.000707798	NA
lldlc_%	APOB	0.000142128	6	0.239057	5	0.000715377	NA
xsvldlce_%	CLHC1	0.00394778	2	0.0545421	3	0.000725353	NA
lafa	PPIP5K2	0.00142864	4	0.144244	2	0.000725803	NA
xlhdlc_%	FILIP1	0.000372537	3	0.323607	2	0.000729237	NA
lvldlp	SETD4	0.00243114	4	0.0573019	5	0.000730233	0.00371108
his	PSRC1	0.000846365	6	0.18321	2	0.000736218	NA
xlvldlpl_%	CNGA3	0.00469406	3	0.0627609	3	0.000740808	NA
lldlce_%	ABHD16B	0.00104541	4	0.161406	2	0.00074615	NA
xlvldlfc	PPIP5K2	0.000897268	4	0.200771	2	0.000752509	NA
mvldlpl	APOB	0.00108534	6	0.0998837	5	0.000762197	0.000605327
xsvldlc_%	GRK4	0.00345592	6	0.0738313	2	0.000763259	NA
mhdlpl_%	PTPRM	0.00377624	3	0.0685835	2	0.000763506	NA
xsvldlc_%	SYNE1	0.000452524	6	0.20228	6	0.00076759	NA
xsvldlce_%	ADAM2	0.000684957	3	0.164318	3	0.000771567	NA
xxlvldlce_%	DDX51	0.000205686	7	0.701383	2	0.000780214	NA
svldlp	BNIP1	0.00186194	2	0.0911507	2	0.00078168	0.00699025
mldlpl_%	OR14K1	0.00110029	3	0.164664	3	0.000790799	NA
lvldlce_%	CCDC150	0.000342091	6	0.27179	2	0.00079548	NA
lvldlpl	BNIP1	0.00269168	2	0.0750097	2	0.000796215	0.00214412
svldltg_%	SYNE1	0.000951761	6	0.161216	6	0.000799396	NA
phe	WDR25	0.000295185	3	0.407959	2	0.000810149	0.200908
dha	ZNF212	0.00299912	2	0.108774	2	0.000810843	0.000258813
mvldlfc	APOB	0.00156999	6	0.0864813	5	0.000821	3.2374e-05
lvldlpl	SETD4	0.00313575	4	0.0550558	5	0.000831167	0.00487154
svldlpl	BNIP1	0.00185134	2	0.0949769	2	0.000832314	0.0073884
xlvldlpl_%	PHLDB3	0.000222274	2	0.305593	2	0.00083415	NA
mvldlpl	BNIP1	0.0023354	2	0.0856023	2	0.000837851	0.00283768
xlhdlfc_%	PKD2L2	0.00435943	3	0.0607603	2	0.000845212	NA
shdlpl_%	KLHL33	0.000147356	4	0.790969	3	0.000846695	NA
alb	DNAH8	0.000138859	16	0.519093	14	0.000847097	0.260478
lvldltg	SETD4	0.00209784	4	0.0703502	5	0.000855389	0.00430873
sldlce_%	OR14K1	0.000909154	3	0.196482	3	0.000867336	NA
xlhdlp	ZNF560	0.000271029	3	0.567131	2	0.000868196	NA
mldlc_%	OR14K1	0.000407638	3	0.298008	3	0.000868427	NA
xxlvldlfc	PPIP5K2	0.00101968	4	0.20945	2	0.000887368	NA
mhdlc_%	PTPRM	0.00411947	3	0.0753024	2	0.000905708	NA
xlhdlfc_%	PDE2A	0.00291899	3	0.102414	3	0.000905855	NA
apobapoa1	GEMIN5	0.000582894	2	0.21512	2	0.00090644	NA
sldlp	FAM189B	0.00181193	3	0.23176	2	0.000907447	0.00168905
svldlc_%	MORN3	0.00233994	2	0.103526	2	0.00091138	NA
faw3	ESYT1	0.00350766	3	0.107471	2	0.000915933	0.0010717
mhdlce_%	ZNHIT1	0.0037753	2	0.0618314	3	0.000941604	NA
xlhdll	ZNF560	0.000308187	3	0.562085	2	0.000945529	NA
dagtg	EDDM3B	0.00423026	2	0.0926843	2	0.000954081	NA
ldlc	ABHD16B	0.00367464	4	0.087029	2	0.000961911	0.00201274
lldlce	ABHD16B	0.00343855	4	0.0914652	2	0.000962802	0.00241674
dag	APOC3	0.00410512	2	0.06058	2	0.0009941	NA
alb	DCAF13	0.00473864	3	0.0265069	3	0.000994513	0.989697
idlfc_%	MYO15A	0.00192575	15	0.206536	7	0.00100253	NA
xlvldlpl_%	WNT10A	0.00140643	3	0.218738	4	0.001004	NA
ile	C1orf216	0.00347216	2	0.121356	2	0.00101467	0.0843464
lldlc	ABHD16B	0.0035562	4	0.0934704	2	0.00101546	0.00249912
sldlc	ABHD16B	0.00407829	4	0.0847383	2	0.00101827	0.001631
mldlc	ABHD16B	0.00402477	4	0.0866306	2	0.00102977	0.00191497
hdltg	PPIP5K2	0.00355375	4	0.0977264	2	0.00103622	NA
xlhdlc_%	CCDC142	0.000933234	5	0.365419	2	0.00103932	NA
mldlpl	FAM189B	0.00336542	3	0.143143	2	0.00104033	0.00117072
sldll	FAM189B	0.00182812	3	0.263192	2	0.00104141	0.00188053
xsvldlfc_%	CARKD	0.00320861	2	0.0943597	2	0.00104871	NA
mvldlc	ZNF793	0.00380575	3	0.0782158	2	0.00105983	0.00070656
mldlce	ABHD16B	0.00422443	4	0.0862897	2	0.00106793	0.00167145
xsvldlce_%	DNASE1L2	0.00412361	3	0.0867222	2	0.0010768	NA
sldlpl_%	OR14K1	0.00209315	3	0.142085	3	0.00108147	NA
sldlce	ABHD16B	0.00431075	4	0.086453	2	0.00109138	NA
val	C1orf216	0.00252834	2	0.168688	2	0.00109406	0.00220222
mldlfc_%	APOB	0.00487486	5	0.0344445	5	0.00109475	NA
leu	C1orf216	0.00184978	2	0.220805	2	0.00110114	0.00745424
mvldlfc	GEMIN5	0.000672934	2	0.236271	2	0.00110926	3.68422e-05
cla	GALNT9	0.00197183	2	0.112355	4	0.00112767	NA
gly	WDR52	0.00231147	7	0.197729	3	0.00113168	NA
hdl2c	NGLY1	0.00282364	5	0.191837	2	0.00113303	NA
lvldlfc	BNIP1	0.00280493	2	0.0981185	2	0.00113744	0.0101634
xlhdlp	UACA	0.00421807	3	0.114352	2	0.0011375	NA
mvldlc_%	C2orf16	0.00113027	4	0.353545	2	0.0011426	NA
lvldlfc	SETD4	0.00375502	4	0.0651596	5	0.00115861	0.0117115
xlhdlc_%	UQCRC2	0.000514752	2	0.472782	2	0.00116177	NA
xsvldlc	APOC3	0.00444388	3	0.0672598	2	0.00117221	NA
xsvldlc_%	CLHC1	0.00188904	2	0.130247	3	0.00117798	NA
mhdlpl_%	POMT1	0.0011097	6	0.270429	5	0.00118402	NA
lhdlfc	C10orf76	0.00185467	2	0.239483	2	0.00118575	0.00236821
svldll	BNIP1	0.00251645	2	0.10648	2	0.00118719	0.00969244
sldlfc	FAM189B	0.00399734	3	0.136425	2	0.00118918	NA
mldlpl_%	MORN3	0.0020135	2	0.134303	2	0.00119263	NA
serumtg	NEBL	0.000770302	7	0.588067	3	0.00119545	0.00201439
xlvldlpl_%	NLRX1	0.00050147	5	0.3236	3	0.00119689	NA
xlvldlc	PPIP5K2	0.00109334	4	0.254595	2	0.00120777	NA
svldlfc	BNIP1	0.0018239	2	0.125782	2	0.00121213	0.0070212
faw6fa	PPIP5K2	0.001951	4	0.176054	2	0.00121506	NA
shdlfc	PPIP5K2	0.0015203	4	0.198393	2	0.00121792	NA
xlhdlpl	ZNF560	0.000301894	3	0.672234	2	0.00121985	NA
sfafa	FAM217A	1.02518e-05	3	0.78775	2	0.00122629	NA
acace	HYAL4	0.00401498	2	0.118914	2	0.00124139	0.0025677
shdlce_%	PRR26	0.00202611	4	0.221279	2	0.00124316	NA
sldlc_%	OR14K1	0.000884695	3	0.260914	3	0.00124515	NA
faw3fa	XRCC4	0.000296135	4	0.250817	3	0.0012555	NA
lvldlc	BNIP1	0.00397951	2	0.0861096	2	0.00125656	0.0057031
xlhdll	UACA	0.00453099	3	0.120305	2	0.00127824	NA
xlvldlpl	PPIP5K2	0.00156235	4	0.217529	2	0.00128905	0.124653
lldlpl	ABHD16B	0.00441185	4	0.0996418	2	0.00130668	0.00403204
mldltg_%	AC073343.1	0.00402404	4	0.123364	2	0.00131503	NA
xlhdlce_%	ADAMTS12	0.000220163	3	0.405625	3	0.00132388	NA
lldlfc	ABHD16B	0.00439106	4	0.101602	2	0.00133032	0.0029589
mvldlfc	ZNF793	0.00492515	3	0.0814415	2	0.00135073	0.000935421
dhafa	AK9	0.00146579	4	0.874541	4	0.00135552	NA
hdlc	NGLY1	0.00327893	5	0.202831	2	0.00137017	0.00312074
lvldlce	CLEC4C	7.15313e-05	3	0.487872	2	0.00137489	0.00676154
lhdlce_%	ASGR1	0.00447968	3	0.0907804	3	0.00138095	NA
xlvldlce	PIGN	0.00275865	2	0.0527694	5	0.00138101	NA
xxlvldlce_%	CLTCL1	0.00485127	3	0.131235	2	0.00139054	NA
xlhdltg	CNGA3	0.00449467	3	0.106294	3	0.00139705	0.0115509
svldlfc	ZNF793	0.00337535	3	0.103605	2	0.00140704	0.000846947
mvldlce	ZNF793	0.00477871	3	0.0857791	2	0.00140973	0.000888367
freec	ABHD16B	0.00183524	4	0.190316	2	0.00141669	0.0019058
svldlpl	ANKRD26	0.000204262	3	0.148135	6	0.00142141	0.0155786
falen	PTCHD3	0.00034665	7	0.60849	5	0.00142711	NA
lhdlc_%	STARD6	0.00141189	2	0.199073	2	0.00143446	NA
dhafa	CPXM1	0.000898869	2	0.238754	2	0.00143802	NA
sldlc_%	ABHD16B	0.00481008	4	0.102697	2	0.00144033	NA
mldlc_%	ABHD16B	0.00383374	4	0.122459	2	0.00145385	NA
estc	SAMD9L	0.00188142	12	0.447248	2	0.00145781	0.00641582
mldlfc	ABHD16B	0.00473333	4	0.105282	2	0.00146312	NA
vldltg	SETD4	0.00393523	4	0.0787047	5	0.00147471	NA
lvldlc_%	RPGRIP1L	0.000837005	5	0.378562	3	0.0014748	NA
shdlfc_%	C2orf53	0.00100131	3	0.44474	2	0.00147705	NA
hdlc	C10orf76	0.00114374	2	0.386059	2	0.00147786	0.00318151
lvldlce	PIGN	0.000601993	2	0.097907	5	0.00148208	0.00161218
serumtg	ANKRD26	9.44875e-05	3	0.189777	6	0.00148297	0.00444641
mldlce_%	MORN3	0.00275316	2	0.132827	2	0.00148445	NA
xlvldlc_%	FILIP1	0.00305118	3	0.221207	2	0.00149363	NA
idltg	BNIP1	0.00148426	2	0.15474	2	0.00149714	0.0135978
mldlp	FAM189B	0.00272169	3	0.264002	2	0.0015089	0.00305588
xlvldlc_%	CCDC63	0.00287669	5	0.187728	4	0.00151243	NA
mldll	FAM189B	0.00242769	3	0.294017	2	0.00151542	0.00273162
faw6fa	NBAS	0.00160029	5	0.120389	7	0.00152165	NA
tgpg	SETD4	0.000423969	4	0.218185	5	0.00152171	NA
mldlfc	FAM189B	0.00343176	3	0.21254	2	0.00152224	NA
lldlc_%	ABHD16B	0.00188531	4	0.1995	2	0.00152439	NA
lvldltg_%	GUF1	0.00399193	3	0.0394923	5	0.00153861	NA
hdl2c	C10orf76	0.00111533	2	0.405866	2	0.0015407	NA
xxlvldlfc	NEBL	0.00375297	7	0.190285	3	0.00154208	NA
idlpl_%	APOC3	0.00307366	3	0.10583	2	0.00154766	NA
xxlvldlce	CLEC4C	0.000166678	3	0.402627	2	0.00154921	NA
mvldltg_%	C2orf16	0.00132043	4	0.407763	2	0.00155118	NA
xlhdlce_%	PTPN7	0.00346686	3	0.0556021	4	0.0015688	NA
xlhdlc_%	PTPN7	0.00167057	3	0.0738559	4	0.00157306	NA
mhdltg	DRC1	0.00447082	3	0.122138	6	0.00157733	NA
val	GHRHR	0.000834609	2	0.541145	2	0.00159212	0.0134602
xlhdlce_%	HERC6	0.00188765	3	0.177212	3	0.00159738	NA
mldltg_%	OGDHL	0.00211242	3	0.220931	2	0.00159757	NA
idlce	ABHD16B	0.00338873	4	0.144187	2	0.0016218	NA
xsvldltg	ANKRD26	9.27255e-05	3	0.194774	6	0.00162225	0.0245102
lvldlc	CLEC4C	7.94986e-05	3	0.515867	2	0.00163493	0.0391176
svldltg	ANKRD26	0.000129798	3	0.190835	6	0.00164761	0.00590147
shdlce	ATP13A5	0.00146719	7	0.249454	7	0.00165157	NA
shdlfc_%	SH3BP4	0.00238346	2	0.156502	2	0.00165293	NA
apobapoa1	TMEM67	0.00111979	8	0.439892	5	0.00165667	NA
shdltg	PPIP5K2	0.00120038	4	0.300649	2	0.0016603	0.0028929
lvldltg_%	RPGRIP1L	0.000594246	5	0.483821	3	0.00166157	NA
xlhdltg_%	PTAFR	0.00184362	2	0.292188	2	0.00166286	NA
idlc	ABHD16B	0.00392467	4	0.134426	2	0.00167954	0.00488113
xxlvldlc	PPIP5K2	0.00166076	4	0.257882	2	0.00169991	NA
xsvldlpl	FAM217A	0.00209761	3	0.230633	2	0.00171132	0.00547204
xlvldlce	CLEC4C	0.000102111	3	0.495988	2	0.0017117	NA
xsvldlc_%	TBC1D32	0.00294542	5	0.111155	8	0.00171292	NA
lldlc_%	OR14K1	0.000787168	3	0.344772	3	0.00172741	NA
faw3fa	ESYT1	0.00364205	3	0.193458	2	0.00173473	NA
shdltg	ANKRD26	0.000157266	3	0.187624	6	0.00174719	0.0066731
svldll	ZNF793	0.00456248	3	0.106296	2	0.00176366	0.00114248
idlc_%	GRK4	0.00437493	6	0.134437	2	0.00177519	NA
xlhdlpl_%	HERC6	0.00312125	3	0.145296	3	0.00178675	NA
mhdltg	ANKRD26	0.000916407	3	0.102678	6	0.00179589	NA
xxlvldlc	CLEC4C	0.000224917	3	0.398728	2	0.00180704	NA
svldlp	ZNF793	0.00471207	3	0.107216	2	0.0018204	0.00117332
xlvldll	PPIP5K2	0.00167027	4	0.271693	2	0.00182726	0.141794
falen	GFPT2	0.00197838	3	0.165718	3	0.00182928	NA
pufa	SAMD9L	0.00259252	12	0.406992	2	0.0018307	NA
lvldlfc	PPIP5K2	0.00152874	4	0.284508	2	0.00183585	0.159128
xlhdlfc	ZNF560	0.000982717	3	0.481319	2	0.00184022	NA
gln	SORCS2	0.000111028	2	0.589241	2	0.00186194	0.00167513
lldlce_%	OR14K1	0.00104481	3	0.314777	3	0.00186235	NA
xsvldlfc	APOC3	0.00311913	3	0.118525	2	0.00186381	NA
idlpl_%	OR7G3	0.0015257	4	0.257252	3	0.00186683	NA
xsvldlce_%	TBC1D32	0.00408943	5	0.0977387	8	0.00186818	NA
faw6	SAMD9L	0.00271278	12	0.395051	2	0.00187335	NA
xlvldlce	PPIP5K2	0.00145977	4	0.298847	2	0.00187765	NA
xlhdltg_%	PPIP5K2	0.000227641	4	0.609493	2	0.00188435	NA
faw6fa	ZBTB17	0.000217954	2	0.648086	2	0.00189479	NA
mhdlfc_%	GPR179	0.00160002	6	0.418315	3	0.00189555	NA
mvldlc	GEMIN5	0.000534431	2	0.369114	2	0.00190102	9.66924e-05
sldlpl_%	MORN3	0.00287532	2	0.157515	2	0.0019053	NA
xlvldlc	PIGN	0.00305188	2	0.0651425	5	0.00191181	NA
sm	ABHD16B	0.00385855	4	0.158931	2	0.00192785	NA
xlvldlc	CLEC4C	0.000131877	3	0.491033	2	0.00193775	NA
serumc	FAM189B	0.00295923	3	0.313497	2	0.00194701	0.00335529
xxlvldlpl	PPIP5K2	0.0018097	4	0.272481	2	0.00195041	0.00972306
cla	MCF2L	0.0023559	5	0.390948	4	0.00195452	NA
xlvldltg_%	TULP3	0.00242584	5	0.243008	6	0.0019594	NA
xlhdlce	ADAM2	0.000939657	3	0.294659	3	0.0019623	NA
dag	AC010536.1	0.000474229	2	0.387491	2	0.00196901	NA
estc	FAM189B	0.00303772	3	0.312315	2	0.0019829	0.00353321
xlvldlp	PPIP5K2	0.00176349	4	0.279923	2	0.00198388	0.00760888
xlhdltg_%	NEBL	0.00416662	7	0.225681	3	0.00198555	NA
his	SGK1	0.00231917	3	0.423077	2	0.00198562	NA
xlvldlp	CLEC4C	0.000132549	3	0.494886	2	0.00198595	0.0121046
xlvldll	CLEC4C	0.000133715	3	0.496199	2	0.00200441	0.0464208
xxlvldlpl_%	GEMIN5	0.000508402	2	0.379032	2	0.00200833	NA
xxlvldlpl	CLEC4C	0.000349453	3	0.367854	2	0.00203295	0.0117226
xsvldlfc	POR	0.00116538	6	0.772205	2	0.00204649	NA
lvldlce_%	TULP3	0.00496029	5	0.164849	6	0.00205235	NA
mvldll	APOB	0.00215226	6	0.151246	5	0.00206998	0.00178171
sldltg	BNIP1	0.00163057	2	0.191343	2	0.00207384	NA
mvldlpl_%	PTPN22	5.41427e-05	3	0.469707	4	0.00207901	NA
vldlc	ZNF793	0.00481532	3	0.117901	2	0.00208198	NA
mhdlce_%	PTPRM	0.00445989	3	0.143901	2	0.00209132	NA
mldlc_%	MORN3	0.00486668	2	0.125241	2	0.00209227	NA
pufafa	NBAS	0.00288448	5	0.117871	7	0.00211048	NA
xlvldlpl	CLEC4C	0.000157017	3	0.487184	2	0.00211107	0.0501198
shdltg	NEBL	0.000679732	7	0.942762	3	0.00211425	0.0034106
pc	NT5DC4	0.00401466	2	0.107696	3	0.00211574	NA
lvldlc	PIGN	0.000940834	2	0.108225	5	0.00212049	0.00622676
lldlfc_%	ANKRD26	0.000699654	3	0.125826	6	0.00213776	NA
sldltg	ANKRD26	5.03819e-05	3	0.256599	6	0.00214633	NA
clafa	SLX4	0.00178899	5	0.42413	3	0.0021521	NA
totcho	PIEZO2	0.00248494	4	0.248977	5	0.00216123	NA
mvldlfc	NEBL	0.00180323	7	0.519886	3	0.00216183	0.033272
sfa	ANKRD26	3.96345e-05	3	0.282723	6	0.00216355	NA
vldld	DUOX1	0.00320565	4	0.228256	4	0.00217585	0.0308695
xsvldltg	NEBL	0.00129349	7	0.656855	3	0.00218104	0.0253517
xlvldltg	CLEC4C	0.000149166	3	0.502117	2	0.00218994	0.0144284
vldld	SLC7A13	0.00146513	3	0.352662	3	0.00219523	0.000306493
idlpl	ACAD9	0.000472896	3	0.560644	2	0.00219532	0.0136955
xxlvldll	CLEC4C	0.000465416	3	0.349109	2	0.00220109	0.0112151
lvldll	CLEC4C	0.000110451	3	0.548132	2	0.00221871	0.0153804
xxlvldlpl	NEBL	0.00460138	7	0.232677	3	0.00222179	0.00285831
sldlc	FAM189B	0.00167271	3	0.548233	2	0.00222821	0.00357877
mldlc	FAM189B	0.00182585	3	0.518552	2	0.00223599	0.00416626
totfa	ANKRD26	3.97441e-05	3	0.285038	6	0.00224764	NA
xxlvldlp	CLEC4C	0.000497104	3	0.345635	2	0.00225132	0.0113694
mvldltg_%	UTS2	0.00038193	3	0.347569	3	0.00225217	NA
mvldlce_%	SYNE1	0.00346055	6	0.168852	6	0.00225906	NA
xlhdlc	ZNF560	0.00105348	3	0.531388	2	0.00226059	NA
mhdlce	IDUA	0.000670846	5	0.489968	3	0.00226496	0.0130588
xlvldlpl_%	MYOM2	0.000235631	10	0.865861	4	0.00226859	NA
lhdlce	LRRC53	0.00209081	12	0.300519	5	0.0022714	0.00417381
mhdlc	IDUA	0.000803054	5	0.456078	3	0.00227619	0.017691
vldltg	APOB	0.00149836	6	0.194232	5	0.00228533	NA
lvldlp	CLEC4C	0.000115467	3	0.54989	2	0.00228855	0.015915
mvldlp	CLEC4C	7.493e-05	3	0.624353	2	0.00228955	0.0132056
svldltg_%	UTS2	0.000231668	3	0.431787	3	0.00229117	NA
idltg_%	TMEM244	0.00123349	5	0.422569	2	0.00229527	NA
cla	KRT26	0.00159141	2	0.251725	3	0.00230595	NA
mvldlc	CLEC4C	6.62796e-05	3	0.629631	2	0.00232194	0.0483787
mvldll	CLEC4C	7.13401e-05	3	0.634112	2	0.00232488	0.016715
totfa	ZNF793	0.00225344	3	0.190821	2	0.00235398	NA
mufafa	PCDHA2	0.0036227	2	0.251571	2	0.0023588	NA
vldld	SCIN	0.000254797	4	0.24223	3	0.00235921	0.0276101
svldlp	NEBL	0.00159895	7	0.605153	3	0.0023628	0.0329894
lvldlpl	CLEC4C	0.00011116	3	0.563824	2	0.00237046	0.0188686
xxlvldlc	LPA	0.00257266	5	0.215785	6	0.00237988	NA
xxlvldltg	CLEC4C	0.000621132	3	0.330094	2	0.00238843	0.00890225
svldlce_%	FAM217A	0.00126151	3	0.407014	2	0.00239384	NA
mvldlce	CLEC4C	9.33258e-05	3	0.587805	2	0.0024104	0.0308006
xlhdlpl_%	NUP210	0.000718506	5	0.524084	3	0.00242675	NA
idlp	ACAD9	0.000540041	3	0.566112	2	0.00243358	0.0167584
hdl3c	UGT2A2	0.00144925	2	0.27236	2	0.00243925	NA
xxlvldll	PPIP5K2	0.00222875	4	0.287337	2	0.00245015	0.00845612
idll	ACAD9	0.000554216	3	0.563831	2	0.00245218	0.0162824
mufafa	UPB1	0.000762353	2	0.238807	2	0.00246049	NA
xlvldlfc_%	PHLDB3	0.000274188	2	0.503153	2	0.00246639	NA
leu	KIAA0020	0.00423197	3	0.137878	5	0.00246647	0.346797
lhdlc	LRRC53	0.0021133	12	0.319833	5	0.00247134	0.00458136
lafa	ZBTB17	0.00160195	2	0.340151	2	0.00247754	NA
lhdlfc_%	GRAMD3	0.0048592	6	0.182428	3	0.00248361	NA
sfa	ZNF793	0.00250457	3	0.189458	2	0.00248438	NA
lldlfc_%	BNIP1	0.0022881	2	0.187629	2	0.0024852	NA
lhdlce	CHTF18	0.00169704	4	0.450006	2	0.00248649	0.00685497
mldlfc_%	OR14K1	0.00358699	3	0.196555	3	0.00249819	NA
lldlpl	ACAD9	0.000441429	3	0.62487	2	0.00249979	0.0160711
xlvldltg	PPIP5K2	0.00209762	4	0.300946	2	0.00250115	0.00978807
svldlce	ACAD9	0.000397811	3	0.685213	2	0.00250208	NA
leu	GHRHR	0.00288536	2	0.351195	2	0.00251456	0.0167521
serumc	SAMD9L	0.00193035	12	0.707123	2	0.00253048	0.0121369
ile	GHRHR	0.000975274	2	0.679344	2	0.00253145	0.0579729
svldll	NEBL	0.00175959	7	0.597194	3	0.00253624	0.0353487
mldlfc_%	CCDC57	0.00114237	3	0.0902758	6	0.00254021	NA
xlvldlfc	CLEC4C	0.000198816	3	0.501627	2	0.00254547	NA
totpg	PIEZO2	0.00172962	4	0.345187	5	0.00255359	NA
lldlpl	FAM189B	0.00258104	3	0.449329	2	0.00255563	0.00465746
idlce_%	CLHC1	0.000998143	2	0.318744	3	0.00255766	NA
lvldlfc	CLEC4C	0.000111981	3	0.583998	2	0.00255896	0.087681
svldlpl	ZNF793	0.00442124	3	0.145613	2	0.00256456	0.00180932
mldlfc_%	MORN3	0.00202212	2	0.234206	2	0.00256841	NA
xxlvldlp	PPIP5K2	0.00231649	4	0.291435	2	0.0025707	0.00853261
svldlc_%	FAM217A	0.000556517	3	0.617975	2	0.00258634	NA
xxlvldlfc	CLEC4C	0.000437594	3	0.389876	2	0.00258906	NA
mvldlpl	CLEC4C	7.64409e-05	3	0.650397	2	0.00259068	0.0180311
mldlce	FAM189B	0.00162373	3	0.626838	2	0.00259257	0.00504692
svldlp	ANKRD26	0.000165881	3	0.232603	6	0.00259601	0.027639
sldltg	IFT74	0.00173247	7	0.483301	5	0.00260648	NA
idltg	ANKRD26	7.16217e-05	3	0.256813	6	0.00261308	0.0285472
xxlvldlce	PIGN	0.00312525	2	0.0815932	5	0.00261856	NA
xxlvldlc	PIGN	0.00371375	2	0.0763447	5	0.00262191	NA
xlvldlfc_%	ELP2	0.00179758	4	0.617852	3	0.00262429	NA
sldlc_%	GNPTG	0.00314549	3	0.339784	2	0.00262489	NA
ldltg	ANKRD26	4.99061e-05	3	0.281237	6	0.0026313	NA
shdltg	PCDHA2	0.00439114	2	0.243414	2	0.00263604	0.0012062
lhdlfc	TMEM67	0.00343659	8	0.316983	5	0.00263859	0.0158536
remnantc	ACAD9	0.000465898	3	0.644796	2	0.00264297	NA
tgpg	MYO15A	0.00277488	15	0.369128	7	0.00264833	NA
xlhdlc_%	ADAMTS12	0.000622362	3	0.405928	3	0.00265637	NA
svldlce	ABHD16B	0.00389254	4	0.204907	2	0.00267433	NA
mldlfc	ACAD9	0.000441159	3	0.654374	2	0.00267794	NA
apob	ACAD9	0.000325701	3	0.727913	2	0.00269261	0.014599
idlce	ACAD9	0.000644764	3	0.568066	2	0.00270267	NA
svldlfc	ANKRD26	0.000152036	3	0.233799	6	0.00270953	0.0156321
mvldltg	CLEC4C	0.000124488	3	0.601948	2	0.00271535	0.0186489
shdlc_%	PRR26	0.00403928	4	0.263376	2	0.00271803	NA
lhdlfc_%	MYO15A	0.00382317	15	0.297476	7	0.00271872	NA
svldlc	ACAD9	0.000438761	3	0.68778	2	0.00273141	0.0187985
vldltg	ANKRD26	0.000240239	3	0.227714	6	0.0027434	NA
apob	ZNF793	0.00345861	3	0.17108	2	0.00274352	0.0125331
xlhdlce	ZNF560	0.00122442	3	0.560119	2	0.00274965	NA
lhdlc	TMEM67	0.00443918	8	0.268318	5	0.00275314	0.0145723
lldlp	FAM189B	0.00409127	3	0.329222	2	0.00275474	0.00541894
alb	CPNE7	0.00323884	2	0.0534496	6	0.00275547	0.273734
sldlce_%	GNPTG	0.00456212	3	0.265327	2	0.00275659	NA
gly	ABLIM1	0.00378193	3	0.417018	2	0.0027681	NA
mvldlc_%	UTS2	0.000477931	3	0.360021	3	0.00277288	NA
xxlvldltg	PPIP5K2	0.00250327	4	0.295986	2	0.0027819	0.00314064
mhdlfc	IDUA	0.00178139	5	0.359468	3	0.00279187	0.0367484
freec	SAMD9L	0.00312015	12	0.543148	2	0.00279234	0.0228821
lhdlce	TMEM67	0.00479	8	0.255435	5	0.0027962	0.0142961
hdltg	NEBL	0.00445255	7	0.301733	3	0.00280152	NA
freec	ACAD9	0.00210145	3	0.334485	2	0.00280931	0.0135123
mvldlc	NEBL	0.00349078	7	0.38345	3	0.00282328	0.03821
lhdlfc_%	QRICH2	0.00307862	3	0.284878	4	0.00283999	NA
lldlc_%	GNPTG	0.00420156	3	0.292406	2	0.00284133	NA
lvldltg	CLEC4C	0.000155723	3	0.564156	2	0.00284256	0.0198383
ala	DCLRE1A	0.00339387	2	0.248946	2	0.0028603	0.0199909
val	WDR25	0.00281014	3	0.398329	2	0.00286214	0.172103
ldlc	FAM189B	0.00224853	3	0.54579	2	0.00286228	0.0053696
shdlfc_%	C9orf96	0.0027629	5	0.197428	6	0.00286384	NA
dag	HERC6	0.00371625	3	0.249412	3	0.00286705	NA
lldll	ACAD9	0.000478999	3	0.65305	2	0.00287324	0.0183401
xsvldlc_%	APOB	4.98782e-05	6	0.570543	5	0.00289461	NA
lhdlc	CHTF18	0.00188012	4	0.474411	2	0.00289492	0.00759768
idlc	ACAD9	0.00072657	3	0.562031	2	0.00289759	0.0169603
shdlpl_%	ZCWPW2	0.00498994	2	0.11099	4	0.00290026	NA
mvldlfc	ANKRD26	0.000151801	3	0.256008	6	0.00290167	0.0365819
xlhdlc_%	NUP210	0.000810893	5	0.543673	3	0.00290222	NA
ldld	FAM227B	0.00319047	3	0.0529474	7	0.0029065	0.00271466
xlvldll	PIGN	0.00319638	2	0.0879364	5	0.00291077	0.00777535
mldltg	ANKRD26	5.90143e-05	3	0.293902	6	0.00292585	NA
lldltg	ANKRD26	5.44228e-05	3	0.288819	6	0.0029306	NA
lldlp	ACAD9	0.000482138	3	0.658477	2	0.00293791	0.0193828
xsvldlp	EPS8L2	0.00379904	2	0.175118	2	0.00294183	0.088822
lldll	FAM189B	0.00364271	3	0.387596	2	0.00294457	0.00578262
shdltg_%	LRRC53	0.00349128	12	0.38689	5	0.00295668	NA
mhdlfc_%	IDUA	0.000888738	5	0.551901	3	0.0029683	NA
vldltg	NEBL	0.00252597	7	0.542571	3	0.0029705	NA
gln	CPQ	0.000848512	3	0.385268	3	0.00297108	0.00347651
svldltg	NEBL	0.00185464	7	0.668862	3	0.00298106	0.0044891
sldlpl_%	EPN3	0.00371056	2	0.0804157	2	0.0029826	NA
xlhdlc	ADAM2	0.00159005	3	0.307035	3	0.00298839	NA
sldlfc_%	ANGEL1	0.0038974	4	0.290931	3	0.00299383	NA
sldlce	FAM189B	0.0015034	3	0.725347	2	0.00299395	NA
gly	PRR26	0.000716487	4	0.720665	2	0.00300547	NA
xlvldlfc	PIGN	0.00366286	2	0.0857174	5	0.00300929	NA
shdltg	LRRC53	0.00370216	12	0.665401	5	0.00301224	0.0081276
xlvldlp	PIGN	0.00325483	2	0.0896588	5	0.00301616	0.00319001
freec	FAM189B	0.00471969	3	0.31621	2	0.00303405	0.00588283
lhdll	LRRC53	0.00316105	12	0.224461	5	0.00303622	0.00600289
pufafa	ZBTB17	0.000229565	2	0.808122	2	0.00304047	NA
sldlc_%	DNAH8	0.00370116	16	0.266782	14	0.00304539	NA
hdld	LRRC53	0.0023257	12	0.566792	5	0.00308295	NA
mldlfc_%	TMEM67	0.00429719	8	0.288544	5	0.00308732	NA
xxlvldlce	PPIP5K2	0.00328869	4	0.272579	2	0.00309787	NA
svldltg	LMO7	0.00322836	8	0.493344	6	0.00311292	0.00975635
ldltg	MLYCD	0.00487458	2	0.167311	2	0.00311897	NA
mvldlpl	ANKRD26	0.000236237	3	0.242105	6	0.00311902	0.00783276
lvldltg_%	CSPP1	0.00249002	7	0.541417	2	0.00312201	NA
svldll	ANKRD26	0.000191539	3	0.249436	6	0.00312338	0.0283743
lvldlc	PPIP5K2	0.00221838	4	0.342433	2	0.00313162	0.206016
crea	CHPF2	0.00412651	4	0.324431	4	0.00313699	0.00840297
lhdlp	CHTF18	0.00245314	4	0.428245	2	0.00314131	0.0110212
mvldlpl_%	MORN3	0.00290376	2	0.240069	2	0.00315621	NA
lldlfc	ACAD9	0.000720617	3	0.590755	2	0.00315831	0.0154739
lldlc	ACAD9	0.000495252	3	0.68125	2	0.0031599	0.0179053
lhdlfc	LRRC53	0.00213967	12	0.387301	5	0.0031606	0.00583675
mldlpl	ACAD9	0.000358638	3	0.762634	2	0.00317305	0.0233649
mvldlp	APOB	0.0027217	6	0.185839	5	0.00317596	0.00236626
lldlce	FAM189B	0.00274643	3	0.51662	2	0.00317807	0.00657094
mldlfc_%	ANGEL1	0.00452385	4	0.278334	3	0.00320156	NA
xlhdlpl_%	UQCRC2	0.00436632	2	0.285428	2	0.00320636	NA
lhdlce_%	STARD6	0.00389055	2	0.203986	2	0.00322161	NA
lhdlp	LRRC53	0.00352424	12	0.211089	5	0.00324594	0.00634441
lhdll	CHTF18	0.00241149	4	0.444946	2	0.00325489	0.0108827
lhdltg	PCNT	0.00407107	7	0.245878	5	0.00325676	NA
shdlfc_%	PPIP5K2	0.00211189	4	0.342039	2	0.00325985	NA
mvldlce	GEMIN5	0.000549609	2	0.502016	2	0.00326528	0.000184987
mldlce_%	GNPTG	0.00443886	3	0.316883	2	0.00328091	NA
sldltg_%	POMT1	0.00303614	6	0.360121	5	0.00328951	NA
la	ZNF662	0.00132628	6	0.844093	2	0.00329514	0.000270142
mvldlpl	NEBL	0.00320656	7	0.485185	3	0.00330754	0.00574873
hdl3c	MLH3	0.00436113	10	0.323885	4	0.00330783	NA
lvldltg	SCIN	0.000559369	4	0.225719	3	0.00331265	0.00142572
lldlce	ACAD9	0.000476411	3	0.711908	2	0.00334373	0.0195921
mhdll	IDUA	0.00249871	5	0.33553	3	0.00334545	0.0401962
svldlfc	NEBL	0.00185196	7	0.70414	3	0.00335759	0.0440885
lhdltg	UGT2A2	0.00133444	2	0.348385	2	0.00337968	NA
xsvldll	EPS8L2	0.0042629	2	0.183483	2	0.00338264	0.0882547
lvldlce_%	FCGBP	0.00252736	5	0.231538	4	0.00338524	NA
lhdlpl	LRRC53	0.00390485	12	0.179971	5	0.0033881	0.00746615
mhdlc	GEMIN5	0.00365149	2	0.221394	2	0.0034037	0.245675
dha	ENPEP	0.00280321	4	0.262708	4	0.00340906	0.0028164
dag	TXNRD3NB	0.00444571	2	0.199037	2	0.00341017	NA
dag	BNIP1	0.0029093	2	0.218421	2	0.00341525	NA
idlfc	ACAD9	0.000972009	3	0.547626	2	0.00342235	0.0157071
mvldll	NEBL	0.00325908	7	0.497533	3	0.00343176	0.00554
lldlfc_%	NEBL	0.00281589	7	0.536584	3	0.00343548	NA
mldlp	ACAD9	0.000402299	3	0.763244	2	0.00344294	0.0189897
lafa	MAPK11	0.000210332	3	0.539012	2	0.00344682	NA
shdltg_%	NEBL	0.00135428	7	0.916126	3	0.00345094	NA
sldlfc	ALS2CL	0.00426067	4	0.253906	4	0.0034514	NA
xsvldlfc_%	GJB7	0.00112031	5	0.801831	2	0.0034595	NA
sldltg_%	BNIP1	0.00453006	2	0.174943	2	0.00346633	NA
gln	HIST1H4E	0.000600347	5	0.800943	2	0.00347438	0.103418
lvldlpl	ANKRD26	0.000255144	3	0.252066	6	0.00347441	0.00761854
mldll	ACAD9	0.000399474	3	0.769894	2	0.00348519	0.0210439
mldlc_%	GNPTG	0.00328519	3	0.418251	2	0.00350159	NA
xsvldlpl_%	LIPM	0.00224403	4	0.32234	3	0.00350713	NA
sldltg_%	NEBL	0.00248373	7	0.63922	3	0.00351716	NA
mvldlp	ANKRD26	0.000280214	3	0.251809	6	0.00351735	0.0070974
xlhdlpl_%	ADAMTS12	0.000509634	3	0.523372	3	0.0035213	NA
mvldll	ANKRD26	0.000257577	3	0.257153	6	0.00353217	0.00937934
hdl2c	LRRC53	0.00269544	12	0.290736	5	0.00353955	NA
mvldlce_%	UTS2	0.000249125	3	0.518546	3	0.00353963	NA
mhdlce	GEMIN5	0.00339613	2	0.236904	2	0.00354454	0.0800771
shdltg	MYO15A	0.00343172	15	0.400684	7	0.003553	0.00885162
lvldlpl	PPIP5K2	0.00303215	4	0.316838	2	0.00356592	0.0113572
xxlvldlce	LPA	0.00168292	5	0.355969	6	0.00357028	NA
xlvldltg	PIGN	0.00360357	2	0.0978092	5	0.00357394	0.00393194
acace	ALK	0.000343323	4	0.565561	5	0.00358436	0.0129371
idlce	FAM217A	0.00415966	3	0.272332	2	0.00359534	NA
idlc	FAM217A	0.00346163	3	0.304164	2	0.00360658	0.0095152
lldlc	FAM189B	0.00280872	3	0.563219	2	0.00361024	0.00714925
mhdlp	IDUA	0.00304529	5	0.317235	3	0.00361201	0.0430155
svldlpl	LRIT1	0.00205486	3	0.643219	2	0.00361292	0.00454903
xlvldlpl	PIGN	0.002872	2	0.108608	5	0.00364532	0.0112898
svldlpl_%	ANO2	0.00389909	5	0.355915	3	0.00364668	NA
lvldlc_%	CCDC150	0.00333716	6	0.251895	2	0.00365534	NA
crea	SLC34A3	0.000651648	5	0.484375	2	0.0037194	0.0028432
xlhdlfc	DCLRE1C	0.000108329	2	0.9259	2	0.00372844	NA
xlvldlc_%	PPM1M	0.00175542	2	0.121907	2	0.00374337	NA
cla	SLX4	0.00236791	5	0.545022	3	0.00377391	NA
shdlc_%	FAM227B	0.00457838	3	0.0612292	7	0.00378742	NA
gln	FAM217A	0.00201241	3	0.42461	2	0.00378869	0.0101814
idltg_%	PCDHA2	0.000714353	2	0.824436	2	0.00382166	NA
mvldlfc	CLEC4C	9.31644e-05	3	0.728935	2	0.00382567	0.105448
ldlc	ACAD9	0.000486633	3	0.757037	2	0.0038382	0.0199254
mvldlp	NEBL	0.00362856	7	0.506601	3	0.00384093	0.00629016
idlpl_%	SPHK1	0.00332808	4	0.289145	4	0.00384735	NA
xlhdlc_%	TTC38	0.00223058	2	0.216605	3	0.00386724	NA
shdlpl	PPIP5K2	0.00452584	4	0.256608	2	0.00387781	NA
tgpg	H6PD	0.00052939	6	0.854086	3	0.00389082	NA
mhdlfc	GPR179	0.00275103	6	0.495977	3	0.00390323	0.11814
lvldlfc	PIGN	0.00174204	2	0.134882	5	0.00390404	0.00991671
lldltg_%	TMEM244	0.00122508	5	0.595301	2	0.00393012	NA
idll	FAM217A	0.00381038	3	0.305004	2	0.00393068	0.00680565
clafa	ATM	0.00437553	12	0.38254	5	0.00394334	NA
svldlfc	PPIP5K2	0.00259487	4	0.358173	2	0.00394903	0.205043
xxlvldlce	FAM109B	6.55879e-05	2	0.715532	2	0.00395612	NA
xlvldlc_%	FAXDC2	0.00124997	3	0.652571	2	0.00397034	NA
vldld	UTS2	0.00011466	3	0.705573	3	0.00397328	0.000682179
xsvldlce_%	APOB	5.69415e-05	6	0.625016	5	0.00398747	NA
idltg_%	GRK4	0.00285862	6	0.326727	2	0.00399601	NA
dha	OR7G3	0.00373369	4	0.271494	3	0.00400426	0.0122319
mvldltg	LMO7	0.003891	8	0.535287	6	0.00400695	0.0114025
mldlc	ACAD9	0.000478584	3	0.779499	2	0.00400701	0.0196513
mvldltg	ANKRD26	0.000411907	3	0.249505	6	0.0040211	0.0093456
ldltg	BNIP1	0.00206312	2	0.268255	2	0.0040214	NA
ala	PPIP5K2	0.00035024	4	0.761859	2	0.0040411	0.11244
lvldll	PPIP5K2	0.00291223	4	0.355709	2	0.00404439	0.0146973
lafa	BCAS1	0.00194489	3	0.350431	2	0.00407049	NA
sldlfc_%	CCDC57	0.000129999	3	0.218215	6	0.00407905	NA
xlvldlfc_%	CDHR3	0.00470911	5	0.219775	3	0.0040823	NA
idlc_%	TMEM244	0.00286711	5	0.407125	2	0.00408954	NA
xlhdlce_%	TTC38	0.000400538	2	0.42305	3	0.00410831	NA
idlfc	FAM217A	0.00225373	3	0.420001	2	0.00411263	0.0133764
dhafa	ICAM3	4.36272e-05	3	0.624132	2	0.00411523	NA
idlfc	SAMD9L	0.00113139	12	0.676203	2	0.00412577	0.0234649
mhdlc	GPR179	0.00372666	6	0.42611	3	0.00412794	0.126189
lldlc_%	STARD9	0.000151272	15	0.839684	8	0.00413238	NA
mldltg	BNIP1	0.00248057	2	0.255821	2	0.00413275	NA
xsvldltg	GEMIN5	0.00276558	2	0.289716	2	0.0041361	0.00042427
alb	PLCE1	0.00134126	2	0.389132	2	0.00414488	0.187063
dagtg	GLB1L3	0.00414184	7	0.436058	2	0.00414818	NA
xlvldlfc_%	MYH13	0.00233772	3	0.198592	5	0.0041517	NA
dagtg	HERC6	0.00384967	3	0.31542	3	0.00416502	NA
xlvldltg_%	FAXDC2	0.000827451	3	0.790725	2	0.00416856	NA
idlp	FAM217A	0.00430747	3	0.296618	2	0.00417376	0.0059163
lldlpl_%	TMEM67	0.00106843	8	0.78541	5	0.00419239	NA
svldlpl	NEBL	0.00207069	7	0.784356	3	0.00419649	0.0546294
xlvldltg_%	GALM	0.000633767	4	0.786706	3	0.0042049	NA
mldlc_%	DNAH8	0.00470265	16	0.297407	14	0.00422025	NA
mvldlc	PIGN	0.000598198	2	0.196397	5	0.0042463	0.0117803
lvldlp	SCIN	0.00063081	4	0.254783	3	0.00425041	0.00195057
xsvldlce_%	ACOX2	0.00045039	3	0.678542	3	0.00427331	NA
xlvldlfc_%	NLRX1	0.00325138	5	0.302215	3	0.00428203	NA
mhdlpl	IDUA	0.00421544	5	0.299667	3	0.00429034	0.0581264
xsvldlce	MYBPH	0.00442618	2	0.235693	3	0.00432178	NA
shdlce_%	FAM227B	0.00408809	3	0.0697479	7	0.00432796	NA
xsvldlfc	CPNE7	0.00423725	2	0.071162	6	0.00433303	NA
xxlvldlc	FAM109B	0.000151053	2	0.871138	2	0.00434054	NA
lldlpl	SAMD9L	0.00174105	12	0.876618	2	0.0043723	0.0262941
mhdlce	GPR179	0.00423599	6	0.409878	3	0.00438343	0.0871993
lvldlp	PPIP5K2	0.00308267	4	0.365767	2	0.00438595	0.0153639
mldlpl	ZNF793	0.00265738	3	0.273701	2	0.00439488	0.0284292
mldlce	ACAD9	0.000483414	3	0.812176	2	0.00439591	0.0196232
lvldll	PIGN	0.00142614	2	0.157206	5	0.00440825	0.00459947
svldlc_%	ZIM3	0.00106206	2	0.536539	2	0.00441079	NA
lvldlp	ANKRD26	0.000314761	3	0.276965	6	0.00443229	0.00663822
tgpg	CEP112	0.00287772	4	0.202396	5	0.00445033	NA
lvldll	ANKRD26	0.000294401	3	0.282608	6	0.00445237	0.00660659
clafa	TRIM5	0.00446812	3	0.910858	2	0.00446643	NA
svldll	PPIP5K2	0.00266747	4	0.3943	2	0.00446917	0.186184
mhdlce	L1TD1	0.00330924	5	0.338631	3	0.0044923	0.24657
vldltg	CLEC4C	0.000145397	3	0.72898	2	0.00450018	NA
vldltg	LMO7	0.00379186	8	0.607059	6	0.00450767	NA
totpg	KANK4	0.0038167	4	0.90944	2	0.00452247	NA
idltg	PCDHA2	0.00414086	2	0.378623	2	0.00453082	0.00214135
svldlc_%	UTS2	0.0009708	3	0.389452	3	0.00453853	NA
clafa	MCF2L	0.0045774	5	0.483148	4	0.00454074	NA
mvldlfc	PPIP5K2	0.00303964	4	0.37717	2	0.00458478	0.289165
vldlc	PPIP5K2	0.00418185	4	0.316438	2	0.00461458	NA
sldlfc	ACAD9	0.000476313	3	0.838062	2	0.00462746	NA
xsvldlpl	SAMD9L	0.000841206	12	0.463404	2	0.00463277	0.0320983
lvldll	SCIN	0.000673172	4	0.263984	3	0.00463974	0.00216301
pc	POSTN	0.00295109	3	0.246415	2	0.00464127	NA
ala	KDM4C	0.00384553	3	0.255915	4	0.00465227	0.0155091
mldltg_%	TEX26	0.00434231	3	0.38652	2	0.00465805	NA
svldlp	PPIP5K2	0.00260902	4	0.412903	2	0.00468632	0.183676
mhdlfc_%	NGLY1	0.00394992	5	0.691663	2	0.00471241	NA
serumtg	PPIP5K2	0.00381574	4	0.337465	2	0.00472496	0.0167676
lvldlce_%	RP11-625H11.1	0.00107831	2	0.499072	3	0.00472762	NA
lvldlp	PIGN	0.0014908	2	0.163052	5	0.00474435	0.00488014
xsvldlp	ACAD9	0.000482518	3	0.850008	2	0.00475489	0.0309384
mvldlce	PIGN	0.000624575	2	0.209084	5	0.00476333	0.0105292
xsvldll	ACAD9	0.000484993	3	0.850618	2	0.00476437	0.0307663
lhdlfc	CHTF18	0.00283214	4	0.541179	2	0.00477782	0.0113649
lhdlce_%	CCDC18	0.00287038	5	0.410761	2	0.00480042	NA
lvldltg	ANKRD26	0.000405596	3	0.27187	6	0.00480369	0.00736603
sfafa	CPNE9	0.00413159	3	0.25944	3	0.0048111	NA
xxlvldll	FAM109B	0.00018961	2	0.882256	2	0.00481304	0.00689283
xlvldltg_%	PPM1M	0.00228017	2	0.134715	2	0.00482878	NA
svldll	CAPN10	0.00125603	3	0.583256	2	0.00483124	0.0168903
xxlvldlp	FAM109B	0.000185823	2	0.874909	2	0.00483749	0.00685111
mvldltg_%	KLKB1	0.00472505	4	0.275966	3	0.00484643	NA
xlhdlce_%	PPIP5K2	4.77847e-05	4	0.6756	2	0.00487834	NA
mvldll	PIGN	0.000785074	2	0.203954	5	0.00488341	0.00391818
lhdlfc	PCDHGB3	0.00209787	3	0.556127	3	0.00488483	0.00243892
idlc_%	PCDHA2	0.00134015	2	0.741982	2	0.00488944	NA
mufa	BNIP1	0.00421669	2	0.226676	2	0.00491074	0.0269604
xlhdlpl	DCLRE1C	0.000536974	2	0.821209	2	0.00491475	NA
hdltg	ANKRD26	9.373e-05	3	0.348129	6	0.0049238	NA
lvldlpl	SCIN	0.000852619	4	0.254539	3	0.00492426	0.0212707
falen	ALDH3A1	0.00145711	5	0.381913	3	0.00494589	NA
faw6	ANKRD26	0.000443094	3	0.257029	6	0.00496878	NA
xxlvldltg	FAM109B	0.000187252	2	0.862495	2	0.00500396	0.00437329
lldltg	BNIP1	0.00233451	2	0.292506	2	0.0050089	NA
shdlce	GNPTG	0.00307308	3	0.58034	2	0.00501077	NA
lldlce_%	MORN3	0.00427904	2	0.266475	2	0.0050167	NA
mvldlp	PIGN	0.000814207	2	0.206578	5	0.00503227	0.00349404
xxlvldltg_%	GEMIN5	0.00438276	2	0.255101	2	0.00503915	NA
dag	MYO15A	0.00225257	15	0.654043	7	0.00506155	NA
xxlvldlpl	PIGN	0.00467586	2	0.11519	5	0.00506156	0.00623676
idlpl	SAMD9L	0.00127659	12	0.611938	2	0.00509911	0.0295585
clafa	KRT26	0.00258361	2	0.346316	3	0.00512957	NA
lvldltg	PPIP5K2	0.00339956	4	0.389264	2	0.00514498	0.0165192
lhdltg_%	KLHL33	0.00277396	4	0.97437	3	0.00516246	NA
gly	ATP2A3	0.00456236	3	0.342158	2	0.00516963	NA
xsvldlpl	POR	0.00181807	6	0.908846	2	0.00517737	0.0618298
crea	CCDC86	0.000651071	2	0.707012	2	0.00520025	0.00290043
mvldltg	SCIN	0.000477529	4	0.321391	3	0.00521885	0.0268346
xsvldlc	MYBPH	0.00409185	2	0.281801	3	0.00522459	NA
xlvldlce	FAM109B	0.000254945	2	0.920561	2	0.00524852	NA
sm	D2HGDH	0.00360996	3	0.705869	2	0.0052517	NA
xlvldlfc_%	CRBN	0.00109711	2	0.81001	2	0.00527624	NA
xlhdlpl_%	PPIP5K2	8.18561e-05	4	0.758503	2	0.00527643	NA
lvldlpl	PIGN	0.00130312	2	0.182535	5	0.00527876	0.00385506
mldlce	OR14K1	0.00449021	3	0.310698	3	0.00528465	0.0135039
dagtg	GALNT14	0.00195605	4	0.639589	3	0.00529228	NA
shdltg	NBAS	0.00116192	5	0.327322	7	0.00530245	0.00332145
totcho	UGT2A2	0.000966276	2	0.530088	2	0.00530463	NA
lvldlfc	ANKRD26	0.000197838	3	0.344643	6	0.005308	0.0662091
svldltg_%	FAM217A	0.000636315	3	0.87012	2	0.00531764	NA
xlhdlfc_%	TEX26	0.00498494	3	0.391319	2	0.00533221	NA
mldltg	TMEM67	0.0019693	8	0.689502	5	0.00533324	NA
svldlp	CAPN10	0.00135937	3	0.601048	2	0.00534585	0.0169979
lhdlc	PCDHGB3	0.00225439	3	0.565238	3	0.00534782	0.00255082
vldlc	CLEC4C	8.89879e-05	3	0.841292	2	0.00534805	NA
lafa	IL17RB	0.000630456	3	0.541689	3	0.0053629	NA
svldlp	LRIT1	0.00274705	3	0.722139	2	0.00536828	0.0068168
xlvldltg	SCIN	0.000604405	4	0.30041	3	0.00539295	0.0028524
idlpl_%	FBN3	0.00181888	7	0.914942	5	0.00540645	NA
apoa1	IDUA	0.00074187	5	0.794725	3	0.00541473	0.0549685
serumc	ACAD9	0.00189295	3	0.555212	2	0.005419	0.0334736
xlvldltg_%	NEDD4	0.00264417	2	0.163486	3	0.00543883	NA
xlvldlc	FAM109B	0.000366983	2	0.998822	2	0.0054389	NA
apoa1	MLH3	0.00273581	10	0.662035	4	0.00545015	0.0268414
vldltg	SCIN	0.000836404	4	0.280185	3	0.00547734	NA
sldll	ACAD9	0.000402093	3	0.944737	2	0.00549026	0.0276822
sldlp	ACAD9	0.000402412	3	0.944443	2	0.00549731	0.0281729
unsat	BNIP1	0.00198258	2	0.360449	2	0.00549804	NA
svldlfc	CAPN10	0.00114937	3	0.63375	2	0.00549925	0.0233163
pufa	ANKRD26	0.000339605	3	0.292788	6	0.00550275	NA
mhdlce	FANK1	0.00173279	4	0.541389	2	0.0055269	0.0442823
mufa	ANKRD26	0.000179253	3	0.328877	6	0.00554215	0.0263074
gly	LST3	0.00397201	5	0.107796	6	0.00554753	NA
mvldlfc_%	BNIP1	0.00381042	2	0.269123	2	0.00556386	NA
ldld	CARKD	0.00238653	2	0.367801	2	0.00556575	0.0041748
mvldlpl	PIGN	0.000773984	2	0.221556	5	0.00557328	0.00440055
mvldlfc	PIGN	0.000963733	2	0.20583	5	0.00560084	0.0145969
xsvldlc	ACAD9	0.000632937	3	0.852226	2	0.00561472	NA
xlhdlce_%	C10orf76	0.00392223	2	0.478793	2	0.00561915	NA
dhafa	PCDHGA5	0.000377178	4	0.604168	2	0.0056233	NA
mhdltg_%	LMO7	0.000738733	8	0.566386	6	0.00563533	NA
serumc	FAM217A	0.0014321	3	0.638799	2	0.00563871	0.00970674
mvldltg	UTS2	0.000254935	3	0.677083	3	0.00570196	0.00596061
mhdlce_%	TMEM67	0.00181213	8	0.760394	5	0.00572232	NA
shdlce_%	ATP13A5	0.0034049	7	0.379554	7	0.00572289	NA
tyr	MUC6	0.00404306	15	0.42416	5	0.00575888	0.127637
svldll	LRIT1	0.00272855	3	0.759577	2	0.00576887	0.00700425
idlc	SAMD9L	0.00136625	12	0.562269	2	0.00577104	0.0329465
mufafa	ZBTB17	0.000168279	2	0.889436	2	0.00577446	NA
mvldltg	FCN3	0.000283805	2	0.76755	3	0.00577864	0.017836
mhdlc	FANK1	0.00207646	4	0.517239	2	0.00580241	0.101117
xlhdlfc_%	THNSL1	0.00466938	4	0.304858	3	0.00583615	NA
sldlpl	ACAD9	0.000470434	3	0.934523	2	0.00583719	NA
lvldlce	PPIP5K2	0.0041663	4	0.383205	2	0.00584517	0.0208525
mhdlc	L1TD1	0.0039514	5	0.373519	3	0.00584722	0.191649
mldlc_%	STARD9	0.000111892	15	0.631849	8	0.00585463	NA
lhdlce	PCDHGB3	0.00242699	3	0.578238	3	0.00587393	0.00273588
lldlfc	FAM217A	0.00332989	3	0.441894	2	0.00587562	0.0163351
mhdltg	CLEC4C	0.00195531	3	0.351592	2	0.00587615	NA
xsvldltg	LRIT1	0.00498526	3	0.522715	2	0.00588153	0.0106677
estc	FAM217A	0.00196258	3	0.578206	2	0.00589758	0.00765206
totpg	UGT2A2	0.00186823	2	0.441422	2	0.00590332	NA
lldlfc	FAM189B	0.00328473	3	0.738676	2	0.0059349	0.0101139
lldlfc_%	LMO7	0.00358339	8	0.740195	6	0.00593868	NA
vldlc	ACAD9	0.00123571	3	0.71589	2	0.00594943	NA
mvldlc	ANKRD26	0.000268011	3	0.337532	6	0.00595305	0.0587127
lvldlce_%	GEN1	0.00192026	5	0.46298	5	0.00595472	NA
mhdltg_%	NEBL	0.00295859	7	0.846145	3	0.0059661	NA
xxlvldltg_%	TCTN1	0.00308326	5	0.376789	6	0.00598603	NA
clafa	AKAP3	0.00271394	5	0.600444	2	0.00598757	NA
idll	SAMD9L	0.00141022	12	0.560386	2	0.00599188	0.0312951
mhdlc_%	GPR144	0.00148487	5	0.657306	3	0.00599209	NA
lldlfc_%	PPIP5K2	0.00355674	4	0.402993	2	0.00600062	NA
vldltg	PPIP5K2	0.0030553	4	0.464174	2	0.00600486	NA
xxlvldlc_%	TCTN1	0.00307254	5	0.392105	6	0.00606002	NA
xlvldlpl	FAM109B	0.000578828	2	0.925427	2	0.006064	0.0163837
xxlvldlpl	FCRL6	0.00354389	3	0.253185	3	0.00611452	0.00194902
shdlc_%	ATP13A5	0.00382198	7	0.381785	7	0.00613169	NA
mhdltg_%	NBAS	0.00260125	5	0.27204	7	0.0061506	NA
mhdlfc	PIEZO2	0.0027746	4	0.504657	5	0.00617032	0.0209658
mvldlce	ACAD9	0.00203361	3	0.602023	2	0.00618736	0.027371
xsvldlfc	ACAD9	0.000816898	3	0.818364	2	0.00618863	NA
crea	MMP27	0.000982516	2	0.766445	2	0.00620479	0.19715
xsvldlpl_%	PIK3C2G	0.00467056	10	0.409083	3	0.00621337	NA
xlhdlfc_%	HABP2	0.00430116	2	0.303741	2	0.00621468	NA
mhdll	GPR179	0.00398674	6	0.554662	3	0.00621869	0.13287
xlvldlfc	FAM109B	0.0006419	2	0.909484	2	0.00622195	NA
acace	DNASE1	0.000986906	4	0.826613	2	0.00622247	0.00268655
xlhdlfc	FSIP1	0.00212741	4	0.175985	3	0.00622623	NA
lhdlpl	CHTF18	0.00461398	4	0.488872	2	0.00624204	0.0215603
totpg	C14orf105	0.00181664	5	0.583001	2	0.00625062	NA
svldlce_%	ZIM3	0.00167238	2	0.547131	2	0.00625304	NA
lldlfc	SAMD9L	0.00235264	12	0.80734	2	0.00625946	0.0338263
lhdlpl	UTS2	0.000981122	3	0.483652	3	0.00626164	0.0214394
svldlfc	LRIT1	0.00350592	3	0.686426	2	0.00626666	0.00615821
svldlce	MORN3	0.00144693	2	0.517069	2	0.00627964	NA
hdlc	LRRC53	0.00418219	12	0.320191	5	0.00628205	0.0128349
svldlpl	PPIP5K2	0.00336161	4	0.442416	2	0.00630699	0.218169
lvldlc	ANKRD26	0.000262215	3	0.356967	6	0.00632093	0.042671
lvldltg	PIGN	0.00189715	2	0.184082	5	0.00632471	0.00624148
pufafa	OLFML2B	0.000261509	3	0.933391	2	0.00632772	NA
tgpg	SCIN	0.000572268	4	0.339771	3	0.0063323	NA
mvldlp	LMO7	0.00350406	8	0.822705	6	0.00635114	0.00811636
sldlc	ACAD9	0.00050196	3	0.948882	2	0.00635215	0.0271939
mhdlp	PIEZO2	0.00256145	4	0.531401	5	0.00646108	0.0295554
ala	LDLR	0.00388044	2	0.512003	2	0.00646589	0.159405
lldlfc_%	SCIN	0.00456007	4	0.161363	3	0.00647691	NA
xsvldll	POR	0.00365461	6	0.8687	2	0.00648737	0.0207435
xlvldlfc_%	NEDD4	0.000507346	2	0.297124	3	0.00649018	NA
xsvldlpl	ACAD9	0.000628674	3	0.897879	2	0.0065253	0.0317109
xlvldlce_%	MCOLN3	0.00384319	4	0.523235	2	0.00653431	NA
ile	KIAA0020	0.003106	3	0.335125	5	0.00655105	0.299854
dhafa	SPARCL1	0.00398049	2	0.527418	2	0.00656121	NA
lldll	SAMD9L	0.00250464	12	0.81116	2	0.00656134	0.0343669
lhdlpl	IDUA	0.00304488	5	0.518466	3	0.00656651	0.0195365
mvldlfc_%	NEBL	0.00238551	7	0.96349	3	0.00663423	NA
mhdlc_%	TMEM67	0.00152618	8	0.909908	5	0.00663781	NA
mvldltg	PIGN	0.00123895	2	0.222391	5	0.00665317	0.00499192
lldlc	SAMD9L	0.00247813	12	0.792871	2	0.00665586	0.0372789
vldld	AK9	0.0041682	4	0.618837	4	0.00669581	0.028484
svldll	OR5AK2	0.00455904	2	0.507273	2	0.0067284	0.0664337
idlp	SAMD9L	0.00157702	12	0.545884	2	0.00673651	0.0330838
lldlpl	FAM217A	0.00466276	3	0.408706	2	0.00674189	0.0133493
faw3	MRPL39	0.00266805	2	0.410992	2	0.00674669	0.127318
xlhdltg	UGT2A2	0.00203545	2	0.45583	2	0.00675029	0.0119081
mvldlpl	PPIP5K2	0.0042135	4	0.422988	2	0.00675858	0.0259899
lvldlpl_%	CRBN	0.00464191	2	0.508052	2	0.00676755	NA
lldlce	SAMD9L	0.00251064	12	0.786305	2	0.0067843	0.038156
tgpg	ANKRD26	0.0019906	3	0.216094	6	0.00679752	NA
mhdll	PIEZO2	0.00257504	4	0.549911	5	0.00681766	0.0302198
xlvldll	FAM109B	0.000600514	2	0.96422	2	0.00683664	0.0188265
mhdlpl_%	MMP27	0.000338937	2	0.885922	2	0.00683989	NA
xlhdll	DCLRE1C	0.000602466	2	0.906674	2	0.00684266	NA
lvldlfc	SCIN	0.000928312	4	0.305803	3	0.00686685	0.204359
xlhdlp	DCLRE1C	0.000654088	2	0.889768	2	0.00689606	NA
tgpg	TCHP	0.00129	5	0.837198	4	0.00690036	NA
lvldlpl_%	RPE	0.000199514	2	0.96035	2	0.00690138	NA
lldlp	SAMD9L	0.00269588	12	0.819852	2	0.00690344	0.0345115
dag	GLB1L3	0.00444927	7	0.644461	2	0.00695299	NA
vldld	MYO15A	0.00459636	15	0.57383	7	0.00695627	0.0180277
xlvldltg	FAM109B	0.000613696	2	0.96528	2	0.00697598	0.0104148
mhdlpl_%	TPO	0.00405025	5	0.469022	2	0.00697682	NA
mldlce	MORN3	0.00340812	2	0.372201	2	0.00697716	0.00435451
ldltg	TMEM67	0.00242216	8	0.731259	5	0.00698644	NA
mhdlce_%	NEBL	0.00164542	7	0.803526	3	0.00700387	NA
serumtg	LMO7	0.00391904	8	0.807921	6	0.00700915	0.0274715
xsvldlp	OR7G3	0.00281798	4	0.461405	3	0.00701884	0.0065132
svldlp	OR5AK2	0.00434947	2	0.539064	2	0.00703195	0.0682674
idlce	SAMD9L	0.00161293	12	0.520982	2	0.00705789	NA
pufafa	TCHP	0.00092617	5	0.924762	4	0.00707277	NA
mhdlp	GPR179	0.00427617	6	0.583502	3	0.00707323	0.141011
xsvldlce	ACAD9	0.000871238	3	0.863207	2	0.00707448	NA
sldlce	ACAD9	0.00053783	3	0.975647	2	0.00708284	NA
xlvldlp	FAM109B	0.000624968	2	0.968242	2	0.00708514	0.0101521
mldltg_%	TMEM244	0.00167475	5	0.738028	2	0.00709147	NA
svldlfc	ACAD9	0.00161378	3	0.698227	2	0.00710872	0.0450134
xsvldlfc_%	TPO	0.000923956	5	0.887266	2	0.00711408	NA
svldltg	UTS2	0.000469727	3	0.626679	3	0.00713104	0.00883254
xsvldlp	POR	0.00403717	6	0.87356	2	0.00713357	0.0191895
mldlpl_%	PTCHD3	0.00494409	7	0.491659	5	0.00716282	NA
idltg_%	STARD9	0.00469578	15	0.457075	8	0.00717094	NA
pufa	FAM217A	0.00106332	3	0.818061	2	0.00717866	NA
xlvldlp	SCIN	0.000645471	4	0.351043	3	0.00718126	0.00308269
shdlce	FAM189B	0.00173948	3	0.854477	2	0.00718668	NA
lhdlpl_%	THUMPD3	0.00119921	3	0.951495	3	0.00720544	NA
svldlpl	CAPN10	0.00136604	3	0.703892	2	0.00722348	0.0230585
lvldlfc_%	AIFM3	0.00313792	4	0.655982	2	0.00722546	NA
mvldll	LMO7	0.00367547	8	0.875129	6	0.00725034	0.0187699
vldld	PIK3C2G	0.00376686	10	0.53395	3	0.00725448	0.0648233
svldlc	CAPN10	0.00378372	3	0.463515	2	0.00726824	0.0384909
xlvldlce_%	WDR49	0.00382861	6	0.77108	2	0.00727236	NA
mldlfc_%	SAMD9L	0.00196859	12	0.608393	2	0.00728459	NA
falen	INPP5B	0.00342676	7	0.492534	6	0.00728884	NA
svldll	ACAD9	0.00117103	3	0.813728	2	0.00730289	0.0400595
sfafa	PIF1	0.00453035	2	0.300552	6	0.00730358	NA
lvldlce_%	LRIG3	0.0012825	6	0.96994	3	0.00731786	NA
xlvldlpl_%	NUDT9	0.00139863	4	0.905673	3	0.00733688	NA
mvldll	PPIP5K2	0.00445643	4	0.438202	2	0.0073542	0.0234453
lldltg	TMEM67	0.00254901	8	0.732141	5	0.00736147	NA
xlvldlfc_%	SMC4	0.00166404	3	0.505419	4	0.00738071	NA
xsvldltg	PCDHA2	0.00451667	2	0.534442	2	0.00738774	0.00143143
xsvldll	OR7G3	0.00234168	4	0.517602	3	0.00738886	0.00695589
idltg	NEBL	0.00380982	7	0.807902	3	0.00739736	0.0626214
faw3fa	EPOR	0.00339008	4	0.638662	2	0.00740354	NA
apoa1	N4BP2L2	0.000122861	5	0.260433	2	0.00741559	0.108054
hdltg	DRC1	0.00357631	3	0.44793	6	0.00742714	NA
ldlc	SAMD9L	0.00320735	12	0.867774	2	0.00745588	0.0395451
xsvldlc_%	ACOX2	0.00153456	3	0.621286	3	0.00751159	NA
estc	ACAD9	0.00201133	3	0.661811	2	0.00751794	0.0503829
pc	MLH3	0.00308233	10	0.757235	4	0.00752657	NA
idlc_%	ZIM3	0.00372139	2	0.430333	2	0.00754137	NA
xxlvldlpl	FAM109B	0.000538948	2	0.964994	2	0.00755259	0.0119323
shdlpl_%	TRPM1	0.00264915	5	0.432574	6	0.00756612	NA
vldltg	PIGN	0.00150491	2	0.228126	5	0.00759146	NA
lldltg_%	PCDHA2	0.00419936	2	0.565	2	0.00759743	NA
mvldlfc_%	UGT2A2	0.000972258	2	0.640214	2	0.00761274	NA
xxlvldlfc	PRR26	0.00281374	4	0.718255	2	0.00761964	NA
shdlpl_%	PRKDC	0.00296524	3	0.0380545	2	0.00763799	NA
mldlpl	LRRC42	0.00475162	4	0.343573	2	0.00765517	0.0183325
mldltg	IFT74	0.00397228	7	0.645558	5	0.00766536	NA
ala	RIBC2	0.00165871	2	0.511267	2	0.00766837	0.0727352
unsat	ESYT1	0.00248567	3	0.749038	2	0.00768125	NA
xsvldlce_%	COL24A1	0.00410403	9	0.629009	4	0.00772507	NA
acace	C2orf53	0.00497217	3	0.571862	2	0.00773506	0.00695747
mvldlp	PPIP5K2	0.00445124	4	0.45549	2	0.00773874	0.022112
mvldltg_%	FAM217A	0.000137393	3	0.618922	2	0.0077544	NA
xsvldlfc	SAMD9L	0.00117248	12	0.329418	2	0.00776602	NA
lvldlce	SLC7A13	0.0047777	3	0.448676	3	0.00777578	0.00570779
lhdlp	UTS2	0.00103504	3	0.538269	3	0.00779346	0.0232815
xlvldlp	INPP5F	0.00469619	4	0.445128	2	0.0078064	0.00427886
dha	PNLDC1	0.00148286	5	0.763831	2	0.00781087	0.00538721
mhdltg_%	LRRC53	0.00332624	12	0.662461	5	0.00782171	NA
xlvldlce_%	PPM1M	0.000293608	2	0.318824	2	0.00782456	NA
xlvldlpl	SCIN	0.000743378	4	0.356587	3	0.00782812	0.100096
xlhdlc_%	TMPRSS5	0.00208457	3	0.688029	5	0.00783299	NA
xxlvldlc_%	VWA7	0.00120372	6	0.819046	4	0.00784951	NA
xlvldll	SCIN	0.000644277	4	0.371179	3	0.00787949	0.0918694
val	PARVA	0.000371495	2	0.856121	2	0.00791288	0.051727
mvldlp	SCIN	0.000827602	4	0.350235	3	0.00794153	0.0358643
mvldlfc_%	CAPN10	0.00086033	3	0.846881	2	0.0079469	NA
freec	FAM217A	0.00102551	3	0.851633	2	0.00795666	0.0281948
faw3fa	SPARCL1	0.00247653	2	0.770365	2	0.0079924	NA
hdl2c	LRRC27	0.00102089	2	0.977752	3	0.00805316	NA
xsvldlce	OR7G3	0.00138409	4	0.673241	3	0.00811032	NA
xlvldll	INPP5F	0.00463773	4	0.461481	2	0.00814079	0.0749459
la	FRMPD1	0.00205936	5	0.613335	3	0.00814422	0.0445348
mhdlfc	FANK1	0.00472977	4	0.441986	2	0.00814675	0.121465
lhdll	UTS2	0.00103666	3	0.553109	3	0.00816309	0.0236175
hdltg	GTF2H3	0.00122952	4	0.938366	3	0.00820474	NA
phe	MUC6	0.00430471	15	0.50766	5	0.00820751	0.126939
lvldlpl_%	NUDT9	0.00343056	4	0.68332	3	0.00823832	NA
mvldlce_%	OR14K1	0.000558488	3	0.947609	3	0.00826486	NA
svldltg_%	SPARCL1	0.00408361	2	0.633078	2	0.00826495	NA
hdld	CHTF18	0.00226653	4	0.824976	2	0.00826553	NA
shdlfc	GPR179	0.00147896	6	0.984256	3	0.00826702	NA
faw6	FAM217A	0.00118505	3	0.849064	2	0.00828512	NA
mhdlc	PIEZO2	0.00276765	4	0.607834	5	0.00829351	0.0383243
vldld	CLEC4C	0.00347588	3	0.381417	2	0.00832659	0.201126
mvldlce	FAM109B	0.000484963	2	0.909868	2	0.00834106	0.0575078
xlhdlc	FSIP1	0.00105471	4	0.262515	3	0.00836068	NA
sldlpl	IFNK	0.00379108	5	0.45688	2	0.00836547	NA
val	LRRC56	0.00409858	3	0.521695	2	0.008374	0.0105635
mhdlpl	PIEZO2	0.00316523	4	0.569074	5	0.00839027	0.0366499
xxlvldlfc_%	AP5M1	0.00269505	3	0.609039	2	0.00840896	NA
svldltg	PPIP5K2	0.00298406	4	0.573769	2	0.00841316	0.0170726
mhdlpl	GPR179	0.0047722	6	0.61971	3	0.00841329	0.140722
shdlpl_%	CABYR	0.00434451	3	0.594563	3	0.00842023	NA
totcho	MLH3	0.00376415	10	0.735695	4	0.00842107	NA
sldlfc_%	SAMD9L	0.00322157	12	0.787938	2	0.00848047	NA
la	FAM217A	0.00103007	3	0.906047	2	0.00848438	0.0111736
lhdlpl_%	C9orf96	0.00361461	5	0.42287	6	0.00852116	NA
cla	AKAP3	0.00186491	5	0.933073	2	0.00852743	NA
mvldlp	FCN3	0.000527167	2	0.773855	3	0.00855038	0.022161
sm	MLH3	0.00196772	10	0.998606	4	0.00855352	NA
mldlce	SAMD9L	0.00374997	12	0.862811	2	0.00856593	0.0456342
lldlpl_%	MORN3	0.00241501	2	0.485677	2	0.00859903	NA
xlhdlce_%	UTS2	0.000165403	3	0.845533	3	0.00861887	NA
sldltg	TMEM67	0.00306887	8	0.755098	5	0.00861954	NA
hdlc	IDUA	0.00171365	5	0.773315	3	0.00862165	0.02785
mhdlc_%	NEBL	0.00278333	7	0.902629	3	0.00862781	NA
pc	UGT2A2	0.00213474	2	0.529578	2	0.00863719	NA
vldltg	UTS2	0.000288607	3	0.793222	3	0.00864393	NA
xxlvldlfc	FAM109B	0.000971057	2	0.931443	2	0.00868659	NA
sldlpl	ZNF793	0.00197142	3	0.482653	2	0.00870896	NA
idlfc_%	MLH3	0.00249049	10	0.923615	4	0.00871887	NA
lldltg_%	STARD9	0.00248534	15	0.701114	8	0.00873714	NA
svldlp	CLEC4C	0.000182115	3	0.893576	2	0.00874468	0.113518
xsvldlc	OR7G3	0.00128952	4	0.718746	3	0.00876571	NA
sldlp	LRRC42	0.00190598	4	0.545135	2	0.00876582	0.0223045
idlfc	DNAH8	0.00357751	16	0.547837	14	0.00878073	0.429792
mhdltg	PDE3B	0.00462038	4	0.534712	2	0.00880288	NA
shdltg_%	LMO7	0.00137104	8	0.570883	6	0.00883685	NA
mvldll	SCIN	0.000977979	4	0.356576	3	0.00888748	0.0439165
mldlp	SAMD9L	0.00456715	12	0.960169	2	0.00890767	0.0579342
serumtg	SCIN	0.0035831	4	0.230776	3	0.00896385	0.0363861
mhdlce	PIEZO2	0.00272756	4	0.641606	5	0.00899615	0.0565349
svldltg	CLEC4C	0.000289581	3	0.827955	2	0.00902058	0.0534496
mhdll	FANK1	0.00418164	4	0.497366	2	0.00902757	0.116182
svldlp	ACAD9	0.00151371	3	0.833505	2	0.00903963	0.046398
lvldlce	ANKRD26	0.000483409	3	0.379389	6	0.00906351	0.00994478
lvldlc_%	FHAD1	0.004465	6	0.371625	7	0.00907664	NA
xxlvldltg_%	ZNF544	0.002469	4	0.886572	2	0.00907902	NA
xlvldlfc	FCRL6	0.00480482	3	0.293507	3	0.00909117	NA
idlc_%	ABHD16B	0.00307542	4	0.547942	2	0.00909926	NA
vldltg	FCN3	0.000506191	2	0.811399	3	0.00912053	NA
shdlpl_%	C8B	0.00345188	3	0.479333	4	0.00912477	NA
vldld	TCHP	0.00398013	5	0.626539	4	0.00914945	0.0528196
mvldlc	FAM109B	0.000598471	2	0.924877	2	0.00916537	0.0702321
xlvldlpl_%	OR10R2	0.00161315	2	0.578639	2	0.00916612	NA
ala	HSPG2	0.00128714	4	0.766915	3	0.00921909	0.0517503
xsvldlfc_%	PAH	0.00355508	4	0.654347	3	0.00922177	NA
mldll	SAMD9L	0.00476164	12	0.960963	2	0.00922565	0.0440056
sldltg_%	TMEM244	0.00152186	5	0.889953	2	0.00922711	NA
mhdlp	FANK1	0.00433342	4	0.495811	2	0.00924531	0.112019
lldlce_%	STARD9	0.000309628	15	0.695726	8	0.00925306	NA
sldll	LRRC42	0.00195146	4	0.5583	2	0.00925354	0.0231424
cla	FAM154A	0.00434151	3	0.592321	2	0.00925407	NA
sldlce	SAMD9L	0.00472596	12	0.953712	2	0.00926076	NA
mldlc	SAMD9L	0.00438867	12	0.904347	2	0.00926611	0.0480545
mvldlp	FAM109B	0.000656679	2	0.921429	2	0.00937748	0.0352224
xlvldlpl	FCRL6	0.00455092	3	0.30822	3	0.00941018	0.108189
mvldll	FAM109B	0.000665541	2	0.925413	2	0.00942183	0.0398673
svldltg_%	ZIM3	0.00140579	2	0.754431	2	0.00948005	NA
svldll	CLEC4C	0.000195629	3	0.907974	2	0.00948472	0.107531
xxlvldltg_%	VWA7	0.00271011	6	0.639905	4	0.009489	NA
hdl2c	IDUA	0.00204489	5	0.766858	3	0.00953033	NA
sldltg	NEBL	0.00373257	7	0.970772	3	0.00956369	NA
mvldll	FCN3	0.000620526	2	0.780174	3	0.00959052	0.0270173
mhdlpl_%	FANK1	0.000730181	4	0.972478	2	0.00959539	NA
lvldltg	FCN3	0.000391721	2	0.876923	3	0.00961692	0.0142966
mvldlc_%	RBL2	0.0024254	2	0.539131	2	0.00963554	NA
xlvldlfc_%	SEC14L4	0.0042755	2	0.411553	3	0.00970002	NA
svldlfc_%	UTS2	0.00145281	3	0.527204	3	0.00971423	NA
xlvldlc_%	FCN3	0.00338493	2	0.485824	3	0.00973489	NA
shdlp	KIAA0020	0.00398927	3	0.380066	5	0.00974826	NA
xlhdltg_%	EPS8L2	0.00163299	2	0.558774	2	0.00975495	NA
xxlvldlc	PRR26	0.00366829	4	0.745166	2	0.00982789	NA
dha	N4BP2L2	0.00368395	5	0.811246	2	0.00984036	0.0197725
mvldltg	FAM109B	0.00076578	2	0.933251	2	0.00984858	0.0371505
serumc	CPNE7	0.00489904	2	0.1275	6	0.0098578	0.313752
mufa	PIGN	0.0011832	2	0.261585	5	0.00987017	0.0137461
mvldltg_%	RBL2	0.00250422	2	0.545081	2	0.00987518	NA
his	DCAF13	0.00443318	3	0.16305	3	0.00995392	NA
lhdll	PCDHGB3	0.00363492	3	0.671163	3	0.00999184	0.00382137
lvldlc	SCIN	0.00108516	4	0.368929	3	0.00999227	0.119924
lvldlpl	FAM109B	0.00101664	2	0.977271	2	0.00999236	0.0399658
sldlfc	LRRC42	0.0048782	4	0.409449	2	0.0100054	NA
phe	PSRC1	0.000762893	6	0.909952	2	0.0100263	0.00509041
lhdlfc_%	NBAS	0.00349573	5	0.337702	7	0.0100467	NA
lldltg	ENPEP	0.00476633	4	0.407049	4	0.0100553	NA
xsvldlp	FLJ27365	0.00493293	2	0.00169761	5	0.010075	0.00205605
mhdlpl_%	TTC39B	0.00194686	5	0.709081	4	0.0101022	NA
mhdltg_%	GPR144	0.00273112	5	0.70935	3	0.0101029	NA
lvldlce	FAM109B	0.000494763	2	0.820753	2	0.0101155	0.0147186
mldlc	MORN3	0.0037846	2	0.455637	2	0.0101275	0.00556179
pufafa	AK9	0.00282612	4	0.0833179	4	0.0101383	NA
shdlpl_%	APOB	0.00142885	6	0.474838	5	0.0101487	NA
svldlfc_%	AC104809.3	0.00413025	2	0.435342	4	0.0101506	NA
lhdltg_%	PPIP5K2	0.00153326	4	0.781381	2	0.0101579	NA
shdlc_%	PRKDC	0.000257061	3	0.069363	2	0.0101697	NA
unsat	FAM217A	0.00160268	3	0.860164	2	0.0101919	NA
lhdlfc_%	PPIP5K2	0.00123588	4	0.889349	2	0.0102092	NA
mvldlpl	OR5AK2	0.00363867	2	0.764798	2	0.0102127	0.0343817
mhdltg	SLC35A5	0.000342988	2	0.696489	2	0.0102606	NA
lvldlfc	FAM109B	0.00131192	2	0.918831	2	0.0102813	0.0730201
mvldltg	PPIP5K2	0.00432588	4	0.564581	2	0.0102909	0.0249988
xlvldlce	SLC7A13	0.00453559	3	0.562603	3	0.0103375	NA
shdlce_%	PRKDC	0.000435675	3	0.0652493	2	0.010364	NA
mvldlfc	SCIN	0.00167291	4	0.329466	3	0.0103672	0.261572
sldlpl_%	ZNF506	0.00328358	4	0.943681	3	0.0103905	NA
lvldlc_%	GUF1	0.00475565	3	0.158727	5	0.0103933	NA
hdlc	LRRC27	0.00163423	2	0.945322	3	0.0104035	0.0727336
vldld	FCN3	0.000497764	2	0.872129	3	0.0104111	0.0153685
mvldlpl	SCIN	0.00135836	4	0.355656	3	0.0104142	0.0484385
lldlfc_%	CLEC4C	0.00218732	3	0.479087	2	0.0104339	NA
dha	PCDHGA5	0.00151825	4	0.785469	2	0.0104364	0.047778
lhdlpl_%	ORC1	0.00301443	2	0.520478	2	0.0104719	NA
lvldlc	FAM109B	0.00080012	2	0.93338	2	0.0104841	0.0336283
xsvldltg	CAPN10	0.0019467	3	0.75036	2	0.0105743	0.0302172
svldlce_%	UTS2	0.00302749	3	0.431478	3	0.0106022	NA
totcho	SLC27A6	0.00242109	2	0.550267	4	0.0106325	NA
xxlvldlc_%	C9orf173	0.0012805	5	0.903691	2	0.010645	NA
xlhdlce	FSIP1	0.000958695	4	0.313831	3	0.0106652	NA
apob	SAMD9L	0.00294676	12	0.565244	2	0.0106888	0.0495524
shdll	KIAA0020	0.0048971	3	0.372402	5	0.0107068	0.566309
xlhdlfc_%	RP11-849H4.2	0.00146626	2	0.565793	3	0.0107086	NA
idltg	TMEM67	0.0041289	8	0.742601	5	0.0107237	0.0283959
xlhdlfc_%	WWC2	0.00390912	3	0.614335	2	0.0107265	NA
lvldll	FAM109B	0.00105573	2	0.999895	2	0.0107419	0.0157832
tgpg	GBP7	0.00348643	6	0.759133	2	0.0107644	NA
faw6fa	TCHP	0.00082774	5	0.855394	4	0.0109001	NA
gly	SLCO1B7	0.00187712	3	0.161809	3	0.01092	NA
lvldlce_%	C1orf159	0.0043743	3	0.564701	2	0.0109606	NA
svldltg	SCIN	0.00243339	4	0.306668	3	0.0109905	0.0467721
lafa	MYH7	0.00318546	2	0.398198	3	0.01101	NA
mvldlc	ACAD9	0.00415564	3	0.628997	2	0.0110135	0.0520812
vldld	FAM109B	0.00211945	2	0.833343	2	0.0110158	0.0344034
mldlp	LRRC42	0.00231966	4	0.582397	2	0.0110324	0.0173924
xlhdlpl_%	FAM109B	0.000903903	2	0.9763	2	0.0110365	NA
lvldlp	FAM109B	0.00111431	2	0.997992	2	0.0110638	0.0160921
alb	TDP1	0.00275833	5	0.628407	4	0.011082	0.00385768
lldlpl_%	ISX	0.000396884	4	0.682132	2	0.0111251	NA
idlce_%	ABHD16B	0.0023356	4	0.678998	2	0.0111558	NA
xlhdlce	AGL	0.00489188	4	0.528446	3	0.0111578	NA
sldlfc	ZNF793	0.00468876	3	0.406427	2	0.0112244	NA
lldlce_%	FAM189B	0.0024854	3	0.761511	2	0.0113044	NA
acace	FAM109B	0.00315533	2	0.678364	2	0.0113142	0.00999135
svldlfc_%	SLC1A1	0.00283808	2	0.569881	2	0.0113554	NA
xsvldltg_%	PCDHA2	0.00178714	2	0.960799	2	0.0113729	NA
mvldlpl	FAM109B	0.000782941	2	0.890291	2	0.0114056	0.0485894
lafa	MAN2A2	0.00113136	2	0.622143	4	0.0114751	NA
vldltg	IL17RB	0.00408726	3	0.453112	3	0.0115559	NA
xlvldlce	PRR26	0.00296851	4	0.899751	2	0.0115687	NA
dhafa	ZNF616	0.0043576	2	0.621491	2	0.011591	NA
xlvldlc	PRR26	0.00265383	4	0.942514	2	0.011625	NA
svldlpl	CLEC4C	0.00033684	3	0.876986	2	0.011632	0.149545
apobapoa1	ACAD9	0.000591951	3	0.809723	2	0.0116479	NA
mhdlce_%	GPR144	0.00244733	5	0.767243	3	0.011655	NA
lhdlfc	UTS2	0.000955499	3	0.694715	3	0.0116622	0.0230611
shdlpl_%	DDX60L	0.000919529	9	0.988329	8	0.0116734	NA
lhdlc	UTS2	0.0012251	3	0.641981	3	0.0116826	0.0264735
mvldltg	SLC35A5	0.000174423	2	0.913045	2	0.0116891	0.0159709
lvldltg	IL17RB	0.0042808	3	0.44173	3	0.0117046	0.0122233
mldll	LRRC42	0.0023835	4	0.597408	2	0.0117114	0.0200767
xxlvldlc_%	MAMDC4	0.00166975	10	0.728354	8	0.011726	NA
xlvldlfc	PRR26	0.00236229	4	0.9893	2	0.0117457	NA
lhdlp	PCDHGB3	0.00408075	3	0.704789	3	0.0117767	0.00433637
lafa	ACSM4	0.00271811	2	0.543959	7	0.0118195	NA
lldltg_%	POMT1	0.000658056	6	0.826286	5	0.0118542	NA
totpg	SLC27A6	0.00351938	2	0.511515	4	0.0118603	NA
xlvldltg	GBP7	0.00417749	6	0.738564	2	0.0118768	0.0199062
remnantc	SAMD9L	0.00224558	12	0.364931	2	0.011966	NA
lvldlpl	FCN3	0.000623413	2	0.860116	3	0.0119677	0.0350655
lvldlp	FCN3	0.000624429	2	0.861465	3	0.0119884	0.0176278
mhdlfc_%	N4BP2L2	0.000117298	5	0.126493	2	0.0119885	NA
mvldlpl	FCN3	0.000763765	2	0.818807	3	0.0120167	0.0351517
la	ANKRD26	0.00119737	3	0.344727	6	0.0120304	0.0138023
dag	SLC35A5	0.00292413	2	0.427371	2	0.0120492	NA
mvldltg_%	GUF1	0.00254754	3	0.191869	5	0.0121043	NA
lhdlce	UTS2	0.00140605	3	0.626637	3	0.012116	0.0279237
svldltg	IL17RB	0.00497582	3	0.423778	3	0.0121601	0.0146822
mldlfc	LRRC42	0.00383956	4	0.514897	2	0.0121857	NA
xlvldltg_%	CRBN	0.00358895	2	0.817545	2	0.0121902	NA
lvldlfc_%	DUSP15	0.00356827	3	0.843373	2	0.012202	NA
vldlc	ANKRD26	0.000454742	3	0.44678	6	0.0122359	NA
lvldlc_%	CSPP1	0.00271415	7	0.768508	2	0.0122599	NA
xlhdlpl_%	TTC38	0.00374049	2	0.392106	3	0.0122766	NA
ldlc	MORN3	0.00413548	2	0.496914	2	0.0123097	0.0063554
freec	CPNE7	0.0047529	2	0.14945	6	0.012322	0.296602
hdltg	UGT2A2	0.00119603	2	0.74045	2	0.0123293	NA
shdlce	HABP2	0.00167953	2	0.687961	2	0.0123443	NA
mvldlc_%	FAM217A	0.000326311	3	0.637852	2	0.0123825	NA
mvldltg	IL17RB	0.00489254	3	0.442298	3	0.0123866	0.0144256
alb	DDX60	0.00391675	6	0.509708	5	0.0124775	0.334824
gln	DNASE1L2	0.00216194	3	0.749261	2	0.0124859	0.0730659
xsvldll	SAMD9L	0.00202868	12	0.307043	2	0.0125006	0.0356258
faw6fa	OLFML2B	0.00105517	3	0.99346	2	0.0125039	NA
lvldltg	TCHP	0.00497934	5	0.672868	4	0.0125426	0.0195622
serumtg	PIGN	0.00208182	2	0.276845	5	0.0125475	0.00988298
lvldltg	FAM109B	0.00148174	2	0.975971	2	0.0126245	0.0178671
mldlpl_%	CYP2J2	0.00353959	2	0.26725	5	0.0126257	NA
crea	EPHA1	0.00410383	3	0.415822	4	0.0126875	0.0679969
faw6	ZNF662	0.00475574	6	0.663734	2	0.0126954	NA
lvldll	FCN3	0.00068759	2	0.862969	3	0.0127069	0.018592
sfafa	TPO	0.00434049	5	0.631516	2	0.012712	NA
mvldlc_%	OR14K1	0.00109268	3	0.942919	3	0.0127142	NA
la	WDR25	0.00459359	3	0.698161	2	0.0127797	0.339201
xsvldlc_%	ADAM2	0.00382016	3	0.516475	3	0.0127832	NA
mldltg_%	POMT1	0.0015216	6	0.980368	5	0.0127959	NA
xlhdlc	AGL	0.00440287	4	0.60538	3	0.0128483	NA
lvldlpl_%	DNASE1	0.00141879	4	0.945116	2	0.0128546	NA
xxlvldll	PRR26	0.0047803	4	0.782303	2	0.0129012	0.0146624
mhdlfc_%	UTS2	0.00112939	3	0.692413	3	0.0129191	NA
xlvldlp	GBP7	0.00465615	6	0.74265	2	0.0129498	0.0218279
lldlce	MORN3	0.00365222	2	0.539142	2	0.0129563	0.00571795
faw3fa	ZNF823	0.00355791	2	0.421873	2	0.012964	NA
ala	AAAS	0.0040226	5	0.982769	2	0.0129644	0.0123661
mvldlc_%	GUF1	0.00140841	3	0.230913	5	0.012988	NA
lhdlce_%	KLHL33	0.00255203	4	0.408611	3	0.0129892	NA
lldlc	MORN3	0.00388029	2	0.52821	2	0.01304	0.00607936
xsvldlc	SAMD9L	0.00180697	12	0.245135	2	0.0131177	NA
mvldlfc	OR5AK2	0.00387059	2	0.856857	2	0.013124	0.16255
lldltg_%	ZBTB17	0.000974506	2	0.984036	2	0.013179	NA
faw3fa	CPXM1	0.00137915	2	0.786723	2	0.013273	NA
mvldll	OR5AK2	0.0037988	2	0.879815	2	0.0132734	0.0410427
his	ADAM29	0.00102254	3	0.662329	5	0.0132793	NA
mvldltg_%	RSPH3	0.00395491	2	0.66225	3	0.0132934	NA
shdltg	DNAJC28	0.00250959	4	0.439176	5	0.0133195	0.00648334
serumtg	CLEC4C	0.000255322	3	0.979629	2	0.0133214	0.084607
faw3	OR7G3	0.00460341	4	0.566933	3	0.0133706	0.018151
sldlfc_%	FAM189B	0.00403185	3	0.892672	2	0.0134017	NA
xlvldll	GBP7	0.00490706	6	0.743198	2	0.0134649	0.0616934
xsvldlfc_%	SCIN	0.00274827	4	0.334429	3	0.0134693	NA
lvldlfc_%	FAM227B	0.00158639	3	0.264643	7	0.0134703	NA
svldlpl	ACAD9	0.00172969	3	0.96411	2	0.0134796	0.0663763
dhafa	SLC13A2	0.00359071	3	0.993212	2	0.0134809	NA
svldlpl_%	MRPL39	0.00147814	2	0.797716	2	0.0134811	NA
lvldlp	IL17RB	0.00412959	3	0.490459	3	0.0134824	0.0147753
xxlvldlpl	PRR26	0.00400337	4	0.867892	2	0.0135014	0.0163314
xsvldltg_%	UTS2	0.00339837	3	0.475998	3	0.0135518	NA
mvldlpl_%	GJB7	0.00487359	5	0.919149	2	0.0135635	NA
mhdlc_%	LRRK1	0.00045118	3	0.738967	2	0.0135763	NA
xlhdlc_%	PPIP5K2	0.000312449	4	0.696758	2	0.0136266	NA
xlvldltg	TCHP	0.00423759	5	0.762121	4	0.0136377	0.0203392
totpg	ENPEP	0.00112107	4	0.866484	4	0.013648	NA
lhdlfc_%	SCIN	0.00169424	4	0.397596	3	0.0137122	NA
mvldlfc	FCN3	0.000751741	2	0.862921	3	0.0137308	0.0361402
xlvldlfc_%	FAXDC2	0.00367345	3	0.837416	2	0.013734	NA
xlhdlfc_%	PIEZO1	0.00140908	4	0.694733	7	0.0137345	NA
xlvldlfc_%	GALM	0.000558782	4	0.690665	3	0.0137633	NA
mvldltg	SPATA7	0.00283239	4	0.886993	4	0.0137877	0.0187298
shdltg	SERINC4	0.00245464	4	0.320717	6	0.0138235	0.00579559
lldlfc	MORN3	0.00487741	2	0.499248	2	0.0138322	0.00764256
dagtg	DNAH10	0.00046206	10	0.511207	9	0.0138804	NA
lvldltg	SPATA7	0.00327906	4	0.83222	4	0.0139394	0.0252459
mldlpl_%	ECT2L	0.000768192	6	0.633213	7	0.0139526	NA
vldlc	PIGN	0.00257885	2	0.281692	5	0.013967	NA
lvldll	IL17RB	0.00406061	3	0.506255	3	0.0140375	0.0156335
mvldlc_%	ERCC2	0.00413106	3	0.334969	3	0.0140403	NA
gly	OR6C70	0.00134819	2	0.717471	2	0.0140572	NA
sldlpl_%	KLHL33	0.000722877	4	0.132177	3	0.0141113	NA
xlvldlfc	SCIN	0.000907623	4	0.477524	3	0.0141305	NA
apoa1	LRRC27	0.00236034	2	0.954502	3	0.0141327	0.0734883
falen	VPS41	0.000941354	3	0.920361	2	0.0141373	NA
mvldlce	GALNS	0.00253001	3	0.502551	3	0.0141404	0.0615344
hdltg	BNIP1	0.00406068	2	0.469925	2	0.0141784	NA
xsvldlc	MYADML2	0.00469316	3	0.5253	3	0.0142119	NA
val	BCHE	0.00181396	2	0.972355	3	0.0142326	0.474074
mvldlpl_%	UTS2	0.00301399	3	0.52089	3	0.014236	NA
mvldlce_%	GUF1	0.00303844	3	0.207672	5	0.0142814	NA
mhdlfc_%	C10orf76	0.00375953	2	0.935775	2	0.0142836	NA
mldlce	KLHL33	0.000591247	4	0.0999662	3	0.0143285	0.0205741
xsvldlp	ANKRD26	0.00103849	3	0.388337	6	0.0143461	0.0382116
lvldlpl_%	FAM71A	0.000908833	3	0.992255	2	0.014415	NA
lvldlpl	IL17RB	0.00431291	3	0.502404	3	0.0144221	0.0176334
xsvldlfc	MYADML2	0.00452408	3	0.534862	3	0.0144334	NA
mhdltg	PIGN	0.000939742	2	0.36019	5	0.0144354	NA
mvldlp	OR5AK2	0.00417608	2	0.891355	2	0.0144963	0.0467103
xlvldlce_%	C1orf159	0.00446196	3	0.643954	2	0.0145166	NA
xsvldlfc	FAM194A	0.00114202	7	0.906212	2	0.0145222	NA
crea	FLG2	0.00129844	9	0.808439	3	0.0145765	0.0184257
faw3	SLX4	0.00447757	5	0.752062	3	0.0145765	0.0183772
mvldltg_%	OR14K1	0.000969393	3	0.959103	3	0.0146209	NA
svldltg	SLC35A5	7.97319e-05	2	0.899074	2	0.0146218	0.0218517
shdlce_%	MAPK11	0.00153039	3	0.543052	2	0.0146591	NA
shdll	GPR179	0.00129716	6	0.653098	3	0.0147526	0.161923
xsvldltg	ACAD9	0.00383062	3	0.758219	2	0.0147785	0.0627192
ala	C1orf168	0.00196277	7	0.793671	7	0.0147802	0.03374
lvldlfc_%	RPGRIP1L	0.00423093	5	0.796207	3	0.0148057	NA
idlpl_%	MAPK11	0.00075155	3	0.323098	2	0.0148497	NA
mvldlce	ANKRD26	0.000912641	3	0.427494	6	0.0148723	0.108502
faw3	PNLDC1	0.00411524	5	0.836726	2	0.0148795	0.00832508
xsvldlp	SAMD9L	0.00260715	12	0.316322	2	0.0149255	0.0410932
xlvldlce	CEP112	0.00331527	4	0.42822	5	0.0149665	NA
shdltg_%	GPR144	0.0046124	5	0.733596	3	0.0149703	NA
lafa	ICAM3	0.000595299	3	0.681366	2	0.0149806	NA
pufafa	WDR46	0.00480744	3	0.664128	2	0.0150366	NA
idltg	TMEM244	0.00325145	5	0.843125	2	0.0151076	0.0188754
acace	PPIP5K2	0.000296288	4	0.641878	2	0.0151221	0.00808822
mldlfc_%	LRRC42	0.00132754	4	0.812311	2	0.0151237	NA
xlhdlc	DCLRE1C	0.00133847	2	0.971237	2	0.0151424	NA
svldltg	PIGN	0.00106816	2	0.378183	5	0.0151555	0.0102865
xlvldlp	TCHP	0.00498794	5	0.759608	4	0.0152113	0.0269995
xlhdlce	AGR3	0.00306521	3	0.815445	2	0.0152148	NA
mvldlc	OR5AK2	0.00428657	2	0.892996	2	0.0152195	0.179339
mhdlpl_%	TMEM67	0.00182204	8	0.740175	5	0.0152587	NA
vldltg	SLC35A5	0.000188975	2	0.996971	2	0.0153129	NA
svldlc_%	HMCN2	0.00225325	10	0.973241	6	0.0153192	NA
xlvldlpl	PRR26	0.00330148	4	0.996608	2	0.0153203	0.70714
xlvldll	PRR26	0.00365758	4	0.964876	2	0.0153228	0.754013
mldlce_%	STARD9	0.000252291	15	0.460252	8	0.0153255	NA
lvldlce	SCIN	0.00163458	4	0.427829	3	0.0153849	0.00962286
his	DNAH8	0.00310876	16	0.803793	14	0.0154245	NA
xlhdlc	SIRPG	0.00302016	2	0.841289	2	0.0154339	NA
idltg	AMPD1	0.00404131	4	0.767327	3	0.0155078	0.00701198
hdltg	FCRL3	0.00320701	2	0.60185	5	0.0155329	NA
remnantc	OR7G3	0.00435029	4	0.640019	3	0.0155613	NA
lhdlpl_%	P2RX7	0.00233115	5	0.663381	3	0.0156183	NA
mldlc	KLHL33	0.000593579	4	0.084702	3	0.0156819	0.0205423
apoa1	UGT2A2	0.00472166	2	0.573723	2	0.0157034	0.0468134
hdlc	N4BP2L2	0.000247892	5	0.167303	2	0.0157146	0.0877747
serumtg	SETD4	0.00476825	4	0.393891	5	0.0157211	0.0363361
svldlpl_%	SPEF2	0.00143613	2	0.428441	5	0.015745	NA
ldld	CRB1	0.00394634	3	0.975136	3	0.0157596	0.0224495
xlhdlce	SIRPG	0.0029031	2	0.812932	2	0.0157763	NA
lvldltg_%	SPATA5	0.0021613	2	0.431695	5	0.0157804	NA
acace	FAM20A	0.0016674	3	0.792819	2	0.0158202	0.0125629
mhdlce	LRRC27	0.000961665	2	0.737016	3	0.0158598	0.0551726
xsvldlfc_%	LDHAL6A	0.00211999	2	0.803556	2	0.015894	NA
sldlc	LRRC42	0.00210781	4	0.737018	2	0.0159433	0.0303729
mhdlce_%	LRRK1	0.000589018	3	0.72728	2	0.015953	NA
mvldltg_%	DDX52	0.000836098	4	0.721317	5	0.0160065	NA
xsvldlce	MRPL39	0.00103913	2	0.907789	2	0.016017	NA
xlvldlp	PRR26	0.00386209	4	0.967949	2	0.0160309	0.0141915
shdlc_%	MAPK11	0.00149919	3	0.486323	2	0.0160484	NA
gln	CPNE7	3.88018e-05	2	0.469937	6	0.0160488	0.923363
xsvldll	MYADML2	0.0041656	3	0.590718	3	0.01608	0.0370369
mhdlfc	N4BP2L2	0.000144925	5	0.120143	2	0.016169	0.157014
mhdlc	LRRC27	0.00117038	2	0.781625	3	0.0161826	0.0362042
xxlvldlce	GALNS	0.00237545	3	0.563711	3	0.0162649	NA
serumc	MLH3	0.00316785	10	0.861547	4	0.0163212	0.0251061
mldlce_%	FAM189B	0.00264834	3	0.590141	2	0.0163256	NA
mldlp	KLHL33	0.000791607	4	0.11123	3	0.0164358	0.0475738
mvldlp	UTS2	0.00124566	3	0.74781	3	0.0164461	0.0168024
vldltg	FAM109B	0.00147281	2	0.88687	2	0.0164824	NA
mvldlce_%	FAM217A	0.000572624	3	0.634469	2	0.016484	NA
xlvldltg_%	SERPINI2	0.00428501	4	0.589318	4	0.016492	NA
gp	C12orf56	0.00486175	3	0.413064	2	0.0164955	0.0318874
estc	MLH3	0.00377429	10	0.920772	4	0.0164989	0.0256187
lvldltg	SLC35A5	0.000239774	2	0.968849	2	0.0165053	0.00901328
lldlp	LRRC42	0.00422115	4	0.593572	2	0.0165428	0.0238016
xsvldlc_%	COL14A1	0.000634854	2	0.584421	4	0.0166408	NA
xlvldlfc	NBAS	0.00368274	5	0.461304	7	0.0166761	NA
lhdlc_%	GORAB	0.000921976	4	0.704297	3	0.0167328	NA
mvldltg_%	HMCN2	0.00232398	10	0.926024	6	0.0167805	NA
xxlvldltg_%	KLKB1	0.00228406	4	0.714383	3	0.0167929	NA
svldlpl_%	ASCL3	0.0048452	2	0.602676	2	0.0168074	NA
lvldlp	SLC35A5	0.000289516	2	0.944205	2	0.0168376	0.00938261
lldlpl_%	ACAD9	0.00358336	3	0.819506	2	0.0168541	NA
serumtg	OR5AK2	0.00380627	2	0.980647	2	0.0168582	0.04845
mldll	KLHL33	0.000745639	4	0.0985062	3	0.0168688	0.021906
xxlvldlfc_%	KIAA0556	0.00371736	5	0.954326	3	0.0169604	NA
xlvldlfc_%	CNGA3	0.00067938	3	0.653161	3	0.0170105	NA
lvldlpl	SLC35A5	0.000309536	2	0.935831	2	0.0170546	0.0309221
hdld	LRRC27	0.00299404	2	0.973648	3	0.0170938	NA
mhdltg_%	IDUA	0.000908422	5	0.760256	3	0.0171397	NA
mvldlfc_%	ANKRD26	0.00260956	3	0.344103	6	0.0171536	NA
shdlc_%	KLHL33	0.00219484	4	0.330102	3	0.0171578	NA
svldltg_%	HMCN2	0.00210757	10	0.882509	6	0.0171648	NA
lvldltg_%	CASP4	0.00167389	2	0.905727	3	0.0172772	NA
apob	ISX	0.000468563	4	0.527162	2	0.0173012	0.0269548
lvldll	SLC35A5	0.000320358	2	0.937204	2	0.0173076	0.00968171
xlhdlc	PDIA2	0.0035979	9	0.723221	5	0.0173231	NA
idlpl_%	STK36	0.0031959	6	0.710104	2	0.0173263	NA
mhdltg_%	CLEC4C	0.000827531	3	0.879058	2	0.0173374	NA
lvldlc_%	NRN1L	0.00389096	2	0.632321	2	0.0173561	NA
mldlc	LRRC42	0.00262431	4	0.723145	2	0.017401	0.0238989
mufafa	H6PD	0.00496377	6	0.96757	3	0.0174554	NA
xsvldltg_%	SERINC4	0.00491956	4	0.297971	6	0.0175237	NA
hdl3c	N4BP2L2	0.00155852	5	0.567617	2	0.01772	NA
xlhdlfc	SIRPG	0.00385502	2	0.861702	2	0.017724	NA
lldlpl_%	LRRC42	0.00301987	4	0.692054	2	0.0177892	NA
idlce_%	STRC	0.00336462	3	0.817418	2	0.017853	NA
svldltg	FCN3	0.00228376	2	0.729031	3	0.0178677	0.050163
mvldlpl_%	HHLA2	0.00118632	4	0.90465	2	0.0178749	NA
pc	SLC27A6	0.00317836	2	0.677177	4	0.0178871	NA
lldlpl_%	ECT2L	0.000189662	6	0.94412	7	0.0179058	NA
hdl3c	SH3BP4	0.00209202	2	0.79038	2	0.0179186	NA
xlvldlc	NBAS	0.0038795	5	0.474885	7	0.0179924	NA
crea	HPS5	0.00336124	3	0.83713	2	0.0180428	0.00766784
xlhdlce	PDIA2	0.00263823	9	0.823435	5	0.0180503	NA
xsvldlp	MYADML2	0.00455691	3	0.61211	3	0.018057	0.0422365
mhdltg	OR5AK2	0.00432005	2	0.952666	2	0.0180744	NA
shdll	C15orf40	0.00222295	2	0.770384	2	0.0180759	0.100888
mvldlp	SLC35A5	0.000244254	2	0.989065	2	0.0181041	0.0257455
lafa	ZNHIT1	0.00438098	2	0.529105	3	0.0181574	NA
mvldlce_%	RBL2	0.00258279	2	0.769101	2	0.0181688	NA
lvldlp	SPATA7	0.00390166	4	0.90231	4	0.0181812	0.030094
xlvldltg	PRR26	0.00458424	4	0.969728	2	0.0182043	0.0169412
gln	NDUFV3	0.00428046	3	0.564044	4	0.0182092	0.0757167
faw3fa	CPA6	0.00101328	2	0.987458	2	0.018217	NA
shdlp	GPR179	0.00148429	6	0.59685	3	0.0182231	NA
idlpl	MORN3	0.00482218	2	0.591268	2	0.0182492	0.00694419
svldlce_%	HMCN2	0.00395807	10	0.925601	6	0.0182587	NA
xlhdlc	AGR3	0.00317758	3	0.726293	2	0.0183893	NA
xlvldltg	SLC35A5	0.0010158	2	0.757988	2	0.0184205	0.0131162
sm	RPE	0.00258972	2	0.765513	2	0.0184294	NA
faw3fa	AC062017.1	0.00267608	2	0.831252	2	0.0184829	NA
xlvldlc	CEP112	0.0042287	4	0.452505	5	0.0185665	NA
lvldlfc	SLC35A5	0.000424927	2	0.913318	2	0.0185726	0.150436
lldll	MORN3	0.00436801	2	0.62469	2	0.0185822	0.00656547
idlce_%	TMEM144	0.00288163	2	0.379491	4	0.0186094	NA
lldll	LRRC42	0.0044994	4	0.622887	2	0.0186098	0.0261799
shdlce_%	KLHL33	0.00433807	4	0.572576	3	0.0186139	NA
xxlvldlc	INPP5F	0.00294967	4	0.913724	2	0.0186801	NA
remnantc	CLEC4C	0.000385676	3	0.984244	2	0.0187141	NA
mvldlce_%	TPP1	0.00474229	4	0.765182	2	0.0187429	NA
lvldlfc	FCN3	0.000746789	2	0.999831	3	0.0187488	0.044367
xlhdlce	CCDC142	0.000439432	5	0.21946	2	0.0187752	NA
serumtg	FCN3	0.00152668	2	0.82672	3	0.0187863	0.0561411
ala	FAM194A	0.00301724	7	0.900584	2	0.0187942	0.365048
mldlpl_%	KLHL33	0.00110926	4	0.132936	3	0.0189673	NA
gp	CERS4	0.00147119	3	0.886488	4	0.0189929	0.356767
xxlvldlce	INPP5F	0.00235143	4	0.986382	2	0.0190182	NA
faw6fa	MAN2A2	0.00112956	2	0.790724	4	0.019057	NA
xsvldlce	TLDC1	0.00264789	5	0.821062	4	0.0190828	NA
lhdltg_%	GAS2L2	0.00156973	5	0.353687	2	0.0191224	NA
lvldlpl_%	CYP2J2	0.000580593	2	0.577459	5	0.0191336	NA
xlhdltg_%	PIK3C2G	0.00412054	10	0.878055	3	0.0191565	NA
xlhdlfc_%	ZBED6CL	5.20235e-05	4	0.399758	2	0.0191607	NA
remnantc	MYBPH	0.00491612	2	0.61932	3	0.0191762	NA
la	ISX	0.00171545	4	0.795423	2	0.0191972	0.0114224
mhdll	LRRC27	0.00216776	2	0.891999	3	0.0192178	0.0465875
lvldlc_%	GEN1	0.00289954	5	0.773353	5	0.0193066	NA
mhdltg	FCRL3	0.00393058	2	0.655088	5	0.0193089	NA
dha	FCRL4	0.00468492	4	0.962604	3	0.0193408	0.0244458
faw6fa	MAPK11	0.00161263	3	0.422206	2	0.0193434	NA
lldltg_%	OR14K1	0.00423835	3	0.754563	3	0.0193484	NA
apoa1	CPNE7	0.0023185	2	0.261196	6	0.0193813	0.707676
mhdlc_%	IDUA	0.0013084	5	0.824308	3	0.0193819	NA
ldlc	LRRC42	0.00353306	4	0.696062	2	0.0194043	0.0278147
mvldlc_%	DDX52	0.00147687	4	0.685178	5	0.0194352	NA
xxlvldlpl	SCIN	0.000695008	4	0.603705	3	0.0194983	0.0117522
ldltg	ZBTB17	0.00104202	2	0.861193	2	0.0195047	NA
idlce	OR7G3	0.00488598	4	0.698501	3	0.0195107	NA
mldll	MORN3	0.00486551	2	0.621964	2	0.0195546	0.00730183
falen	ARMC12	0.00272929	4	0.8987	3	0.0195616	NA
lldlce	LRRC42	0.00496049	4	0.624101	2	0.0196638	0.0272644
faw6	ISX	0.00133817	4	0.721112	2	0.019675	NA
hdl2c	UTS2	0.0031723	3	0.63687	3	0.0197101	NA
lvldlc_%	SPATA5	0.00473922	2	0.390112	5	0.0197202	NA
mldlce	LRRC42	0.00258582	4	0.776383	2	0.0197451	0.0250331
xsvldlpl_%	PPIP5K2	0.00308911	4	0.89704	2	0.0197733	NA
lldlpl_%	KLHL33	0.00143703	4	0.169647	3	0.0197775	NA
clafa	MGAM	0.00225416	4	0.717388	4	0.0197788	NA
apobapoa1	LMO7	0.00317676	8	0.492473	6	0.0197874	NA
svldlce	KLHL33	0.00150399	4	0.144554	3	0.0198234	NA
idlc_%	CLHC1	0.00169409	2	0.861486	3	0.0198288	NA
xlvldlp	SLC35A5	0.00132606	2	0.738828	2	0.0198879	0.0144522
idlce_%	P2RX6	0.00254539	2	0.246579	6	0.0198955	NA
xlvldlfc_%	UTS2	0.00438629	3	0.528236	3	0.0199058	NA
lvldll	SPATA7	0.00421464	4	0.921318	4	0.0199061	0.0321646
mhdlfc	LRRC27	0.00274494	2	0.93705	3	0.01992	0.0327346
mufa	ZBTB17	0.00116509	2	0.868944	2	0.019923	0.0111123
xlvldlc	SCIN	0.000918093	4	0.575252	3	0.0199296	NA
mhdlpl	LRRC27	0.00332149	2	0.988959	3	0.0199752	0.0596336
mhdlpl_%	ZBTB17	0.00140896	2	0.871199	2	0.0200573	NA
svldlc	KLHL33	0.00195396	4	0.197023	3	0.0200653	0.067958
xlvldlpl	NBAS	0.00345912	5	0.5262	7	0.0200679	0.115672
mhdltg_%	LRRK1	0.00439557	3	0.505082	2	0.0201526	NA
pufa	ISX	0.00175268	4	0.78789	2	0.0201837	NA
xxlvldlce_%	MUC2	0.00464474	4	0.892385	4	0.0202045	NA
svldlfc	CLEC4C	0.000430972	3	0.971178	2	0.0202212	0.163444
sldlce	LRRC42	0.00212002	4	0.830974	2	0.0202442	NA
xsvldlce_%	TMEM144	0.00490728	2	0.595165	4	0.0202489	NA
mvldll	SLC35A5	0.000265697	2	0.962589	2	0.0202513	0.033366
vldld	H6PD	0.0042565	6	0.771516	3	0.0203102	0.0639063
shdlp	C15orf40	0.00244225	2	0.79489	2	0.0203235	NA
mhdlp	LRRC27	0.00239371	2	0.896653	3	0.0203648	0.0516722
lldltg	ZBTB17	0.000778319	2	0.779699	2	0.0203695	NA
xlvldltg	FCN3	0.000571702	2	0.907037	3	0.0203965	0.0301376
lvldlc_%	CASP4	0.0018983	2	0.866067	3	0.0204018	NA
xlvldlce	NBAS	0.00463885	5	0.483736	7	0.0204213	NA
tyr	WDR25	0.00158102	3	0.766323	2	0.020429	0.139205
lldlfc_%	FLJ27365	0.00070666	2	0.00283255	5	0.0204403	NA
sldlc_%	STARD9	0.000376278	15	0.426623	8	0.0204411	NA
xsvldll	MYBPH	0.0021631	2	0.832231	3	0.0204588	0.00487804
lvldltg_%	ACOT12	0.000813291	3	0.64189	2	0.0204663	NA
lvldlc_%	FCGBP	0.00146676	5	0.81719	4	0.0204847	NA
dag	DNAJC28	0.000579228	4	0.788868	5	0.0205092	NA
lvldlfc	IL17RB	0.00458124	3	0.60997	3	0.0205253	0.153765
unsat	PIF1	0.000392418	2	0.898245	6	0.020557	NA
xlvldll	SLC35A5	0.0014265	2	0.738568	2	0.0205906	0.645004
lhdlc_%	EIF4E3	0.000187829	2	0.94125	2	0.0205954	NA
xsvldltg	SYNE1	0.00167841	6	0.900722	6	0.020625	0.0123357
svldlc	CLEC4C	0.000619284	3	0.987322	2	0.0206296	0.0663056
shdlc_%	MLH3	0.00477176	10	0.879394	4	0.0206623	NA
pc	N4BP2L2	0.00218153	5	0.591663	2	0.0206768	NA
xlhdll	SIRPG	0.00348087	2	0.728204	2	0.0207487	NA
xlhdlp	SIRPG	0.00341816	2	0.720044	2	0.0207552	NA
gp	NBAS	0.00229225	5	0.555014	7	0.0208047	0.173797
lldlp	MORN3	0.00462107	2	0.654056	2	0.0208139	0.00653667
shdlce	PLEKHG2	0.00441007	3	0.687425	4	0.0208192	NA
lvldlce	UTS2	0.00238368	3	0.702376	3	0.0208379	0.0122039
xsvldltg_%	VWA3A	0.0048649	7	0.918413	3	0.0208539	NA
dha	ICAM3	0.00484826	3	0.841189	2	0.0209035	0.0271228
mldlc	ECT2L	0.000191101	6	0.981474	7	0.020931	0.0150847
mldlce	ECT2L	0.000207171	6	0.994156	7	0.0209463	0.0146035
xsvldlfc	MORN3	0.00441479	2	0.675962	2	0.0209694	NA
apob	ANKRD26	0.00113103	3	0.473767	6	0.0209897	0.0752674
mldlp	MORN3	0.00496068	2	0.644624	2	0.0210228	0.00837653
freec	MLH3	0.00274056	10	0.685821	4	0.0210366	0.032534
xsvldll	ANKRD26	0.00178303	3	0.429183	6	0.0210782	0.0452076
mvldlc	GALNS	0.00380305	3	0.559291	3	0.0210934	0.0934133
shdlc	HABP2	0.00101895	2	0.985377	2	0.0211482	NA
svldltg	SYNE1	0.00232008	6	0.864531	6	0.0212388	0.024176
xxlvldltg_%	DPRX	0.00436835	3	0.868508	2	0.0212474	NA
xlhdll	FSIP1	0.0029472	4	0.367559	3	0.0212628	NA
dha	NEIL1	0.00138949	4	0.980683	5	0.0212681	0.063516
apobapoa1	CLEC4C	0.000382279	3	0.91707	2	0.0213737	NA
totpg	PTPRQ	0.00167519	5	0.971412	6	0.0214073	NA
mufafa	FCRL6	0.00494632	3	0.494897	3	0.0214197	NA
lvldlpl_%	TRIM34	0.00207878	4	0.67121	2	0.0214289	NA
sldlce	KLHL33	0.00101195	4	0.0952758	3	0.0214314	NA
xsvldlce	SAMD9L	0.00335684	12	0.235999	2	0.0215244	NA
his	ARSK	0.000610983	3	0.816097	2	0.0215722	NA
idlfc	MLH3	0.00297788	10	0.704618	4	0.0215805	0.0265045
lvldlc	IL17RB	0.00435663	3	0.640165	3	0.0215884	0.124814
xlhdlpl	LRRC53	0.00184469	12	0.506308	5	0.0216159	NA
faw3	N4BP2L2	0.00299998	5	0.687298	2	0.0216655	0.0357287
xxlvldlc_%	KLKB1	0.00407734	4	0.703872	3	0.0216682	NA
mldlfc_%	ACAD9	0.00181889	3	0.865084	2	0.0217716	NA
xxlvldlc_%	SFXN3	0.00450427	5	0.192371	4	0.0218339	NA
lvldlce	GALNS	0.00214288	3	0.682474	3	0.0218585	0.0262158
mldlfc_%	KLHL33	0.0025791	4	0.278883	3	0.0218876	NA
ldlc	KLHL33	0.000802727	4	0.0654998	3	0.0219225	0.0255281
xlvldlpl_%	RIBC2	0.00490609	2	0.865384	2	0.0219353	NA
lvldlc	SLC35A5	0.000723957	2	0.884448	2	0.0219581	0.550082
remnantc	FLJ27365	0.00249054	2	0.00413774	5	0.0220011	NA
mvldll	UTS2	0.00191597	3	0.771536	3	0.0220227	0.0242398
lldltg	UGT2A2	0.00333808	2	0.733874	2	0.022051	NA
val	QPCTL	0.0014604	2	0.972676	2	0.0221255	0.461872
cla	USP6	0.00432578	7	0.84581	5	0.0221413	NA
lhdlfc_%	THUMPD3	0.00267239	3	0.739457	3	0.0221677	NA
sldlpl_%	ACAD9	0.00278054	3	0.966707	2	0.0222592	NA
shdlpl	GPR179	0.00318	6	0.74416	3	0.0222636	NA
dha	CPXM1	0.00372725	2	0.739901	2	0.0223092	0.00478253
alb	N4BP2L2	0.00401491	5	0.797821	2	0.0223166	0.679514
mhdltg_%	CEP63	0.000686278	4	0.442413	4	0.0223208	NA
mhdlce_%	MMP27	0.000753502	2	0.606557	2	0.0223645	NA
mvldlfc	FAM109B	0.00245853	2	0.913021	2	0.0223663	0.172904
serumtg	NBAS	0.00313677	5	0.561077	7	0.0224118	0.0133708
shdlpl	CERS4	0.00054191	3	0.539193	4	0.0224149	NA
xlhdlc_%	UTS2	0.000949503	3	0.873155	3	0.0224833	NA
lafa	THUMPD3	0.00347661	3	0.831581	3	0.0225019	NA
xxlvldlfc	SLC35A5	0.00255787	2	0.660271	2	0.0225076	NA
mldll	ECT2L	0.000200728	6	0.964247	7	0.0225549	0.0166962
la	DENND4C	0.00496449	2	0.883879	2	0.0225682	0.147378
mldlp	ECT2L	0.000203823	6	0.966526	7	0.0226118	0.0188762
ile	DDX11	0.00447289	4	0.619933	5	0.0226308	0.0133276
mldltg_%	ZBTB17	0.0021762	2	0.953135	2	0.0226717	NA
lafa	MATN2	0.00112943	4	0.911594	3	0.0227375	NA
mvldlce_%	HMCN2	0.00312512	10	0.837023	6	0.0228438	NA
mvldlp	SPATA7	0.00350502	4	0.942843	4	0.0228491	0.0219497
sldlpl	ANKRD26	0.00255886	3	0.408458	6	0.0228563	NA
xlvldlpl	SLC35A5	0.00195979	2	0.72017	2	0.0228886	0.666969
lvldlpl	SPATA7	0.00398043	4	0.990774	4	0.0229463	0.0242443
gln	PIGG	0.00332292	4	0.675419	3	0.0229636	0.0222801
svldlce	SAMD9L	0.00352438	12	0.21084	2	0.0229931	NA
dagtg	DNAJC28	0.00138759	4	0.662144	5	0.0230394	NA
dag	TBRG1	0.00323013	4	0.801878	2	0.0230536	NA
mldlpl	ISX	0.0011278	4	0.621972	2	0.0230753	0.0195747
xlvldltg	ANKRD26	0.000560155	3	0.61754	6	0.0231628	0.0294252
xsvldlfc	OR7G3	0.00373134	4	0.847171	3	0.0231769	NA
hdlc	UTS2	0.00482335	3	0.609121	3	0.023272	0.0771193
hdl2c	N4BP2L2	0.000425421	5	0.149361	2	0.0232727	NA
mldltg	TMEM244	0.00380979	5	0.986494	2	0.0233571	NA
totfa	PIGN	0.00253706	2	0.380394	5	0.0233615	NA
xsvldlpl_%	FAM227B	0.00210334	3	0.284237	7	0.023375	NA
xlhdlc	CCDC142	0.000592888	5	0.209398	2	0.023427	NA
lldlp	ISX	0.000882696	4	0.560775	2	0.0234405	0.0301159
hdl3c	ZNF556	0.00338891	4	0.819887	2	0.0234491	NA
alb	SEMA5B	0.00299562	4	0.722022	3	0.0234571	0.785445
mvldlpl	SLC35A5	0.000294757	2	0.926832	2	0.0235102	0.0432093
lafa	C10orf76	0.00355699	2	0.814974	2	0.0235146	NA
xsvldlpl_%	FAM111B	0.00485536	5	0.792383	2	0.0235241	NA
mhdlc_%	MMP27	0.000538274	2	0.482455	2	0.023565	NA
xlvldlce	GALNS	0.0029759	3	0.652446	3	0.0235719	NA
svldltg_%	PTPN22	0.00121704	3	0.764505	4	0.023607	NA
mvldlc_%	HMCN2	0.00380594	10	0.908269	6	0.0236119	NA
dha	NUP210L	0.00363758	5	0.84622	2	0.0236982	0.024404
svldlc	EIF4E3	0.00380586	2	0.595277	2	0.0237153	0.247532
svldlc	MORN3	0.00381387	2	0.781048	2	0.0237364	0.000242753
idlp	FLJ27365	0.00264403	2	0.00468204	5	0.0238287	0.0111976
lhdltg_%	GALNS	0.00212964	3	0.677795	3	0.0238511	NA
svldlp	PIGN	0.00125563	2	0.473054	5	0.0238834	0.0437466
vldltg	H6PD	0.00462544	6	0.714981	3	0.0239932	NA
lldltg_%	GRK4	0.00361485	6	0.89157	2	0.0240335	NA
xxlvldlpl	SLC35A5	0.00318515	2	0.646484	2	0.0240834	0.0186223
tgpg	CLEC4C	0.0038272	3	0.694083	2	0.0240967	NA
hdl3c	CPNE7	0.00472065	2	0.246546	6	0.0241063	NA
mvldltg	HYLS1	0.00271743	3	0.860327	2	0.0241482	0.0180574
ile	PARVA	0.00399643	2	0.770333	2	0.0241668	0.78089
lldlfc	MLH3	0.00269565	10	0.610431	4	0.0241669	0.0269702
shdltg_%	CEP63	0.000502805	4	0.339865	4	0.0241732	NA
xlhdlp	FSIP1	0.00346971	4	0.382807	3	0.0241816	NA
acace	ERVMER34-1	0.00428939	6	0.787086	5	0.0242187	0.0300533
xlvldlce	SCIN	0.000969109	4	0.63007	3	0.0242273	NA
lhdlfc_%	ADAMTS12	0.00414519	3	0.784129	3	0.0242945	NA
sldlc	KLHL33	0.000991578	4	0.0719207	3	0.0242948	0.032098
mvldltg_%	RPE	0.000720567	2	0.819332	2	0.0243025	NA
xlvldlpl	ANKRD26	0.000476582	3	0.657332	6	0.0244701	0.168142
dagtg	AC010536.1	0.00179474	2	0.935184	2	0.0245324	NA
xsvldlc	MRPL39	0.00303115	2	0.835568	2	0.0245405	NA
phe	ATG16L2	0.000278167	4	0.232831	2	0.0245788	0.0115318
sldlc	ECT2L	0.000195723	6	0.925559	7	0.0246049	0.0180477
shdlfc_%	KIRREL2	0.00446694	4	0.825678	2	0.0246231	NA
xlhdlce	DCLRE1C	0.00323612	2	0.993735	2	0.0246519	NA
falen	LIMK2	0.00158961	2	0.994639	2	0.0247105	NA
xlvldlp	ANKRD26	0.000485084	3	0.657066	6	0.0247206	0.0319488
totfa	ENPEP	0.00386496	4	0.801984	4	0.0247398	NA
mldlp	ISX	0.00124242	4	0.617632	2	0.0247842	0.0318273
xlvldltg_%	POMT1	0.00444394	5	0.879265	5	0.0247927	NA
xxlvldlc	GALNS	0.00467724	3	0.584748	3	0.0248129	NA
mvldlce_%	DDX52	0.00118008	4	0.831618	5	0.02482	NA
vldlc	FAM109B	0.00158169	2	0.742874	2	0.0248432	NA
lldlpl_%	PIGG	0.00134462	4	0.815516	3	0.0248899	NA
lafa	AFAP1	0.00192724	2	0.603858	2	0.0249542	NA
sldlce	ECT2L	0.000227693	6	0.943513	7	0.0249841	NA
xlhdlce_%	GJA10	0.00240898	2	0.9537	3	0.0250514	NA
svldlc	SAMD9L	0.00444061	12	0.250108	2	0.0251395	0.0673695
mldll	ISX	0.00118016	4	0.59758	2	0.02515	0.0309995
lldlce	KLHL33	0.000969157	4	0.0628044	3	0.0251635	0.0267389
xlvldll	ANKRD26	0.000454363	3	0.671774	6	0.0252033	0.154832
shdlce	PRKDC	0.00453373	3	0.0955002	2	0.0252082	NA
xlhdlc_%	AP5M1	0.00169665	3	0.765089	2	0.025221	NA
mvldlc_%	RPE	0.00111286	2	0.907624	2	0.0252216	NA
idlpl_%	ARHGEF38	0.00357071	3	0.961523	4	0.0252909	NA
lldll	ISX	0.000935124	4	0.541522	2	0.0253081	0.0354714
mhdltg	GLB1L3	0.00464762	7	0.668919	2	0.0253846	NA
mldlfc	KLHL33	0.000862438	4	0.0514059	3	0.0254429	NA
totcho	FAM217A	0.00270383	3	0.874841	2	0.0254458	NA
apob	CLEC4C	0.000481679	3	0.912179	2	0.0254589	0.0258064
sldll	ECT2L	0.000209076	6	0.925996	7	0.0255024	0.0223399
lhdlpl	N4BP2L2	0.000517835	5	0.153975	2	0.0255076	0.116706
leu	PARVA	0.00110195	2	0.909492	2	0.0255377	0.118326
sldlp	ECT2L	0.000212026	6	0.928516	7	0.0255584	0.0226855
apob	KLHL33	0.00229899	4	0.179028	3	0.0255748	0.040709
apob	FLJ27365	0.00162825	2	0.004518	5	0.0256652	0.00843349
xlvldlfc	SLC35A5	0.00262594	2	0.709441	2	0.0257291	NA
lldlp	KLHL33	0.00112115	4	0.0739215	3	0.0258002	0.027478
lafa	WDR46	0.00090378	3	0.631756	2	0.0258245	NA
xxlvldlpl_%	IFNK	0.00226783	5	0.957621	2	0.0258484	NA
lldlc_%	DNAH8	0.00261407	16	0.880542	14	0.0258708	NA
lldlce	ISX	0.000832717	4	0.500905	2	0.0258877	0.0483218
xxlvldll	SLC35A5	0.00498342	2	0.590168	2	0.0259599	0.0239056
sldlp	ISX	0.00124856	4	0.600278	2	0.0259814	0.029913
sldlfc_%	LRRC42	0.00124848	4	0.954347	2	0.0259888	NA
mldlfc	ECT2L	0.00026745	6	0.95044	7	0.0260196	NA
mvldll	SPATA7	0.00370933	4	0.896315	4	0.0260945	0.0264919
idlce_%	PADI1	0.00363613	5	0.812362	4	0.0261587	NA
svldlce_%	POMT1	0.000891403	6	0.537876	5	0.0261763	NA
unsat	FCN3	0.000351664	2	0.723998	3	0.0262587	NA
mldlpl_%	CCDC57	0.00471139	3	0.31169	6	0.0263229	NA
ldld	APOB	0.000118297	6	0.802901	5	0.0263445	0.0281749
totfa	UGT2A2	0.00407127	2	0.787369	2	0.0263831	NA
mldlpl	ANKRD26	0.00197699	3	0.474707	6	0.0264187	0.0508084
acace	ZYG11A	0.0037511	5	0.990684	4	0.0264317	0.0525635
mldlfc	ISX	0.00106809	4	0.54605	2	0.0265051	NA
lldlc	KLHL33	0.000993107	4	0.058501	3	0.0265079	0.0276299
shdlc	PLB1	0.00180784	16	0.633718	9	0.0265441	NA
totcho	NXPE2	0.00488758	3	0.582326	2	0.026586	NA
shdlpl	IGSF22	0.000826676	9	0.529841	2	0.0265998	NA
sldlpl_%	ECT2L	0.000470181	6	0.942124	7	0.0266533	NA
xxlvldlce_%	C9orf173	0.00169461	5	0.549287	2	0.0266617	NA
vldld	SLC35A5	0.0016802	2	0.827457	2	0.0267149	0.515867
totcho	PTPRQ	0.00237737	5	0.964293	6	0.0267237	NA
svldlc	ANKRD26	0.00198741	3	0.497358	6	0.026786	0.0764577
shdltg_%	ANKRD26	0.002439	3	0.490785	6	0.0268433	NA
xsvldltg_%	COL14A1	0.00160017	2	0.644055	4	0.0268555	NA
ldlc	ISX	0.000896668	4	0.503808	2	0.026865	0.0443417
falen	MAPK11	0.00351804	3	0.51276	2	0.0268806	NA
pc	AC174470.1	0.00395056	2	0.923657	3	0.0269095	NA
xlvldlc_%	TTC37	0.00386243	3	0.800461	4	0.0269275	NA
sldlp	KLHL33	0.0014205	4	0.0942044	3	0.0269758	0.0768944
lldlfc_%	FAM109B	0.00392715	2	0.997029	2	0.0270923	NA
lldll	KLHL33	0.00112429	4	0.0667289	3	0.0271312	0.0288462
mhdlpl_%	ADAM2	0.00259849	3	0.939705	3	0.0271562	NA
lhdltg_%	EIF4E3	0.00129262	2	0.815391	2	0.0272206	NA
apob	CLCA4	0.00213393	3	0.789788	2	0.0272304	0.173832
xsvldlc	TLDC1	0.00443731	5	0.841506	4	0.0272577	NA
ldltg	TMEM244	0.00414156	5	0.946416	2	0.0272665	NA
xlhdlfc_%	SERPINA9	0.000331489	5	0.590054	4	0.0272751	NA
lldlfc_%	PIGN	0.00137279	2	0.478547	5	0.0273159	NA
sldll	KLHL33	0.00131292	4	0.0818175	3	0.0274437	0.0762468
mvldlp	HYLS1	0.0034084	3	0.873127	2	0.0275186	0.0291852
lldltg	TMEM244	0.00444677	5	0.96836	2	0.0276855	NA
sldll	ISX	0.00121463	4	0.564274	2	0.0277381	0.0342317
xlhdltg_%	TCHP	0.00193384	5	0.704481	4	0.0277592	NA
mvldlfc	SLC35A5	0.000209772	2	0.813584	2	0.0277783	0.182451
xxlvldltg	SCIN	0.000625876	4	0.740451	3	0.0278736	0.0114223
lvldlc	UTS2	0.00259583	3	0.798274	3	0.02788	0.00433878
mhdlpl	N4BP2L2	0.000379643	5	0.129584	2	0.0278946	0.239762
hdl3c	ARID3C	0.00110661	2	0.13535	2	0.0279487	NA
lldlc	ISX	0.000938432	4	0.49815	2	0.0279638	0.0489467
xlvldlfc_%	TTC37	0.00196449	3	0.965565	4	0.0279697	NA
shdlfc	ANKRD26	0.00496204	3	0.38675	6	0.02798	NA
xlvldlp	FCN3	0.000919688	2	0.875206	3	0.0279855	0.0396769
svldll	PIGN	0.00147472	2	0.500232	5	0.0280604	0.0492835
idltg	CTNNA3	0.0041089	4	0.82528	2	0.028155	0.0395706
lvldltg_%	FCGBP	0.000585733	5	0.86227	4	0.0281943	NA
xlvldltg	IL17RB	0.00474369	3	0.727596	3	0.028214	0.0364484
xxlvldlce	TFR2	0.00207743	2	0.978815	2	0.0282257	NA
mldlpl_%	PLEKHG2	0.00373214	3	0.842744	4	0.0282635	NA
mvldll	HYLS1	0.00353685	3	0.873057	2	0.0282851	0.0203587
sldltg	ZBTB17	0.00327205	2	0.980772	2	0.0282873	NA
xsvldlp	MYBPH	0.00230287	2	0.956099	3	0.0283146	0.00385151
lvldlc	NBAS	0.00489841	5	0.576353	7	0.0283195	0.146441
shdltg_%	OXGR1	0.0018051	2	0.91408	2	0.0283338	NA
xlvldltg_%	GPR151	0.00107596	5	0.709846	4	0.028354	NA
lvldlp	UTS2	0.00221242	3	0.838959	3	0.0284086	0.0160913
svldlce	CLEC4C	0.00128077	3	0.978205	2	0.0284283	NA
idll	FLJ27365	0.00318436	2	0.00604376	5	0.0284758	0.0139407
vldld	SERINC4	0.00337081	4	0.478572	6	0.0286023	0.0563794
mvldlce_%	ERCC2	0.00380583	3	0.547982	3	0.0286317	NA
xxlvldlce_%	C18orf54	0.00440072	2	0.700912	3	0.0286494	NA
xxlvldlp	SCIN	0.000714608	4	0.73242	3	0.0287507	0.0150829
xxlvldlfc	SCIN	0.00111775	4	0.665095	3	0.028771	NA
freec	RPE	0.00431841	2	0.802385	2	0.0287714	0.189178
idltg_%	POMT1	0.00153037	6	0.649071	5	0.0287818	NA
totfa	FLJ27365	0.00178398	2	0.00572876	5	0.0288341	NA
mufa	CLEC4C	0.000879357	3	0.989668	2	0.0288458	0.228261
apobapoa1	CSMD1	0.00291243	2	0.579434	3	0.028978	NA
mvldlc	SCIN	0.00419456	4	0.480046	3	0.0289884	0.456769
lvldll	UTS2	0.00228669	3	0.840474	3	0.028992	0.0165485
hdl3c	PPP2R1B	0.00425474	5	0.298868	2	0.02908	NA
xxlvldll	SCIN	0.000748771	4	0.729756	3	0.0290881	0.015257
idlfc_%	UTS2	0.00238838	3	0.823535	3	0.0290891	NA
estc	UBA7	0.00416102	6	0.768336	3	0.0291675	0.370057
lldlpl	ISX	0.00105098	4	0.508673	2	0.0292121	0.0439493
sm	IDUA	0.00190209	5	0.71452	3	0.0292446	NA
crea	ACSM3	0.00167085	4	0.741517	3	0.0293105	0.00779254
sldltg_%	MAPK11	0.00137429	3	0.230395	2	0.0293674	NA
apoa1	PCSK4	0.0012238	2	0.845483	2	0.0293949	0.090043
xxlvldlpl	ANKRD26	0.00075786	3	0.659444	6	0.0293987	0.0335143
xlvldlc	SLC35A5	0.0033882	2	0.711158	2	0.0294366	NA
lvldltg	UTS2	0.00206485	3	0.868708	3	0.0294889	0.0164344
faw6	FRMPD1	0.00328659	5	0.972123	3	0.0295461	NA
freec	ECT2L	0.00103414	6	0.861628	7	0.0295726	0.0284786
lvldlfc	NBAS	0.00444575	5	0.609062	7	0.029699	0.154734
mvldlc	FCN3	0.00419114	2	0.789573	3	0.029706	0.07866
pc	RPE	0.0032583	2	0.906885	2	0.0297132	NA
shdlpl	SLC35A5	0.00258212	2	0.728308	2	0.0298248	NA
hdld	THUMPD3	0.0041457	3	0.741779	3	0.0298407	NA
xlvldlc	GALNS	0.00449654	3	0.660716	3	0.029841	NA
lvldlc	FCN3	0.00300857	2	0.877456	3	0.0298499	0.0551115
acace	ADAM29	0.00426192	3	0.71204	5	0.0298928	0.0338926
idltg_%	CLHC1	0.00165556	2	0.9663	3	0.0299184	NA
idlp	ISX	0.00102376	4	0.498967	2	0.0299309	0.0468951
mldltg_%	OR14K1	0.00459952	3	0.929409	3	0.0299333	NA
lvldlce	SLC35A5	0.00155801	2	0.865362	2	0.0299672	0.0212937
falen	NUP210	0.00261136	5	0.775637	3	0.0299895	NA
shdlce	HYAL4	0.00378938	2	0.773944	2	0.0300051	NA
xlhdlc_%	FAM109B	0.00304398	2	0.870438	2	0.0300127	NA
mvldlpl	UTS2	0.00289967	3	0.806452	3	0.030073	0.0301996
vldlc	CLCA4	0.00414729	3	0.907864	2	0.0301333	NA
ldltg	UGT2A2	0.00332704	2	0.872274	2	0.0301656	NA
sfafa	MMP10	0.00179869	3	0.96106	6	0.0301976	NA
idlpl	KLHL33	0.00141384	4	0.0745215	3	0.03029	0.0343833
lvldlfc	FCRL6	0.0049025	3	0.628158	3	0.0302952	0.208326
xxlvldll	MAN2A2	0.00497997	2	0.694147	4	0.0303241	0.0294279
lvldlpl	NBAS	0.00459395	5	0.61109	7	0.0304006	0.016672
lhdlce_%	EIF4E3	0.000470049	2	0.971259	2	0.0304507	NA
shdltg_%	SPHK2	0.00164806	5	0.625367	3	0.0304624	NA
mldltg	ZBTB17	0.00308958	2	0.930285	2	0.0305012	NA
xlhdlpl_%	UTS2	0.00100221	3	0.997411	3	0.0305171	NA
hdltg	FLJ27365	0.00369524	2	0.00692694	5	0.0305483	NA
xlvldll	FCN3	0.00104881	2	0.865851	3	0.030553	0.0558064
mvldlpl	SPATA7	0.0039832	4	0.842103	4	0.0306231	0.0333971
shdlce	ECT2L	0.00470713	6	0.624225	7	0.0306605	NA
xlhdlce_%	FAM109B	0.00355791	2	0.890047	2	0.0306828	NA
alb	TRPM7	0.000182412	2	0.508814	2	0.0307117	0.0422216
ldlc	ECT2L	0.000287316	6	0.899127	7	0.0307257	0.0227559
lhdlp	N4BP2L2	0.000864619	5	0.181627	2	0.0307331	0.123485
shdll	PSG9	0.00375936	2	0.465434	2	0.0307531	0.477343
xxlvldlp	MAN2A2	0.00482821	2	0.706597	4	0.0307585	0.0300802
lvldlce_%	FCN3	0.000383922	2	0.621833	3	0.0307904	NA
xxlvldlce_%	GLS2	0.00348985	2	0.694552	2	0.030836	NA
shdltg	SLC35A5	0.000777709	2	0.994245	2	0.0309464	0.0659779
lhdlfc	FASTKD1	0.00257131	5	0.90513	5	0.0309677	0.0257676
crea	CERS4	0.00265957	3	0.79393	4	0.0309891	0.0530482
mldlc	ISX	0.00131662	4	0.532553	2	0.0310186	0.0505824
remnantc	ANKRD26	0.00183102	3	0.53894	6	0.03104	NA
mhdltg_%	OR5AK2	0.00116565	2	0.350635	2	0.0311464	NA
mvldlpl_%	FAM217A	0.000524825	3	0.370708	2	0.031154	NA
sldlpl	ISX	0.00204353	4	0.641746	2	0.0312352	NA
sfafa	VWA5A	0.00198134	3	0.645077	3	0.0312794	NA
xlvldlfc	ANKRD26	0.000320933	3	0.793506	6	0.0313251	NA
xlvldltg_%	TTC37	0.00271996	3	0.955064	4	0.0314185	NA
xlhdlfc_%	RBM12B	0.00267008	2	0.742502	2	0.0314297	NA
shdlc_%	ZCWPW2	0.00440584	2	0.617401	4	0.0314603	NA
lvldlpl_%	MYOM2	0.000100289	11	0.0755056	4	0.0315588	NA
ile	MYH7	0.0042467	2	0.6747	3	0.0315664	0.205921
shdlce	PLB1	0.00201062	16	0.58037	9	0.031569	NA
shdlce_%	ZCWPW2	0.00391332	2	0.634523	4	0.0316166	NA
mldltg	UGT2A2	0.0027608	2	0.948329	2	0.031621	NA
idlpl_%	PPIP5K2	0.00435112	4	0.972914	2	0.031626	NA
lvldlfc_%	FAM63A	0.00457789	3	0.63485	2	0.0316526	NA
svldlfc_%	FAM109B	0.00229615	2	0.735336	2	0.0316548	NA
lldlfc	KLHL33	0.00115691	4	0.0493462	3	0.031846	0.0310506
shdlp	PSG9	0.00365614	2	0.478034	2	0.0318479	NA
xlvldlfc_%	IDUA	0.00446862	4	0.995284	3	0.0319364	NA
sldlce_%	FAM189B	0.00411179	3	0.40419	2	0.0319513	NA
apobapoa1	ISX	0.00220889	4	0.632655	2	0.0320005	NA
crea	TRMU	0.004459	2	0.63785	2	0.0320532	0.0272209
falen	MASTL	0.00106188	2	0.787034	2	0.032064	NA
mldltg_%	KRTAP29-1	0.00131425	5	0.705578	3	0.0320657	NA
unsat	EOGT	0.00402583	2	0.893393	2	0.0320985	NA
idlpl	FLJ27365	0.00354034	2	0.0072226	5	0.0322205	0.0170723
shdltg_%	IDUA	0.00184064	5	0.648612	3	0.0322818	NA
idltg	ZBTB17	0.00109894	2	0.653329	2	0.0323736	0.0338065
svldltg_%	DNAH8	0.00237343	16	0.70151	14	0.0324019	NA
xxlvldltg	MAN2A2	0.00431936	2	0.755264	4	0.0326667	0.035054
idll	ISX	0.00110523	4	0.478365	2	0.0327564	0.0562575
xsvldlfc	FRMPD1	0.000918844	5	0.61449	3	0.0327576	NA
mvldlce	TFR2	0.00194326	2	0.905942	2	0.0327639	0.0639637
crea	CTA-299D3.8	0.00327015	2	0.884761	2	0.0328022	0.0481091
mhdll	N4BP2L2	0.000518158	5	0.129795	2	0.0328343	0.285649
lhdlpl_%	PRPSAP1	0.00385739	3	0.682089	2	0.0328714	NA
shdlpl_%	CTC-360G5.8	0.0010998	3	0.804887	3	0.0328837	NA
lvldlpl_%	SIGLEC9	0.00248265	2	0.566798	4	0.0329601	NA
lldlpl	KLHL33	0.00131557	4	0.05408	3	0.0330578	0.0348919
gp	SCIN	0.00315625	4	0.521654	3	0.0331081	0.973216
falen	TCHP	0.0024032	5	0.640408	4	0.0331483	NA
sldltg_%	ZBTB17	0.00257493	2	0.807596	2	0.0331496	NA
gp	PLCE1	0.00170103	2	0.930502	2	0.0331515	0.378052
hdl3c	PCSK4	0.00257723	2	0.993787	2	0.0331943	NA
tgpg	SLC7A13	0.00354037	3	0.835223	3	0.0331974	NA
mhdltg	NBAS	0.00107639	5	0.873861	7	0.0334276	NA
mldlce	ISX	0.0015205	4	0.532384	2	0.0337283	0.060928
mhdlpl_%	PDIA2	0.00102299	9	0.627174	5	0.0337284	NA
xlhdlc_%	STK36	0.00287111	6	0.361624	2	0.0338198	NA
shdlc	ECT2L	0.00369894	6	0.698206	7	0.0338511	NA
xxlvldlfc	ANKRD26	0.000436897	3	0.777158	6	0.0339012	NA
mldlpl	KLHL33	0.00175424	4	0.0758404	3	0.0339163	0.0305713
lldlfc_%	TMEM244	0.00385681	5	0.794534	2	0.0339977	NA
mhdlp	N4BP2L2	0.000555784	5	0.131506	2	0.0340786	0.294111
sm	SPAG16	0.00260919	5	0.556563	2	0.0341273	NA
svldlfc_%	FASTKD1	0.00374168	5	0.996424	5	0.0341491	NA
mldlce_%	KLHL33	0.00128224	4	0.0500696	3	0.0341695	NA
hdl3c	ENPEP	0.000314757	4	0.510245	4	0.0342092	NA
sldlfc	ISX	0.001479	4	0.516872	2	0.0342581	NA
xlvldlc	ANKRD26	0.000346217	3	0.81614	6	0.0342602	NA
xlvldlce	SLC35A5	0.00450595	2	0.713587	2	0.0342809	NA
lvldlc	GALNS	0.00477874	3	0.697857	3	0.0343195	0.306161
mvldlpl	HYLS1	0.00486649	3	0.879197	2	0.0343823	0.0214984
hdltg	IL22RA2	0.00353699	2	0.91214	3	0.0343856	NA
xsvldlpl	ISX	0.000789064	4	0.384676	2	0.0344162	0.109308
lhdll	N4BP2L2	0.00105492	5	0.181747	2	0.0344756	0.127428
ala	SH3RF2	0.00296445	4	0.870991	3	0.0345046	0.0275633
xsvldltg_%	SLC35A5	0.00122158	2	0.94823	2	0.0346106	NA
lhdlce_%	NDUFV3	0.0027681	3	0.885073	4	0.0346494	NA
pufafa	PIF1	0.00389013	2	0.852505	6	0.0347005	NA
mldlpl	FLJ27365	0.00339631	2	0.00760176	5	0.0348597	0.0192221
sldlc	ISX	0.00133978	4	0.489828	2	0.0348681	0.0511626
pc	FAM217A	0.00466302	3	0.880561	2	0.0350723	NA
lhdltg	ENPEP	0.00198638	4	0.883029	4	0.0352324	NA
lvldlc_%	ZNF100	0.00429354	7	0.987498	3	0.0352559	NA
sldlfc	ECT2L	0.000335803	6	0.868365	7	0.0352694	NA
xsvldlfc_%	PLEKHG2	0.00365233	3	0.971777	4	0.0352727	NA
lhdltg_%	NPC1L1	0.00245253	7	0.752499	3	0.0352791	NA
sfafa	CAPN3	0.000555556	5	0.775016	4	0.0353599	NA
pufa	FRMPD1	0.00280963	5	0.843861	3	0.0353616	NA
ala	ADAM2	0.000615439	3	0.699487	3	0.0353783	0.0669378
la	CSHL1	0.00337051	4	0.936926	6	0.0354106	0.0700016
mhdlpl_%	OR1B1	0.00315677	4	0.578388	3	0.035487	NA
xsvldlfc	KLHL33	0.00109859	4	0.0317565	3	0.0355303	NA
lhdlfc_%	EIF4E3	0.00104293	2	0.982858	2	0.035654	NA
lvldlpl	UTS2	0.00293211	3	0.874146	3	0.0357308	0.0428818
mldlfc_%	PKD2L1	0.00368576	4	0.959626	3	0.0357568	NA
lldlpl_%	CLCA4	0.00236645	3	0.699962	2	0.0358589	NA
xlhdlc_%	KIAA0100	0.00381308	4	0.650239	2	0.0359544	NA
vldltg	HYLS1	0.00431812	3	0.807374	2	0.0359714	NA
lldlfc	ISX	0.00141168	4	0.487245	2	0.0363856	0.0526009
shdlc	HYAL4	0.00211269	2	0.509456	2	0.0364317	NA
xlhdlpl_%	KIAA0100	0.00415991	4	0.656689	2	0.0364887	NA
idlpl_%	FAM227B	0.0035294	3	0.346121	7	0.0365169	NA
idlce_%	COL14A1	0.00138909	2	0.767433	4	0.0367537	NA
mhdlce	TMEM67	0.00389475	8	0.554834	5	0.0368033	0.0341145
sfa	FLJ27365	0.00351897	2	0.00928151	5	0.0369231	NA
apobapoa1	EIF4E3	0.00105458	2	0.998119	2	0.0369855	NA
mufa	B4GALNT3	0.00440348	7	0.826039	3	0.0370817	0.019651
xxlvldlpl_%	GP2	0.00174363	4	0.695678	4	0.0371013	NA
gp	FCN3	0.00233039	2	0.978561	3	0.0372045	0.756129
xlvldlce_%	HYAL4	0.00355385	2	0.51968	2	0.037326	NA
xlvldlce	ANKRD26	0.000388835	3	0.834243	6	0.0374966	NA
lvldlpl_%	NLRX1	0.00315789	5	0.957593	3	0.0375173	NA
idlfc	KLHL33	0.00139047	4	0.0439034	3	0.0376469	0.0345299
his	FCHSD1	0.00412215	7	0.906345	6	0.037794	NA
remnantc	ISX	0.00169463	4	0.497151	2	0.0378216	NA
xlhdlpl_%	STK36	0.00269476	6	0.288646	2	0.037828	NA
xlhdlc_%	ANO5	0.000679429	2	0.534879	4	0.0378856	NA
mvldlfc	SPATA7	0.0046759	4	0.792169	4	0.0378909	0.367991
idlp	KLHL33	0.00194908	4	0.0702966	3	0.0380582	0.0361008
idll	KLHL33	0.00179012	4	0.0617367	3	0.0381256	0.0355856
xlhdlpl_%	TMEM67	0.00312479	8	0.477476	5	0.0381265	NA
mldlce_%	ECT2L	0.00117716	6	0.934828	7	0.0381418	NA
sldlce	ISX	0.0015715	4	0.489932	2	0.0381763	NA
mldlfc_%	ECT2L	0.000976919	6	0.950526	7	0.0382305	NA
lvldlc	OXGR1	0.00374396	2	0.872185	2	0.0383678	0.0209624
xlhdlpl	PPIP5K2	0.000893378	4	0.435536	2	0.0384	NA
shdlc_%	FAM189B	0.00189756	3	0.140074	2	0.0384106	NA
lvldll	OXGR1	0.00310849	2	0.914141	2	0.0384479	0.0556003
gp	TYR	0.000582796	3	0.799506	5	0.0385237	0.294116
sldltg	CTNNA3	0.00365993	4	0.611418	2	0.0385309	NA
svldlpl_%	GEMIN5	0.00305931	2	0.922327	2	0.0385803	NA
lvldlp	OXGR1	0.00304102	2	0.92061	2	0.0385925	0.0552038
mufafa	UTS2	0.00322487	3	0.863197	3	0.0386302	NA
mhdlc_%	LMO7	0.00355254	8	0.243147	6	0.0386533	NA
sfa	ENPEP	0.00392529	4	0.987719	4	0.0386951	NA
sldlpl	CTA-299D3.8	0.00233715	2	0.984046	2	0.0386959	NA
xlvldlpl	FCN3	0.00132839	2	0.810476	3	0.0387049	0.0721991
svldlc_%	DNAH8	0.00456625	16	0.820152	14	0.0387188	NA
la	CTA-299D3.8	0.00411134	2	0.926103	2	0.0387791	0.649173
pufa	SLC27A6	0.00376276	2	0.960471	4	0.0387952	NA
lvldlfc	OXGR1	0.00381528	2	0.872572	2	0.0389128	0.0125284
idlfc_%	IDUA	0.0045763	5	0.821488	3	0.0390765	NA
sldlfc_%	ECT2L	0.00179079	6	0.848714	7	0.0391198	NA
mufa	FLJ27365	0.000471915	2	0.00650252	5	0.0391568	0.00353061
xsvldltg_%	POMT1	0.00383487	6	0.747807	5	0.0392914	NA
val	ECI1	0.0015282	3	0.675739	5	0.0393482	0.612381
lvldltg	OXGR1	0.00305921	2	0.928235	2	0.0394067	0.054652
gly	TICRR	0.000385385	2	0.988133	4	0.0394342	NA
lldltg_%	CLHC1	0.00208299	2	0.897827	3	0.0394995	NA
idlpl	ISX	0.00161995	4	0.491868	2	0.0395759	0.0643542
shdlce_%	DDX60L	0.00417629	9	0.856672	8	0.0396087	NA
mldltg_%	MAPK11	0.00213944	3	0.231045	2	0.0397562	NA
[truncated: 1,185 more rows]
