# Supplementary material for: The influence of rare variants in circulating metabolic biomarkers
Source: PLoS Genet. 2020 Mar 9;16(3):e1008605. doi: 10.1371/journal.pgen.1008605 (PMC7108731; doi:10.1371/journal.pgen.1008605)
Supplement: S3 Table — (XLSX) [file pgen.1008605.s006.xlsx]

## Sheet: Supp Table 3
Supplementary Table 3: Gene-trait associations with p< 5x10-3 in discovery stage (MCAP+LoF, N=3,741) and corresponding validation results (N=3,401) and combined meta-analysis results (N=7,142)
trait	gene	discovery p	discovery n	validation p	validation n	METASKAT P (discovery+validation, unadjusted)	METASKAT P (discovery+validation, adjusted)
his	HAL	5.65304e-23	48	7.79924e-20	37	3.72002e-42	NA
phe	PAH	1.93454e-14	37	1.67567e-14	41	1.67605e-28	8.33544e-63
xsvldltg	APOC3	1.71544e-05	6	2.90753e-07	6	1.85098e-10	5.46661e-11
svldltg	APOC3	8.58708e-06	6	5.98931e-07	6	2.1526e-10	9.3287e-11
lhdlfc_%	APOC3	8.21074e-06	6	6.6321e-07	6	2.15292e-10	NA
ldlc	PCSK9	0.000111997	14	0.000160594	17	2.15351e-10	1.68695e-09
svldlpl	APOC3	8.55568e-06	6	2.06844e-06	6	2.15464e-10	9.98348e-11
mhdltg_%	APOC3	1.07771e-05	6	1.13023e-06	6	2.15973e-10	NA
svldlp	APOC3	4.96222e-06	6	5.27048e-06	6	2.17649e-10	1.58544e-10
svldll	APOC3	6.53025e-06	6	1.01398e-05	6	3.90283e-10	2.15224e-10
vldltg	APOC3	1.66166e-05	6	5.13643e-06	6	5.90701e-10	NA
lldlpl_%	PCSK9	1.79924e-05	14	5.91474e-06	17	5.92084e-10	NA
lhdlfc	APOC3	6.73419e-05	6	5.359e-07	6	1.71095e-09	9.59215e-10
lldlfc	PCSK9	0.000242109	14	4.29822e-05	17	1.7911e-09	9.56158e-10
lldll	PCSK9	0.000153065	14	0.000123776	17	1.79882e-09	9.59583e-10
mldlce	PCSK9	0.000103341	14	0.000217444	17	3.13641e-09	1.7024e-09
lldlp	PCSK9	0.000153382	14	0.000121232	17	3.19618e-09	9.55793e-10
mvldltg	APOC3	3.10404e-05	6	3.55798e-05	6	3.23579e-09	6.48088e-09
svldlfc	APOC3	1.72423e-05	6	3.50558e-05	6	3.26214e-09	2.15616e-10
hdld	APOC3	0.000146225	6	5.9327e-07	6	3.29335e-09	NA
xsvldlpl	PCSK9	3.41486e-05	14	0.000552112	17	6.15331e-09	3.17817e-09
serumtg	APOC3	2.32958e-05	6	3.52264e-05	6	6.5111e-09	3.26187e-09
mvldlfc	APOC3	2.22145e-05	6	4.87175e-05	6	6.52608e-09	6.57761e-09
lhdlc	APOC3	9.86534e-05	6	3.02063e-07	6	6.52721e-09	5.89264e-10
lhdlce	APOC3	0.000102756	6	5.45277e-07	6	6.583e-09	1.71193e-09
mvldlpl	APOC3	2.22972e-05	6	4.70715e-05	6	6.67732e-09	3.30235e-09
mvldlp	APOC3	2.23606e-05	6	3.47367e-05	6	6.70928e-09	1.71474e-09
mvldll	APOC3	2.23727e-05	6	3.60532e-05	6	6.75142e-09	3.37368e-09
xlhdlpl	APOC3	0.000217705	6	3.39864e-06	6	6.87627e-09	NA
mldlp	PCSK9	0.000112244	14	0.000182072	17	8.5685e-09	1.19e-08
shdltg	APOC3	6.41266e-05	6	1.87275e-05	6	1.35847e-08	9.63801e-10
hdl2c	APOC3	0.000656976	6	1.15985e-06	6	1.39087e-08	NA
lhdlp	APOC3	0.000493442	6	1.1989e-06	6	1.42106e-08	1.35007e-08
sldlc	PCSK9	0.000171405	14	0.000235236	17	2.24952e-08	7.34128e-08
lhdll	APOC3	0.000458223	6	1.00627e-06	6	2.90288e-08	6.52318e-09
xlhdlfc	APOC3	0.000457822	6	3.74653e-06	6	2.9081e-08	NA
apobapoa1	APOC3	9.65047e-05	6	3.6218e-05	6	3.10582e-08	NA
mldlpl_%	PCSK9	0.000378405	13	2.47625e-05	17	5.58026e-08	NA
lhdlpl	APOC3	0.000931766	6	2.08949e-06	6	6.34884e-08	1.77283e-09
hdlc	APOC3	0.00144307	6	2.06874e-06	6	6.39565e-08	6.45678e-09
sldlpl_%	PCSK9	0.000340598	13	4.13283e-05	17	6.49037e-08	NA
mldlfc_%	PCSK9	6.94137e-05	13	0.000670558	17	7.89803e-08	NA
sldlce	PCSK9	0.000114738	14	0.000249846	17	8.67467e-08	NA
idll	PCSK9	0.000113079	14	9.94606e-05	17	1.01374e-07	5.8483e-10
idlce	PCSK9	0.000249863	14	0.000343321	17	1.01769e-07	NA
idlp	PCSK9	0.000110283	14	0.000101452	17	1.05629e-07	4.01232e-10
idlfc	PCSK9	0.00017033	14	3.20729e-05	17	1.11829e-07	2.39201e-10
idlpl	PCSK9	0.00010893	14	7.68034e-05	17	1.12579e-07	5.86897e-10
sldlp	PCSK9	0.000236135	14	0.000363496	17	1.21768e-07	6.15538e-09
xlhdll	APOC3	0.000495531	6	1.16748e-05	6	1.35726e-07	NA
xlhdlp	APOC3	0.000493738	6	1.19265e-05	6	1.38516e-07	NA
lldlc	PCSK9	0.000111943	14	0.000156486	17	1.41411e-07	9.86712e-10
shdltg_%	APOC3	0.000154105	6	3.50287e-05	6	1.43072e-07	NA
lhdlc_%	APOC3	4.56128e-05	6	0.00025082	6	1.46353e-07	NA
lldlce	PCSK9	0.000105617	14	0.000228693	17	1.58208e-07	1.69109e-09
mldlc	PCSK9	0.000113583	14	0.000172766	17	1.5964e-07	1.70076e-09
idlc	PCSK9	0.000234597	14	0.000169612	17	1.98853e-07	1.74731e-09
lldlpl	PCSK9	0.00034442	14	0.000368869	17	2.63133e-07	2.81265e-08
xsvldlfc	PCSK9	0.000258862	14	0.000702725	17	2.69504e-07	NA
mvldlc	APOC3	6.85519e-05	6	0.000389847	6	2.90256e-07	3.00322e-07
vldld	APOC3	0.000233107	6	0.000115553	6	3.02155e-07	2.11476e-06
apob	PCSK9	0.000113167	14	0.00134902	17	3.05405e-07	1.31954e-08
mldlfc	PCSK9	0.000777305	14	0.000218421	17	3.16009e-07	NA
xsvldll	PCSK9	0.000103749	14	0.00202892	17	3.17591e-07	1.08478e-08
sldll	PCSK9	0.00024779	14	0.000347313	17	3.76795e-07	1.27888e-08
mldll	PCSK9	0.000154164	14	0.000214757	17	3.82308e-07	1.75107e-09
mvldlfc_%	APOC3	0.000661743	6	0.000525306	6	4.2486e-07	NA
lhdlfc_%	SCARB1	0.00028978	24	0.000755839	18	4.30392e-07	NA
gly	ALDH1L1	4.33524e-05	33	0.00288829	38	4.56014e-07	NA
idlfc_%	APOC3	0.000710931	6	4.79908e-05	6	6.16627e-07	NA
tgpg	APOC3	0.000315747	6	0.000162196	6	6.17091e-07	NA
xsvldlp	PCSK9	0.000109266	14	0.00250949	17	6.18469e-07	1.84645e-08
lvldlce	APOC3	0.000230763	6	0.00025043	6	6.58784e-07	2.9465e-07
lvldlpl	APOC3	0.000332124	6	0.000354254	6	6.80937e-07	3.27338e-07
xlhdlfc	SCARB1	4.50128e-05	24	0.00645306	18	6.93747e-07	NA
lvldlfc_%	B4GALNT3	0.000107339	26	0.0016077	22	7.59055e-07	NA
sldlfc_%	PCSK9	0.00010507	13	0.00177787	17	8.22013e-07	NA
hdld	SCARB1	0.000100928	24	0.00362762	18	8.27631e-07	NA
xxlvldlc_%	LIPC	0.000144297	27	0.00253469	29	9.03529e-07	NA
lvldll	APOC3	0.000329195	6	0.000386509	6	1.16405e-06	5.91338e-07
lvldlp	APOC3	0.000325145	6	0.000387936	6	1.17301e-06	5.8976e-07
lvldltg	APOC3	0.000327028	6	0.000518201	6	1.20832e-06	6.16113e-07
svldlc	APOC3	9.6947e-05	6	0.00229931	6	1.22039e-06	3.15873e-08
lvldlc	APOC3	0.000349047	6	0.000385031	6	1.23579e-06	1.23334e-06
xxlvldltg_%	LIPC	0.000214435	27	0.0048909	29	1.24078e-06	NA
xsvldlc	PCSK9	0.000242016	14	0.00269831	17	1.2746e-06	NA
mldlce_%	PCSK9	0.000722279	13	0.000532576	17	1.2882e-06	NA
sldlce_%	PCSK9	0.000709139	13	0.000519559	17	1.32067e-06	NA
apobapoa1	PCSK9	3.31312e-05	14	0.0123923	17	1.37717e-06	NA
xlvldlfc_%	CD109	2.50099e-07	21	0.346257	13	1.42204e-06	NA
sldlc_%	EWSR1	4.56489e-06	8	0.218922	2	1.51167e-06	NA
xlhdll	SCARB1	9.03692e-05	24	0.00700532	18	1.62079e-06	NA
lldlce_%	EWSR1	1.47745e-06	8	0.556717	2	1.74984e-06	NA
xlhdlp	SCARB1	9.87829e-05	24	0.0069457	18	1.77391e-06	NA
idlce_%	FBXO36	1.61769e-05	5	0.0256416	2	1.98553e-06	NA
mhdltg	APOC3	0.000883874	6	0.000354242	6	2.02324e-06	NA
vldlc	APOC3	0.000148718	6	0.00229428	6	2.03653e-06	NA
xlhdlc	APOC3	0.00290209	6	0.000103923	6	2.03883e-06	NA
mldlc_%	EWSR1	8.10971e-06	8	0.200311	2	2.05073e-06	NA
lvldlfc	APOC3	0.000675534	6	0.000735855	6	2.13284e-06	3.34427e-06
remnantc	PCSK9	0.000352958	14	0.00279722	17	2.22142e-06	NA
mldlpl	PCSK9	0.000553663	14	0.00173364	17	2.24093e-06	9.28348e-09
xlhdlpl	SCARB1	0.000135656	24	0.00689509	18	2.39768e-06	NA
lldlce_%	PCSK9	0.000250364	14	0.00472356	17	2.59492e-06	NA
freec	PCSK9	0.0044337	14	0.000329233	17	2.6108e-06	1.70973e-07
sldlfc	PCSK9	0.00270319	14	0.000503113	17	2.67169e-06	NA
lldlfc_%	KCNMB1	8.86205e-06	2	0.00281827	2	2.72579e-06	NA
mldlce_%	EWSR1	9.78799e-06	8	0.209215	2	2.89659e-06	NA
mvldlfc	RAB4B	0.00192048	8	0.000461729	10	3.2127e-06	9.37005e-06
mvldlfc	RAB4B-EGLN2	0.00192048	8	0.000461729	10	3.2127e-06	9.37005e-06
mvldlce	APOC3	0.000228777	6	0.0018811	6	3.30986e-06	4.97054e-06
idltg	APOC3	0.00476541	6	0.000247793	6	3.35767e-06	9.6905e-06
lldlfc_%	APOC3	0.000913682	6	0.000962188	6	3.43675e-06	NA
xlhdlfc	NDST3	0.000151942	13	0.00944776	6	3.89048e-06	NA
mvldll	MYCN	0.000825205	7	0.00074367	8	3.9713e-06	6.20008e-07
mvldlfc_%	RAB4B	0.000892466	8	0.000898326	10	4.03765e-06	NA
mvldlfc_%	RAB4B-EGLN2	0.000892466	8	0.000898326	10	4.03765e-06	NA
mvldlp	MYCN	0.00104772	7	0.000634018	8	4.06704e-06	6.22097e-07
mvldlfc	MYCN	0.000404093	7	0.00140217	8	4.25691e-06	1.39619e-05
lhdlce_%	CBLN1	7.11538e-05	4	0.0350234	3	4.56746e-06	NA
xlhdlc	SCARB1	0.000133479	24	0.0102333	18	4.63665e-06	NA
xlhdll	NDST3	0.00012709	13	0.0117369	6	4.73194e-06	NA
xxlvldlc_%	ZFAT	0.00013907	3	0.0127358	5	4.81713e-06	NA
xlhdlp	NDST3	0.000121445	13	0.0130498	6	4.86532e-06	NA
mhdlc_%	APOC3	0.0009085	6	0.000523323	6	4.89363e-06	NA
dag	NUP133	0.000271754	11	0.0114717	7	4.98738e-06	NA
mvldlc	MYCN	0.000266913	7	0.00218528	8	5.05322e-06	1.36367e-05
xxlvldltg_%	ZNF646	2.1947e-05	15	0.00647122	9	5.22551e-06	NA
lvldlfc	RAB4B	0.00162124	8	0.00126611	10	5.5642e-06	1.044e-05
lvldlfc	RAB4B-EGLN2	0.00162124	8	0.00126611	10	5.5642e-06	1.044e-05
xsvldlce	PCSK9	0.000500961	14	0.00571328	17	5.72398e-06	NA
serumtg	DERL3	3.30245e-06	10	0.739808	4	5.7341e-06	1.30177e-06
lvldlce_%	IMPDH1	4.90894e-06	14	0.269115	23	5.74709e-06	NA
sldlc_%	PCSK9	0.00244444	13	0.000700551	17	5.77292e-06	NA
sldlce_%	EWSR1	2.10645e-05	8	0.208553	2	5.94697e-06	NA
mvldltg	MYCN	0.00235141	7	0.000560613	8	6.05428e-06	8.87771e-07
crea	WDR33	1.47999e-06	34	0.228329	31	6.20396e-06	0.0480254
xlhdlpl	NDST3	7.61949e-05	13	0.0250351	6	6.56852e-06	NA
lhdltg_%	APOC3	0.000312904	6	0.00360593	6	6.6664e-06	NA
xlhdlc	NDST3	0.000421828	13	0.00620154	6	7.23579e-06	NA
lldlc_%	EWSR1	7.36603e-06	8	0.511676	2	7.35003e-06	NA
lvldlpl_%	KCTD19	0.00118103	10	0.00636472	12	7.52786e-06	NA
xlvldlce_%	MICAL1	0.00474193	22	0.000552213	21	7.81326e-06	NA
xxlvldlc_%	ZNF646	2.81055e-05	15	0.00662171	9	7.83519e-06	NA
xlvldlpl_%	ZNF646	4.59213e-05	14	0.00190982	9	7.87953e-06	NA
mvldll	RAB4B	0.00387658	8	0.000821251	10	8.32677e-06	9.11946e-05
mvldll	RAB4B-EGLN2	0.00387658	8	0.000821251	10	8.32677e-06	9.11946e-05
mvldlfc	DERL3	6.6177e-06	10	0.495268	4	8.96758e-06	1.32299e-06
mvldlpl	RAB4B	0.00498559	8	0.000656079	10	9.15927e-06	0.000130971
mvldlpl	RAB4B-EGLN2	0.00498559	8	0.000656079	10	9.15927e-06	0.000130971
lvldlpl	RAB4B	0.00430542	8	0.000874337	10	9.45622e-06	0.000113576
lvldlpl	RAB4B-EGLN2	0.00430542	8	0.000874337	10	9.45622e-06	0.000113576
mvldlp	RAB4B	0.00449568	8	0.000825038	10	9.57079e-06	8.06709e-05
mvldlp	RAB4B-EGLN2	0.00449568	8	0.000825038	10	9.57079e-06	8.06709e-05
lhdlfc	NDST3	0.000195824	13	0.0112134	6	9.61891e-06	1.46603e-05
sldlfc_%	ALB	8.38396e-05	11	0.0336037	11	1.05182e-05	NA
lhdlc	NDST3	0.000211599	13	0.0110382	6	1.0685e-05	1.72093e-05
xlhdltg_%	RAB4B	0.00145968	8	0.00203627	10	1.09629e-05	NA
xlhdltg_%	RAB4B-EGLN2	0.00145968	8	0.00203627	10	1.09629e-05	NA
mldlfc_%	KCNMB1	6.79094e-05	2	0.00122888	2	1.10996e-05	NA
xlhdlce	NDST3	0.000694576	13	0.00551548	6	1.12888e-05	NA
xlvldlpl	RAB4B	0.00108461	8	0.00458227	10	1.13266e-05	2.18863e-05
xlvldlpl	RAB4B-EGLN2	0.00108461	8	0.00458227	10	1.13266e-05	2.18863e-05
lhdlce	NDST3	0.000227146	13	0.0109925	6	1.15089e-05	1.9109e-05
mldlc_%	PCSK9	0.0042448	13	0.00127138	17	1.16207e-05	NA
lhdlc_%	SCARB1	1.33809e-05	24	0.110234	18	1.19221e-05	NA
mvldlce	MYCN	0.000260141	7	0.00496686	8	1.1933e-05	2.14865e-05
xlhdlce	SCARB1	0.000241699	24	0.013266	18	1.20822e-05	NA
mvldlc	DERL3	8.54707e-06	10	0.450497	4	1.23426e-05	3.80322e-06
svldltg	MYCN	0.0011989	7	0.00176009	8	1.23835e-05	9.6981e-07
mhdlc_%	ACAT1	0.000518654	12	0.004426	13	1.24658e-05	NA
lvldlfc	DERL3	9.65413e-06	10	0.184579	4	1.26818e-05	2.24111e-06
lhdlfc_%	NR1H3	0.00209536	18	0.00273217	16	1.27537e-05	NA
xlvldlfc	RAB4B	0.00054592	8	0.00903347	10	1.28071e-05	NA
xlvldlfc	RAB4B-EGLN2	0.00054592	8	0.00903347	10	1.28071e-05	NA
lldltg	ANKRD60	0.00022303	3	0.0138474	6	1.28286e-05	NA
mhdltg	RRP1B	0.000195533	4	0.0171861	7	1.30484e-05	NA
lhdll	NDST3	0.000338122	13	0.00547358	6	1.35514e-05	2.15829e-05
mvldlc	RAB4B	0.00243057	8	0.00245337	10	1.3861e-05	0.00012183
mvldlc	RAB4B-EGLN2	0.00243057	8	0.00245337	10	1.3861e-05	0.00012183
apoa1	NT5DC4	0.00185973	7	0.00399096	7	1.40036e-05	0.000128707
mvldlpl	MYCN	0.000894434	7	0.00223796	8	1.41315e-05	1.05719e-06
lhdlp	NDST3	0.000361272	13	0.00528482	6	1.46672e-05	2.30349e-05
vldld	RAB4B	0.00274441	8	0.00256044	10	1.4929e-05	3.24586e-05
vldld	RAB4B-EGLN2	0.00274441	8	0.00256044	10	1.4929e-05	3.24586e-05
lvldll	DERL3	1.12308e-05	10	0.188395	4	1.51416e-05	5.53428e-06
lvldlp	DERL3	1.12927e-05	10	0.19314	4	1.51748e-05	5.54165e-06
lvldltg	DERL3	1.12996e-05	10	0.215239	4	1.51916e-05	4.1944e-06
lvldlc	DERL3	1.12916e-05	10	0.125992	4	1.51963e-05	4.10924e-06
mufa	DERL3	9.86555e-06	10	0.452903	4	1.5217e-05	7.68372e-07
dha	GNAI1	1.59631e-05	8	0.197546	6	1.53077e-05	0.000471201
totpg	GNAI1	0.000425531	8	0.0102554	6	1.54349e-05	NA
lhdltg_%	FAM19A2	0.000238768	4	0.0190026	2	1.56949e-05	NA
mvldlfc_%	DERL3	1.1397e-05	10	0.741192	4	1.57207e-05	NA
mhdll	PCDHB12	0.000126792	11	0.0334403	4	1.59341e-05	0.0150902
mhdlp	PCDHB12	0.000125999	11	0.0337344	4	1.60043e-05	0.0156715
shdltg_%	RAB3GAP1	0.000341604	11	0.0181336	9	1.7338e-05	NA
xxlvldlfc	RAB4B	0.00056037	8	0.0129249	10	1.78122e-05	NA
xxlvldlfc	RAB4B-EGLN2	0.00056037	8	0.0129249	10	1.78122e-05	NA
hdl2c	DIAPH1	0.000950183	25	0.0100797	19	1.7943e-05	NA
xlvldlc	MYCN	0.0015349	7	0.00379076	8	1.79506e-05	NA
mhdltg_%	RAP1GDS1	0.00175784	3	0.00292292	3	1.80198e-05	NA
mldlfc_%	CAMK2G	9.03729e-05	8	0.158046	11	1.81033e-05	NA
apoa1	DIAPH1	0.000688673	25	0.0121959	19	1.81681e-05	4.38076e-06
xxlvldlpl	MYCN	0.0013936	7	0.00509499	8	1.82328e-05	6.22989e-06
xsvldlfc	SYCE2	0.0001764	3	0.0165521	2	1.83891e-05	NA
ala	EIF3A	0.00335272	7	0.00208851	9	1.85175e-05	0.00323707
lvldlpl	DERL3	1.37999e-05	10	0.212386	4	1.85642e-05	5.39493e-06
vldltg	DERL3	1.37758e-05	10	0.603509	4	1.85708e-05	NA
lvldlce	DERL3	1.41177e-05	10	0.0787745	4	1.8665e-05	9.94127e-06
shdltg_%	RAP1GDS1	0.000348943	3	0.0119175	3	1.8806e-05	NA
mhdlc_%	RAB3GAP1	0.000315285	11	0.0216135	9	1.93455e-05	NA
shdltg	RAP1GDS1	0.00105421	3	0.00369382	3	1.93588e-05	1.22342e-05
hdlc	DIAPH1	0.00113209	25	0.00906744	19	1.94197e-05	1.14936e-05
xsvldlp	APOC3	0.00144314	6	0.00647208	6	2.02565e-05	2.16375e-06
mhdlce_%	ACAT1	0.000417616	12	0.00911003	13	2.03109e-05	NA
xlvldlfc	MYCN	0.00107028	7	0.00588306	8	2.05679e-05	NA
sldlpl	PCSK9	0.00274407	14	0.00454363	17	2.08427e-05	NA
lhdlpl	NDST3	0.000717625	13	0.00209897	6	2.0911e-05	3.41049e-05
lvldlc	RAB4B	0.00268692	8	0.00370813	10	2.12631e-05	6.56073e-05
lvldlc	RAB4B-EGLN2	0.00268692	8	0.00370813	10	2.12631e-05	6.56073e-05
lvldlpl_%	ALB	5.06277e-05	11	0.147765	11	2.13605e-05	NA
xlvldlpl_%	SERPINB5	0.000464768	9	0.013112	6	2.14267e-05	NA
xxlvldltg	MYCN	0.00262004	7	0.003454	8	2.1555e-05	1.07037e-05
lhdlce_%	DIDO1	0.0030162	25	0.00353564	18	2.17595e-05	NA
sldlfc_%	CAMK2G	5.91631e-05	8	0.0952804	11	2.18555e-05	NA
totcho	GNAI1	0.00152946	8	0.00309389	6	2.21033e-05	NA
xxlvldltg	DERL3	1.73652e-05	10	0.0854704	4	2.23658e-05	7.75171e-06
mhdltg_%	ACAT1	0.000382829	12	0.0261772	13	2.24943e-05	NA
mhdltg_%	RAB3GAP1	0.000776578	11	0.0114543	9	2.25833e-05	NA
xlvldll	RAB4B	0.00164101	8	0.00620767	10	2.28879e-05	4.1795e-05
xlvldll	RAB4B-EGLN2	0.00164101	8	0.00620767	10	2.28879e-05	4.1795e-05
mhdlpl	PCDHB12	0.000198651	11	0.0212765	4	2.29133e-05	0.0161226
mvldlpl	DERL3	1.78882e-05	10	0.496313	4	2.29984e-05	7.3317e-06
mvldlce	NADK	1.13019e-05	8	0.862984	8	2.31403e-05	4.78779e-05
xxlvldlp	MYCN	0.00228902	7	0.00409557	8	2.32284e-05	7.68409e-06
xxlvldll	MYCN	0.00222145	7	0.0042214	8	2.34426e-05	7.58992e-06
xlvldlce	MYCN	0.00234947	7	0.00340504	8	2.35802e-05	NA
hdlc	NDST3	0.00123998	13	0.00195464	6	2.38359e-05	3.43801e-05
svldlce	APOC3	0.000328003	6	0.0155078	6	2.39387e-05	NA
sm	PCSK9	0.00164289	14	0.00851614	17	2.40593e-05	NA
xlvldlp	RAB4B	0.00192821	8	0.00565822	10	2.4218e-05	0.000212545
xlvldlp	RAB4B-EGLN2	0.00192821	8	0.00565822	10	2.4218e-05	0.000212545
totcho	RRP1B	0.00191533	4	0.033451	7	2.51172e-05	NA
xlvldltg_%	ZNF646	5.92128e-05	14	0.00280802	9	2.52804e-05	NA
mhdlce_%	RAB3GAP1	0.000267769	11	0.0301154	9	2.52964e-05	NA
shdlpl_%	EWSR1	5.60854e-05	8	0.321829	2	2.57482e-05	NA
xlvldlc	RAB4B	0.000784892	8	0.0138819	10	2.57835e-05	NA
xlvldlc	RAB4B-EGLN2	0.000784892	8	0.0138819	10	2.57835e-05	NA
mvldll	DERL3	1.82094e-05	10	0.497054	4	2.6377e-05	7.40869e-06
totfa	B4GALNT3	0.00105329	27	0.00889038	22	2.67097e-05	NA
xxlvldlp	DERL3	1.83213e-05	10	0.0850532	4	2.70377e-05	1.50645e-05
xxlvldll	DERL3	2.31724e-05	10	0.0854197	4	2.75128e-05	1.52376e-05
sldlpl_%	EWSR1	5.40068e-05	8	0.362286	2	2.77378e-05	NA
xlvldltg	RAB4B	0.00272821	8	0.00478525	10	2.80189e-05	0.000201207
xlvldltg	RAB4B-EGLN2	0.00272821	8	0.00478525	10	2.80189e-05	0.000201207
lldlc_%	PCSK9	0.00184865	14	0.00567923	17	2.81096e-05	NA
shdltg	FNBP4	0.000409444	9	0.0149103	8	2.88464e-05	0.00094406
hdl2c	NDST3	0.00123578	13	0.00254428	6	2.90417e-05	NA
xlvldll	MYCN	0.0026692	7	0.00411851	8	2.94945e-05	0.000505622
mhdlce_%	APOC3	0.00146143	6	0.00364107	6	2.97794e-05	NA
mhdlfc	PCDHB12	0.000230017	11	0.0283134	4	2.98642e-05	0.0219642
crea	UHRF2	3.38786e-06	2	0.81607	10	3.02242e-05	0.205961
xxlvldlfc	MYCN	0.00140234	7	0.00815945	8	3.11905e-05	NA
mhdltg	DERL3	2.37293e-05	10	0.370471	4	3.14729e-05	NA
xlvldlp	MYCN	0.00296404	7	0.00410566	8	3.18066e-05	1.18237e-05
xlvldlfc_%	SERPINB5	0.00417729	9	0.00355404	6	3.22197e-05	NA
lhdlfc_%	SEMA6D	0.000614235	6	0.0190926	3	3.23547e-05	NA
xlvldlpl	MYCN	0.00144944	7	0.0070776	8	3.24627e-05	0.000508471
pufa	GNAI1	0.00174668	8	0.00427944	6	3.28469e-05	NA
mvldlp	DERL3	2.43386e-05	10	0.503515	4	3.30438e-05	1.42235e-05
mvldlce	DERL3	2.43423e-05	10	0.432309	4	3.30626e-05	2.5159e-05
xxlvldlpl	DERL3	2.37839e-05	10	0.107666	4	3.31106e-05	1.55951e-05
lvldlfc_%	GAL3ST4	1.7115e-05	19	0.266511	9	3.31263e-05	NA
apoa1	PCDHB12	9.50491e-05	11	0.0361368	4	3.37843e-05	0.0205334
svldlp	MYCN	0.000364828	7	0.0101119	8	3.38674e-05	7.04255e-05
mhdlc	PCDHB12	0.000219303	11	0.055239	4	3.49342e-05	0.0179545
xlvldltg	APOC3	0.00409444	6	0.00183646	6	3.54154e-05	1.65289e-05
totpg	RRP1B	0.00348018	4	0.0193678	7	3.56382e-05	NA
ldltg	NR2C2AP	0.00239105	2	0.00124123	4	3.58018e-05	NA
xlvldlp	APOC3	0.004137	6	0.0018742	6	3.6172e-05	1.66505e-05
falen	MFSD8	0.000146256	10	0.0625518	11	3.63349e-05	NA
xlvldlce	APOC3	0.00332887	6	0.00188151	6	3.64413e-05	NA
xxlvldlc_%	ANKRD60	9.63787e-05	3	0.116184	6	3.64623e-05	NA
crea	FAM110C	0.000153939	8	0.29102	11	3.77458e-05	0.0871454
xlvldltg_%	SLC7A6OS	9.13231e-05	3	0.0144563	9	3.78577e-05	NA
tyr	RP11-20I23.1	0.000138893	9	0.0108746	14	3.82593e-05	0.00587759
xxlvldlfc	DERL3	2.48797e-05	10	0.106117	4	3.95742e-05	NA
tyr	TBC1D24	0.000147848	12	0.0112251	17	3.98878e-05	0.00608895
mhdltg_%	VPS37A	0.000519727	5	0.0360118	6	4.03974e-05	NA
lvldlpl_%	TFAP2D	3.96929e-05	10	0.483128	5	4.12399e-05	NA
xxlvldlc	RAB4B	0.000673966	8	0.0234602	10	4.12792e-05	NA
xxlvldlc	RAB4B-EGLN2	0.000673966	8	0.0234602	10	4.12792e-05	NA
hdld	NDST3	0.000122351	13	0.121334	6	4.1579e-05	NA
mhdlce	PCDHB12	0.000265144	11	0.0661968	4	4.20224e-05	0.0164975
xxlvldlc	MYCN	0.00184088	7	0.00838919	8	4.24055e-05	NA
crea	PCM1	0.000980519	39	0.0245248	29	4.25179e-05	0.00634353
mvldlc_%	CSNK1E	1.09836e-05	2	0.267169	3	4.25798e-05	NA
lvldlfc_%	HERC6	0.0016386	15	0.0156418	15	4.28481e-05	NA
xlvldll	APOC3	0.00468983	6	0.00190735	6	4.28545e-05	7.63405e-05
xlvldltg	MYCN	0.0042318	7	0.00415582	8	4.30607e-05	1.95779e-05
sfafa	ORC2	3.9228e-06	6	0.462084	5	4.32238e-05	NA
lvldlfc	MYCN	0.00273966	7	0.00490386	8	4.37441e-05	0.000245663
xxlvldlpl	RAB4B	0.00189607	8	0.011057	10	4.45228e-05	0.00043544
xxlvldlpl	RAB4B-EGLN2	0.00189607	8	0.011057	10	4.45228e-05	0.00043544
xlvldlce_%	IMPDH1	1.18737e-05	14	0.531149	23	4.48037e-05	NA
svldlpl_%	RAB4B	0.000437986	8	0.0206618	10	4.51665e-05	NA
svldlpl_%	RAB4B-EGLN2	0.000437986	8	0.0206618	10	4.51665e-05	NA
shdltg	ABHD5	0.00165493	6	0.0106264	7	4.68136e-05	0.000916159
mldlce	EWSR1	5.90693e-05	8	0.495839	2	4.73729e-05	0.000174784
mhdlc_%	RAP1GDS1	0.000273234	3	0.0374785	3	4.78054e-05	NA
mhdlce_%	RAP1GDS1	0.000437423	3	0.0267364	3	4.79205e-05	NA
mvldlc	NADK	2.45437e-05	8	0.772398	8	4.81561e-05	0.000118643
lhdlpl	DIAPH1	0.00366593	25	0.00729081	19	4.87798e-05	3.89035e-05
lldlce_%	TMEM138	0.00441487	4	0.000316808	2	4.89346e-05	NA
faw3	RRP1B	0.000773408	4	0.115131	7	4.92901e-05	0.108094
mvldlce_%	DUSP27	0.0046657	12	0.00907114	13	4.95608e-05	NA
shdlce_%	MBD6	8.06755e-06	4	0.563139	2	4.95738e-05	NA
lldlfc_%	CAMK2G	0.0015522	8	0.031881	11	4.98493e-05	NA
gly	POLH	0.00188034	11	0.016848	8	5.01102e-05	NA
svldll	MYCN	0.000284728	7	0.0152852	8	5.01537e-05	9.75548e-05
svldll	ATP10A	0.00214293	42	0.00463843	39	5.08019e-05	0.000340534
sfa	B4GALNT3	0.000980651	27	0.0140215	22	5.11228e-05	NA
mvldlce_%	XPO6	0.000142494	11	0.00720821	6	5.15627e-05	NA
lvldlc	MYCN	0.00446663	7	0.00409738	8	5.19495e-05	0.000855271
hdl2c	IRS1	0.000679941	20	0.0387233	12	5.21613e-05	NA
svldlp	ATP10A	0.00220729	42	0.00474872	39	5.30974e-05	0.000476341
lafa	SLC18B1	0.000668664	10	0.0300819	10	5.32056e-05	NA
xxlvldltg_%	B4GALNT3	0.00478946	26	0.00277922	22	5.35298e-05	NA
mldlpl_%	EWSR1	0.000161422	8	0.246906	2	5.38403e-05	NA
xlhdlfc	USP53	0.0034411	14	0.0092469	9	5.3884e-05	NA
mhdlfc_%	PCDHB12	0.000407095	11	0.0282717	4	5.40094e-05	NA
xlvldlce	RAB4B	0.00113364	8	0.0206341	10	5.46958e-05	NA
xlvldlce	RAB4B-EGLN2	0.00113364	8	0.0206341	10	5.46958e-05	NA
dha	SERPINA1	0.00063676	25	0.0524137	16	5.50524e-05	0.000549657
mvldltg_%	CSNK1E	1.83351e-05	2	0.2414	3	5.53128e-05	NA
shdlc_%	MBD6	8.24483e-06	4	0.544318	2	5.56955e-05	NA
shdltg	RAB3GAP1	0.00124452	11	0.0209673	9	5.65506e-05	1.9977e-05
xlvldlce	OPRM1	0.000740363	24	0.0239269	23	5.65932e-05	NA
shdlp	SCARB1	3.40243e-05	24	0.133397	18	5.74943e-05	NA
unsat	ARFGAP3	0.00103494	11	0.0267272	8	5.77626e-05	NA
xlvldlpl_%	TXLNA	1.36465e-05	3	0.440784	3	5.80103e-05	NA
lvldltg_%	ENAH	0.000307427	6	0.275204	8	6.01263e-05	NA
lvldlce	RAB4B	0.00362362	8	0.00863965	10	6.03393e-05	0.000460993
lvldlce	RAB4B-EGLN2	0.00362362	8	0.00863965	10	6.03393e-05	0.000460993
mldltg_%	USP2	6.8294e-05	7	0.483424	2	6.03814e-05	NA
svldlce	KCNMB1	0.000221816	2	0.0231671	2	6.07761e-05	NA
dagtg	NUP133	0.00104415	11	0.0517485	7	6.12738e-05	NA
mldltg	ANKRD60	0.000608004	3	0.0207456	6	6.1519e-05	NA
xlhdltg	RCN2	9.84911e-06	3	0.254376	6	6.16027e-05	1.97343e-05
xlhdlce_%	ISG15	5.07014e-05	3	0.327517	4	6.21179e-05	NA
mvldlce	RAB4B	0.00354401	8	0.00897354	10	6.24099e-05	0.00114149
mvldlce	RAB4B-EGLN2	0.00354401	8	0.00897354	10	6.24099e-05	0.00114149
xlvldlce	SRRM1	0.00233463	8	0.00925238	8	6.2499e-05	NA
idlce_%	LPPR1	0.00433874	2	0.00314551	3	6.32114e-05	NA
xlvldlc	APOC3	0.00475156	6	0.00270421	6	6.32231e-05	NA
svldlpl	MYCN	0.000443516	7	0.0157913	8	6.32592e-05	0.000154742
dag	ANKRD13A	0.000677174	13	0.0604176	6	6.42448e-05	NA
lldlce_%	MBD6	1.14059e-05	4	0.293586	2	6.42522e-05	NA
xxlvldlpl_%	HERC6	0.00229856	15	0.0129168	15	6.42979e-05	NA
hdlc	IRS1	0.000844162	20	0.0424056	12	6.44416e-05	0.000210256
shdlc_%	EWSR1	0.000185124	8	0.234992	2	6.48037e-05	NA
xxlvldlfc_%	RAB4B	0.00238713	8	0.00761566	10	6.49843e-05	NA
xxlvldlfc_%	RAB4B-EGLN2	0.00238713	8	0.00761566	10	6.49843e-05	NA
unsat	CHTOP	0.000346074	2	0.0164242	2	6.53818e-05	NA
mldlc	EWSR1	7.6204e-05	8	0.545026	2	6.69035e-05	0.000222088
pufafa	FKBP1C	0.00102387	4	0.0240431	3	6.76468e-05	NA
idlpl_%	CHN1	4.09738e-05	7	0.721305	4	6.79349e-05	NA
vldlc	ATP10A	0.00216965	42	0.0054207	39	6.81058e-05	NA
xlvldlfc_%	ZNF646	2.73093e-05	14	0.0530662	9	6.83685e-05	NA
xxlvldll	RAB4B	0.00154532	8	0.0201127	10	6.85916e-05	0.000437851
xxlvldll	RAB4B-EGLN2	0.00154532	8	0.0201127	10	6.85916e-05	0.000437851
shdlfc_%	TLCD2	0.00350267	10	0.00954366	10	6.98822e-05	NA
xlvldlc	OPRM1	0.000737703	24	0.0282923	23	7.03068e-05	NA
apob	CAMK2G	0.000867963	8	0.117479	11	7.03342e-05	0.00307932
shdlfc	FAM19A2	0.0017108	4	0.0337709	2	7.07964e-05	NA
ala	SMARCC2	0.00104343	12	0.0317845	8	7.08353e-05	0.000630282
xxlvldlce	MYCN	0.00226662	7	0.0107354	8	7.10597e-05	NA
xxlvldlc	DERL3	4.99061e-05	10	0.075943	4	7.1681e-05	NA
lvldlpl	MYCN	0.00430118	7	0.00490597	8	7.1985e-05	6.50552e-06
apoa1	IRS1	0.0012602	20	0.0291517	12	7.20522e-05	4.81612e-05
unsat	ODF3	0.00447062	6	0.00493024	4	7.20889e-05	NA
mvldlpl	NADK	4.65304e-05	8	0.624311	8	7.21653e-05	2.24754e-05
totcho	NT5DC4	0.00257606	7	0.0178564	7	7.24239e-05	NA
lldltg_%	CHP2	0.00109807	4	0.00691643	3	7.30164e-05	NA
xsvldlfc_%	NUP133	0.000282041	11	0.0292636	7	7.38537e-05	NA
estc	TFR2	2.9664e-05	12	0.0641794	17	7.44478e-05	0.000650648
mvldll	NADK	4.68782e-05	8	0.637004	8	7.50041e-05	2.5071e-05
xlvldlc	SRRM1	0.00260167	8	0.0113827	8	7.51748e-05	NA
xsvldll	APOC3	0.0020995	6	0.0154241	6	7.53691e-05	7.96286e-06
lldlpl_%	CAMK2G	0.000187414	8	0.311361	11	7.56501e-05	NA
dhafa	ERBB2	2.36988e-05	31	0.793487	28	7.56927e-05	NA
xlhdlce	LACE1	1.43445e-05	8	0.680639	12	7.57221e-05	NA
hdlc	NT5DC4	0.0047296	7	0.0101555	7	7.57512e-05	0.000446385
faw6fa	EVI5L	0.00427203	9	0.00894225	9	7.71597e-05	NA
lvldltg_%	XPO6	0.00031572	11	0.0514079	6	7.71635e-05	NA
crea	KCMF1	0.000190889	3	0.269776	6	7.72428e-05	8.62973e-05
xxlvldlp	RAB4B	0.00166227	8	0.0204169	10	7.74164e-05	0.000454103
xxlvldlp	RAB4B-EGLN2	0.00166227	8	0.0204169	10	7.74164e-05	0.000454103
svldlfc	MYCN	0.000203983	7	0.0268979	8	7.78919e-05	0.000127434
sldlce	EWSR1	7.74108e-05	8	0.5871	2	7.80749e-05	NA
mldlce_%	DENND1A	0.000616307	13	0.00736717	14	7.81414e-05	NA
xxlvldltg_%	RAB4B	0.0029997	8	0.00757849	10	7.84084e-05	NA
xxlvldltg_%	RAB4B-EGLN2	0.0029997	8	0.00757849	10	7.84084e-05	NA
mvldlce_%	CSNK1E	5.02317e-05	2	0.149028	3	7.87112e-05	NA
pufafa	HINT2	0.00184047	3	0.00642524	6	7.92496e-05	NA
vldlc	MYCN	0.000123299	7	0.0486713	8	7.97289e-05	NA
mldltg_%	STIM1	0.00146423	13	0.050222	14	7.9842e-05	NA
shdll	SCARB1	3.26936e-05	24	0.139588	18	7.98834e-05	0.0126017
shdlpl	OXSR1	0.000114058	5	0.178947	3	8.03682e-05	NA
shdlce_%	EWSR1	0.000230936	8	0.261498	2	8.13287e-05	NA
lhdlfc_%	EBF1	0.00278891	3	0.0165413	5	8.13333e-05	NA
lhdlc_%	KCNMB1	0.000147116	2	0.0333087	2	8.14067e-05	NA
xlhdlpl_%	SPTSSA	0.00228429	3	0.0144661	3	8.18764e-05	NA
mvldlce_%	KLHDC2	0.00113294	5	0.0335959	6	8.19537e-05	NA
apobapoa1	SYNE2	0.000750422	120	0.0458601	124	8.33517e-05	NA
lhdlce_%	EWSR1	0.000350422	8	0.176484	2	8.35436e-05	NA
mvldlp	NADK	4.75482e-05	8	0.617682	8	8.36476e-05	4.27434e-05
lhdlpl_%	RYR3	0.00355254	132	0.0328778	149	8.38663e-05	NA
mufafa	DERL3	7.38771e-05	10	0.0466695	4	8.45793e-05	NA
xsvldlfc_%	PRDM5	7.32178e-06	8	0.499484	10	8.46142e-05	NA
lldlpl_%	ALDH1L1	0.00290203	33	0.0180954	38	8.54649e-05	NA
lvldlpl_%	SEPT9	0.000349155	20	0.105984	10	8.5792e-05	NA
lhdlpl_%	CBLN1	0.000957259	4	0.0575855	3	8.60283e-05	NA
idlc_%	USP2	0.000103397	7	0.309506	2	8.60904e-05	NA
idltg_%	CHP2	0.00330714	4	0.00330213	3	8.68392e-05	NA
pufafa	MARVELD2	0.00118876	12	0.0343373	8	8.71304e-05	NA
mvldlc	ATP10A	0.00299501	42	0.00844484	39	8.74115e-05	0.00058691
ala	FBXL8	0.000284502	6	0.038507	5	8.75929e-05	0.00131314
pufa	B4GALNT3	0.00106217	27	0.0207767	22	8.83128e-05	NA
mufa	B4GALNT3	0.00475293	27	0.00523075	22	8.84357e-05	0.0101698
apobapoa1	NADK	4.80102e-05	8	1	8	8.93863e-05	NA
xlhdlpl	LACE1	3.6091e-05	8	0.362455	12	8.99718e-05	NA
phe	ST8SIA6	0.00105149	6	0.0283526	5	9.06889e-05	3.98432e-05
mufafa	CSMD2	0.000140645	66	0.165226	52	9.10856e-05	NA
gp	DNAJC22	0.00193365	5	0.011479	4	9.12442e-05	0.843429
mvldlce	ATP10A	0.00490907	42	0.00686437	39	9.14859e-05	0.000464477
faw6fa	GPR135	9.42609e-05	11	0.646051	15	9.15971e-05	NA
svldlpl	ATP10A	0.00381046	42	0.0048836	39	9.16658e-05	0.000484748
xlhdll	LACE1	9.94984e-06	8	0.625975	12	9.24276e-05	NA
lldlfc_%	ATP10A	0.00493367	42	0.00837119	39	9.24876e-05	NA
xlhdlp	LACE1	1.01386e-05	8	0.630445	12	9.2885e-05	NA
xxlvldlce_%	ZFAT	0.00133935	3	0.0217995	5	9.46867e-05	NA
faw3	AK1	0.00229354	5	0.038112	10	9.47948e-05	0.000805714
mvldlfc_%	ABHD5	0.00425517	6	0.00754937	7	9.74016e-05	NA
shdll	OXSR1	0.00010021	5	0.220026	3	9.75319e-05	0.110903
apob	KCNMB1	4.79906e-05	2	0.625921	2	9.83157e-05	0.00366938
svldltg	DERL3	7.33336e-05	10	0.709512	4	9.85965e-05	2.62281e-05
hdl2c	RAB3IL1	0.000218552	6	0.0940232	4	9.87526e-05	NA
hdl3c	GNAI1	0.000306461	8	0.0412512	6	9.89072e-05	NA
xxlvldltg	RAB4B	0.00207865	8	0.0230144	10	9.94906e-05	0.000202819
xxlvldltg	RAB4B-EGLN2	0.00207865	8	0.0230144	10	9.94906e-05	0.000202819
sm	GNAI1	0.00247976	8	0.00435472	6	9.95238e-05	NA
pc	GNAI1	0.00297978	8	0.0127205	6	9.9643e-05	NA
lhdlc_%	CBLN1	0.00153961	4	0.0434923	3	0.000100654	NA
shdll	CBLN1	0.00248437	4	0.0241893	3	0.000100768	0.151195
xlvldlc_%	IMPDH1	0.000418477	14	0.204497	23	0.000101075	NA
xlvldlfc	OPRM1	0.000804029	24	0.0364718	23	0.000102337	NA
svldlfc_%	CYP19A1	0.00044957	12	0.0804691	12	0.000102442	NA
lhdlpl	IRS1	0.00111725	20	0.0542823	12	0.00010303	0.000351688
mvldlc_%	PCSK9	0.00207089	14	0.0121488	17	0.000104085	NA
faw3	SERPINA1	0.00353365	25	0.0191386	16	0.000105303	0.00216018
sldlce_%	ABCG4	4.59159e-05	10	0.236694	8	0.000105754	NA
sldlc_%	ABCG4	4.96436e-05	10	0.285736	8	0.000106749	NA
shdlfc_%	CIRBP	0.000543599	11	0.0508517	6	0.000107368	NA
xlvldltg_%	NEUROD1	0.000378621	7	0.443629	9	0.000107453	NA
idlpl_%	ETFB	0.00421483	13	0.00299997	14	0.000107525	NA
xlhdlc	LACE1	1.34389e-05	8	0.685803	12	0.000108553	NA
sldlfc	TFR2	3.92567e-05	12	0.0861294	17	0.000109088	NA
svldlfc	ATP10A	0.00296117	42	0.00653737	39	0.000109491	0.000402114
lhdlc_%	EWSR1	0.000350751	8	0.224199	2	0.00011006	NA
xxlvldlce	RAB4B	0.0011358	8	0.0403611	10	0.000110503	NA
xxlvldlce	RAB4B-EGLN2	0.0011358	8	0.0403611	10	0.000110503	NA
xlvldlc_%	SPSB4	0.000235151	9	0.0484097	5	0.000110555	NA
shdlce_%	RGS16	0.00243512	6	0.0231059	5	0.000111079	NA
ldlc	EWSR1	0.000112045	8	0.598473	2	0.000112205	0.000373722
totcho	B4GALNT3	0.000186493	27	0.0777288	22	0.000112666	NA
sldlc	EWSR1	8.76202e-05	8	0.674206	2	0.000112875	0.000397869
xlvldltg	DERL3	7.38788e-05	10	0.206876	4	0.000113292	4.84375e-05
shdltg_%	ACAT1	0.00409795	12	0.00525441	13	0.000114043	NA
sldlpl_%	ABCG4	3.41198e-05	10	0.168867	8	0.000114256	NA
svldlpl	DERL3	7.6074e-05	10	0.741609	4	0.000114593	3.86724e-05
lldlfc_%	PCYOX1L	2.25213e-05	4	0.326024	9	0.000115167	NA
xlvldlp	DERL3	7.51127e-05	10	0.191924	4	0.000115678	4.92168e-05
shdlp	OXSR1	0.000125644	5	0.226624	3	0.000116282	NA
xxlvldltg_%	ZFAT	0.00044848	3	0.157164	5	0.000116297	NA
svldlpl_%	SRRM1	0.000320808	8	0.0587378	8	0.000116753	NA
xlvldlc_%	DNAJC15	1.99647e-05	3	0.610655	2	0.000117062	NA
lldlce	EWSR1	0.00011479	8	0.610195	2	0.000117116	0.000358903
xsvldll	SYCE2	0.00143233	3	0.0157394	2	0.00011778	0.000189314
sldlpl	TFR2	6.53867e-05	12	0.0723556	17	0.000118179	NA
mvldlc_%	DUSP27	0.00320199	12	0.0295855	13	0.000118848	NA
sfa	MOCS2	0.000182431	11	0.303818	9	0.000120072	NA
gln	MT3	0.000317962	3	0.111285	2	0.000120248	5.02655e-05
hdlc	RAB3IL1	0.000263618	6	0.126595	4	0.000121205	0.00390442
xlvldll	DERL3	7.61585e-05	10	0.185683	4	0.000122206	5.11692e-05
xlvldll	SRRM1	0.0040317	8	0.0139034	8	0.000122511	0.0166389
lhdlce	MLTK	0.000116241	19	0.23837	23	0.000123357	0.000458783
lldlfc_%	DERL3	0.000101209	10	0.518393	4	0.000123627	NA
svldlc	ATP10A	0.00332721	42	0.00695403	39	0.000124329	0.00110051
hdld	SERPINE3	0.000250002	8	0.0388016	7	0.000124536	NA
mldlpl_%	DENND1A	0.00032645	13	0.0229454	14	0.000124915	NA
mhdltg_%	CTTNBP2NL	3.27381e-05	4	0.0749693	5	0.000125098	NA
tgpg	MYBBP1A	0.000136012	45	0.0335349	39	0.00012545	NA
mhdlce	OXSR1	0.000794732	5	0.0730605	3	0.000125619	0.0102458
leu	AASDHPPT	0.00460061	5	0.0143064	5	0.000125773	0.00279639
idlc_%	FBXO36	0.000298726	5	0.0999335	2	0.00012622	NA
xlvldlfc_%	DLX3	2.64928e-05	8	0.732696	6	0.000126375	NA
mvldltg	DERL3	0.000104773	10	0.546882	4	0.000126461	3.97247e-05
xxlvldltg	ACAT1	0.000512222	12	0.0787696	13	0.000126648	9.36669e-05
shdlc	BRD9	0.00493119	10	0.00359679	9	0.000126772	NA
sldlfc_%	KCNMB1	0.000705806	2	0.00155349	2	0.000126825	NA
shdll	STIM2	0.000742462	23	0.101517	15	0.00012686	0.000706016
sldlp	MBD6	1.26015e-05	4	0.795545	2	0.00012688	1.50817e-05
mufafa	UROS	0.000388879	10	0.0899557	12	0.000126966	NA
gly	GLDC	9.88134e-05	40	0.0347663	44	0.000126968	NA
sldlpl	MBD6	1.3144e-05	4	0.655598	2	0.000127046	NA
shdlc_%	RGS16	0.00269399	6	0.0253125	5	0.000127214	NA
xsvldlfc	LRRC36	0.00259536	4	0.0182984	2	0.000127324	NA
xxlvldlpl_%	B4GALNT3	0.0032032	26	0.0136877	22	0.000127334	NA
dha	MKNK2	0.000167167	14	0.230212	11	0.000127387	0.000508014
serumc	TFR2	4.9357e-05	12	0.0813244	17	0.00012817	0.00130006
lhdlc	MLTK	0.000112651	19	0.245349	23	0.000129172	0.000466681
shdlp	STIM2	0.000904909	23	0.101668	15	0.000129193	NA
shdlp	CBLN1	0.00273789	4	0.0269324	3	0.000129538	NA
faw6	B4GALNT3	0.00138491	27	0.025289	22	0.000130224	NA
lhdlfc_%	ZNF408	0.000136325	8	0.446126	4	0.000130299	NA
lvldlc_%	XPO6	0.000526126	11	0.0528916	6	0.000130876	NA
mvldltg_%	PCSK9	0.00232654	14	0.0125794	17	0.000131753	NA
freec	ZMYM5	0.000236882	4	0.0444046	5	0.000132573	0.00149432
sldll	MBD6	1.38442e-05	4	0.821732	2	0.00013297	1.6929e-05
xlvldlfc	SRRM1	0.00400156	8	0.0145217	8	0.000133343	NA
svldlp	DERL3	0.000104767	10	0.848162	4	0.000133376	3.95613e-05
vldlc	DERL3	0.00010433	10	0.741769	4	0.000133578	NA
xxlvldlp	ACAT1	0.000523008	12	0.0863427	13	0.00013483	5.72272e-05
mvldltg	NUDCD3	0.000509328	6	0.148501	3	0.000135242	0.000120734
sldlpl_%	CAMK2G	0.000430669	8	0.148267	11	0.000135523	NA
xsvldlce	CEP350	0.000197435	41	0.198527	40	0.000135591	NA
xlhdltg_%	APOC3	0.00410911	6	0.00957335	6	0.000136081	NA
mvldlc_%	XPO6	0.000437206	11	0.00894601	6	0.000136478	NA
xlhdlce_%	SPTSSA	0.00361131	3	0.0156572	3	0.000136582	NA
sldltg	ANKRD60	0.000688724	3	0.0472531	6	0.000137342	NA
lhdltg_%	ADSS	0.000177948	4	0.127195	3	0.000137679	NA
apoa1	GNAI1	0.00425313	8	0.00435563	6	0.000137922	0.00631506
xlvldlp	SRRM1	0.00413393	8	0.0138634	8	0.000139102	0.00179523
xsvldlpl_%	FKBP1C	0.00192295	4	0.0264185	3	0.00013926	NA
lhdlp	MLTK	0.000117066	19	0.264959	23	0.000140309	0.000700688
sldlpl_%	ALB	0.00018102	11	0.168467	11	0.000140494	NA
xlvldll	OPRM1	0.00107058	24	0.0320868	23	0.000140716	0.000173661
xxlvldlce_%	MORN3	0.000248629	7	0.209018	7	0.000141728	NA
lhdll	MLTK	0.000113678	19	0.269834	23	0.000141914	0.000679293
lhdlp	IRS1	0.00125563	20	0.0635517	12	0.000142162	0.000422491
sfa	MAL	0.000164517	3	0.209372	6	0.000142282	NA
vldld	DERL3	0.000111239	10	0.205174	4	0.000143178	0.000115267
mhdlc	OXSR1	0.000932495	5	0.0668627	3	0.000143358	0.0114868
lhdltg_%	KCNMB1	0.000100298	2	1	2	0.000143467	NA
shdltg_%	STIM1	0.00310632	13	0.00790635	14	0.000144292	NA
lldltg_%	STIM1	0.00179186	13	0.078145	14	0.000145233	NA
sfa	CLTA	0.00124505	4	0.0182321	4	0.000145404	NA
xxlvldll	ACAT1	0.000531173	12	0.0875215	13	0.000145467	6.16168e-05
shdlce_%	CADM4	0.00244894	7	0.0288254	8	0.000145623	NA
xlhdlp	SERPINE3	0.00125554	8	0.0105583	7	0.000146529	NA
shdlfc	SEMA4B	0.00163925	11	0.159286	13	0.000146581	NA
idlpl_%	MYCN	0.000591722	7	0.042103	8	0.000146719	NA
lhdlpl_%	NEMF	0.00313631	13	0.0364645	7	0.000146815	NA
alb	STUB1	0.000192151	4	0.0535078	6	0.000146981	0.0310303
xsvldlfc_%	SYCE2	0.00312062	3	0.0129316	2	0.000148329	NA
idlce_%	USP2	0.000157533	7	0.262613	2	0.000148479	NA
shdlpl	SEMA4B	0.00375473	11	0.074834	13	0.000149217	NA
mhdll	OXSR1	0.00156779	5	0.0458309	3	0.000149722	0.0705846
mldlc_%	ABCG4	0.000238509	10	0.217722	8	0.000150084	NA
mldlfc_%	ALB	0.000102459	11	0.23262	11	0.000150592	NA
acace	C10orf129	0.00353136	5	0.0245104	2	0.000150665	0.000130906
mhdltg_%	DERL3	0.000159634	10	0.17841	4	0.000151157	NA
xxlvldlce	DERL3	0.000110389	10	0.0581104	4	0.000151302	NA
mhdlp	OXSR1	0.00167089	5	0.0425002	3	0.000151722	0.0755414
svldlc	KCNMB1	0.000152978	2	0.21743	2	0.000152029	0.0172077
xlvldlp	OPRM1	0.00127553	24	0.0324256	23	0.000153262	0.000312105
sldlfc	MBD6	1.61995e-05	4	0.768466	2	0.000153302	NA
pc	NAA40	0.000338451	4	0.19513	4	0.000153459	NA
shdlfc	STIM2	0.000491015	23	0.185359	15	0.000154618	NA
xlhdlfc_%	SH3BGRL2	0.000730698	7	0.0166062	2	0.000155082	NA
sldlc	MBD6	1.73665e-05	4	1	2	0.000155576	2.37924e-05
xxlvldlce	ACAT1	0.000885118	12	0.095829	13	0.000157434	NA
xsvldlp	SYCE2	0.00157854	3	0.0193149	2	0.000157672	0.000231667
xlhdlc_%	SPTSSA	0.00406576	3	0.0173619	3	0.000158464	NA
lvldltg	BATF	2.2108e-05	3	1	2	0.000158834	0.00221607
leu	KRTAP29-1	0.000315634	5	0.156545	4	0.000160026	8.49632e-05
xlhdll	SERPINE3	0.00128025	8	0.0117968	7	0.000160463	NA
sm	DUS3L	0.00225561	12	0.0327544	18	0.000160625	NA
totpg	NT5DC4	0.00471038	7	0.022244	7	0.000160649	NA
lldlc	EWSR1	0.000162348	8	0.606844	2	0.000161295	0.000518294
hdltg	CHN1	7.84567e-06	7	0.640128	4	0.000161636	NA
lldltg_%	USP2	0.000162745	7	0.391465	2	0.000161742	NA
lafa	KRI1	8.50721e-05	17	0.478262	9	0.000161964	NA
lhdll	IRS1	0.00137081	20	0.0667377	12	0.000161978	0.000467233
mvldlce_%	CRB2	0.00244959	63	0.0161209	57	0.000162089	NA
mhdltg	CHN1	2.7088e-05	7	0.889448	4	0.000162378	NA
xlvldltg_%	DLX3	0.000117939	8	0.432972	6	0.000163482	NA
xlhdll	USP53	0.00395467	14	0.0191332	9	0.000163522	NA
xlhdlce	NKIRAS1	0.000106031	3	0.565675	3	0.0001648	NA
mldlce_%	ABCG4	0.000154071	10	0.21453	8	0.000164953	NA
alb	GRIK2	0.000360516	14	0.274443	8	0.000165029	0.439123
mvldlfc_%	RRS1	0.00302667	19	0.0291759	4	0.00016525	NA
idlc	LRRC36	0.00126714	4	0.0529549	2	0.000165429	0.00328872
xlvldlfc_%	RASSF2	0.00375012	9	0.0247662	4	0.000165452	NA
mvldltg_%	XPO6	0.000430694	11	0.0169744	6	0.000165546	NA
falen	ATP8B4	0.00386473	37	0.0261207	31	0.000165634	NA
svldlc_%	VSIG10	0.00305171	6	0.00459683	4	0.000166129	NA
mvldltg_%	KLHDC2	0.00481657	5	0.0499347	6	0.000166541	NA
faw6	CAMK2G	0.000216148	8	0.356402	11	0.000166845	NA
lldlce	CAMK2G	0.000433444	8	0.348704	11	0.000167849	0.00344521
mldlce_%	CAMK2G	0.000416634	8	0.192049	11	0.000168354	NA
ldld	SHPRH	0.000374812	17	0.0966019	21	0.000168557	0.000138455
mldlpl_%	CAMK2G	0.000212032	8	0.178068	11	0.000168595	NA
xxlvldlc	ACAT1	0.000770868	12	0.0943239	13	0.000168639	NA
mhdlc	RAB3IL1	0.000577353	6	0.140573	4	0.000168713	0.0200543
shdll	CLMP	0.000344706	14	0.150447	7	0.000169009	0.00504142
xxlvldlpl_%	AK1	0.000522061	5	0.261208	10	0.000169637	NA
idlc_%	ZBTB49	0.00361428	5	0.0526851	3	0.000170086	NA
xlhdlpl	HLCS	0.000359838	25	0.0473868	27	0.000170706	NA
remnantc	CAMK2G	0.0042426	8	0.0705417	11	0.000172469	NA
xxlvldltg_%	GCG	0.00194923	2	0.0151496	3	0.000172617	NA
svldll	DERL3	0.000113824	10	0.832324	4	0.000172984	5.58684e-05
mufa	CLTA	0.00164639	4	0.0193345	4	0.000172994	0.00778673
sldlce	MBD6	2.11407e-05	4	1	2	0.000174311	NA
vldld	LFNG	0.00265077	6	0.135072	10	0.00017453	0.00013338
mldlp	CAMK2G	0.000335501	8	0.362654	11	0.000175464	0.0027612
mldlc	MBD6	2.12658e-05	4	0.862469	2	0.000175779	1.89339e-05
xlvldltg	BATF	2.7629e-05	3	1	2	0.000175928	0.00192451
shdlpl	SCARB1	0.00128146	24	0.0447639	18	0.000175958	NA
hdltg	FAM19A2	0.000949208	4	0.103902	2	0.000176219	NA
hdltg	RRP1B	0.0011423	4	0.011055	7	0.000176528	NA
idlp	ACSL1	0.00452243	4	0.00267623	6	0.000176794	1.82507e-07
mldll	EWSR1	0.000163045	8	0.647139	2	0.000176896	0.000415155
mhdlce	RAB3IL1	0.000646328	6	0.138671	4	0.000177449	0.00975354
xlvldlpl	SRRM1	0.00424118	8	0.0171389	8	0.000177478	0.0172255
crea	DDX1	0.00042776	9	0.605151	5	0.000177591	0.421224
hdlc	EEF1G	0.000125646	3	0.1828	2	0.000177705	0.00263092
lhdlpl_%	NOB1	0.0002266	9	0.193818	11	0.000178469	NA
lafa	LHX6	0.00375001	5	0.016158	3	0.000179022	NA
lvldlp	BATF	2.56597e-05	3	1	2	0.000179229	0.0024817
crea	PLCL2	0.00028782	7	0.000151938	5	0.00017975	0.0209449
xlvldltg_%	XPO6	0.000224162	10	0.166397	6	0.000181067	NA
shdlp	CLMP	0.000333762	14	0.16998	7	0.000182136	NA
apoa1	RAB3IL1	0.000275507	6	0.198694	4	0.000182674	0.0116889
xlhdlp	USP53	0.00397796	14	0.0201458	9	0.000183124	NA
idltg_%	USP2	0.000227747	7	0.311279	2	0.000183143	NA
apoa1	EEF1G	0.000249107	3	0.0758573	2	0.000183381	0.00286539
lvldlpl	BATF	2.59314e-05	3	1	2	0.000183601	0.00758358
crea	TYW5	1.64786e-06	6	0.50962	4	0.000184174	0.304083
lafa	ATP2A1	0.00484539	41	0.0147671	26	0.000184237	NA
faw3	GNAI1	4.30023e-05	8	0.179187	6	0.000184266	0.000777706
lvldll	BATF	2.64575e-05	3	1	2	0.000184817	0.00253606
sldlce_%	ALB	0.000149377	11	0.22209	11	0.000185201	NA
svldlfc	DERL3	0.000154635	10	0.752521	4	0.000185838	3.19608e-05
remnantc	KCNMB1	0.000146193	2	0.398574	2	0.000186065	NA
lvldlfc_%	CRYAB	0.00110649	9	0.0672313	6	0.000186087	NA
xlvldlc	DERL3	0.000154922	10	0.118067	4	0.000186416	NA
mldll	CAMK2G	0.000401912	8	0.376738	11	0.000187421	0.00223714
falen	WIZ	0.00367337	9	0.0198495	8	0.000188215	NA
mldlpl	KCNMB1	9.87561e-05	2	1	2	0.000188405	0.0174139
sldltg_%	CD109	1.01289e-05	21	0.883421	13	0.00018886	NA
mldlce	MBD6	2.64767e-05	4	0.808328	2	0.000189439	2.68949e-05
lhdlc_%	MLF2	1.09703e-05	2	0.492796	2	0.000189786	NA
ldltg	AGPAT9	0.000137839	15	0.498077	8	0.000190316	NA
mhdlfc	IRS1	0.00250882	20	0.0423627	12	0.000190368	0.000172858
falen	UBE3A	0.00137637	2	0.0272367	2	0.000190418	NA
xlvldltg	OPRM1	0.00133017	24	0.0331227	23	0.000190853	0.000325579
mldlfc	MBD6	2.0846e-05	4	0.802352	2	0.000191442	NA
xlvldltg_%	CD109	1.2332e-05	21	0.768107	13	0.000191481	NA
shdlce	PFKM	0.000396212	18	0.130632	22	0.000191777	NA
lhdltg	FAM78A	0.000171421	6	0.284624	3	0.000192111	NA
lhdlfc	MLTK	0.000109183	19	0.254459	23	0.000192209	0.0005587
lldlp	CAMK2G	0.00058713	8	0.322983	11	0.000192868	0.00416353
hdl3c	NAA40	0.000158055	4	0.361579	4	0.000193928	NA
lvldlfc_%	TSTA3	9.44671e-05	12	0.343439	12	0.000194157	NA
xxlvldlc	OPRM1	0.00276692	24	0.0340099	23	0.000195792	NA
sfafa	APLF	0.00165996	6	0.0668299	2	0.000196374	NA
shdlc	UBQLN4	0.004554	5	0.00512878	2	0.000196422	NA
idlfc	LRRC36	0.000972336	4	0.0544583	2	0.000197738	0.00229727
idlce	LRRC36	0.00157798	4	0.0542432	2	0.000197996	NA
mhdlpl_%	LRIT3	0.00153314	8	0.0297987	8	0.000198355	NA
xlhdlc	NKIRAS1	0.000150643	3	0.52384	3	0.000198553	NA
xlvldlpl	OPRM1	0.00187544	24	0.0331915	23	0.000199184	0.000268965
xxlvldlc_%	GCG	0.000737491	2	0.0443016	3	0.000200176	NA
xlvldlpl_%	PCDHB12	0.000639657	11	0.197506	4	0.00020072	NA
shdltg_%	UMODL1	0.000162521	49	0.495335	50	0.000202125	NA
mvldltg	NADK	0.000111718	8	0.551109	8	0.000202147	5.94143e-05
xlvldlfc	DERL3	0.000156117	10	0.154518	4	0.000202211	NA
shdlc	NME7	0.00137936	11	0.0869441	10	0.000202308	NA
idlfc_%	PRDM5	5.82978e-06	8	0.570024	10	0.000202568	NA
shdlpl	STIM2	0.0012804	23	0.100595	15	0.0002033	NA
lldlfc	PRDM5	7.68479e-06	8	0.87954	10	0.000203325	0.00279997
val	ZFP69B	0.00291336	4	0.00230614	2	0.000203554	0.00588388
xlvldlfc_%	SLC7A6OS	8.57195e-05	3	0.0541282	9	0.000204167	NA
faw3	B4GALNT3	0.00181332	27	0.0200478	22	0.000204256	0.0117564
xlvldltg_%	CDH15	0.00128098	30	0.0600168	29	0.000205087	NA
hdld	SEMA6D	0.00249052	6	0.0380545	3	0.00020649	NA
mldlc_%	DENND1A	0.00149773	13	0.0134284	14	0.000209255	NA
lvldlce_%	PTPRS	0.000250992	67	0.278654	69	0.000209329	NA
xsvldltg	DERL3	7.28412e-05	10	0.82669	4	0.00020937	3.17372e-05
shdlce_%	LFNG	0.000578638	6	0.297873	10	0.000209532	NA
mldltg_%	SPATA16	4.74797e-05	2	0.860508	3	0.000210261	NA
lldll	CAMK2G	0.000587202	8	0.341754	11	0.000210267	0.0043154
pc	NT5DC4	0.0028605	7	0.044386	7	0.000210281	NA
faw3	RUVBL1	1.92765e-05	2	0.781113	2	0.000211183	1
svldlpl_%	SH3BGRL2	0.00239645	7	0.0336771	2	0.000211434	NA
xlhdlc_%	ISG15	0.000162376	3	0.404433	4	0.000211449	NA
mvldlpl	ATP10A	0.00258562	42	0.0176761	39	0.000212326	0.000176581
mhdltg_%	DIP2B	0.000124526	7	0.178567	6	0.000212371	NA
mhdlce	DDX60L	0.00085301	11	0.16956	9	0.000212636	0.0250576
crea	SMURF1	0.00381275	4	0.00313944	9	0.000213537	0.124157
mldltg_%	ALKBH2	0.00089048	4	0.0900379	3	0.000215291	NA
sldlfc_%	C1orf85	0.000682101	4	0.0023024	2	0.00021545	NA
pc	IRS1	0.00285667	19	0.0425101	12	0.000215856	NA
mldltg	AGPAT9	0.000244171	15	0.479042	8	0.000217075	NA
lhdlpl_%	APOC3	0.00403533	6	0.00948869	6	0.000217699	NA
mhdlc	DDX60L	0.000958634	11	0.158631	9	0.000218085	0.0218355
shdlpl_%	MBD6	3.87344e-05	4	0.791661	2	0.000218339	NA
xlhdlc	TSPO	0.00395402	3	0.0316123	2	0.000219086	NA
idltg	SFXN4	0.000889567	3	0.0652504	3	0.000219156	0.000766555
mvldlc_%	C19orf80	0.00414673	4	0.00781872	2	0.0002193	NA
lhdlfc_%	HNF1B	9.78682e-05	13	0.175215	8	0.000219625	NA
vldlc	PCSK9	0.00315637	14	0.0393702	17	0.000220844	NA
hdl3c	DDB2	0.0014563	6	0.0720048	3	0.000220874	NA
svldlce	PCSK9	0.00214878	14	0.0297608	17	0.000220998	NA
xlhdlpl_%	ALDH5A1	0.000335866	13	0.17941	9	0.000221038	NA
xlvldlce	DERL3	0.000163071	10	0.0935548	4	0.000221453	NA
mldlp	EWSR1	0.000186119	8	0.665438	2	0.000222362	0.000665906
mhdlc_%	UMODL1	6.0246e-05	49	0.687903	50	0.00022253	NA
mldll	MBD6	2.68481e-05	4	0.860019	2	0.000223198	1.49107e-05
mvldlpl	C2CD2	0.000297235	9	0.221101	14	0.000223872	0.00145772
lvldlfc	BATF	3.25536e-05	3	1	2	0.00022502	0.0120458
lhdlfc	SPTSSA	0.000141568	3	0.215227	3	0.000225476	5.63465e-05
lhdlpl_%	MLF2	7.92285e-05	2	0.208852	2	0.000225837	NA
faw6fa	FKBP1C	0.00102695	4	0.0883292	3	0.000226747	NA
ldlc	MBD6	2.75697e-05	4	0.850745	2	0.000226771	1.99752e-05
mufafa	FKBP1C	0.00058558	4	0.131909	3	0.000227448	NA
val	MROH6	0.000222455	16	0.289617	22	0.000227962	0.0273629
mhdlce_%	UMODL1	4.09266e-05	49	0.634929	50	0.000229243	NA
lldlfc_%	EIF3A	0.00169649	7	0.0506742	9	0.000230554	NA
shdlc	PFKM	0.000770999	18	0.0862569	22	0.000230792	NA
vldld	NDST3	0.00318861	13	0.00250509	6	0.000231405	4.65932e-05
mhdlfc	TICAM1	0.000497704	9	0.13223	10	0.000231844	0.00237312
lldlce_%	KCNMB1	0.000457502	2	0.237185	2	0.000232848	NA
acace	C9orf3	0.00170559	9	0.0646614	10	0.00023293	9.54708e-05
lldlc	CAMK2G	0.00048686	8	0.387281	11	0.000233069	0.00448391
lhdlce_%	APOC3	0.00169585	6	0.021327	6	0.000233111	NA
totfa	MOCS2	8.74649e-05	11	0.287734	9	0.000234827	NA
xlhdltg_%	HIP1	9.60649e-05	13	0.106719	11	0.000234991	NA
pufafa	KANK2	0.00315415	32	0.00503703	30	0.000237169	NA
xlvldlpl	DERL3	0.000153013	10	0.207202	4	0.00023784	0.00011168
crea	FAM217A	6.40695e-05	3	0.440585	2	0.000238195	0.0179696
sldltg	SLFN14	0.000213418	6	0.55378	5	0.00023852	NA
ldlc	CAMK2G	0.000437012	8	0.411684	11	0.000239477	0.00320514
xlhdlp	HLCS	0.000563041	25	0.0739996	27	0.000239872	NA
lvldlfc	OPRM1	0.00459417	24	0.0174934	23	0.000239945	0.000334255
xsvldlc_%	SPATA2L	0.00488695	3	0.00521653	2	0.000239981	NA
mhdll	IRS1	0.0029725	20	0.0459611	12	0.000240633	0.000270576
shdlpl_%	LFNG	0.000730463	6	0.246557	10	0.000241235	NA
lvldlc_%	PTPRS	8.01646e-05	67	0.395273	69	0.000241641	NA
mldlce	CAMK2G	0.000410194	8	0.463221	11	0.000241762	0.00195294
xlhdlfc	SERPINE3	0.00185843	8	0.0107137	7	0.000242075	NA
svldlce_%	SYNDIG1	0.004178	9	0.0351859	8	0.000242249	NA
lhdltg_%	OCA2	0.00110687	25	0.113787	26	0.000242333	NA
faw6fa	CDX1	0.000311503	4	0.1858	7	0.000242556	NA
mldlfc	LRRC36	0.00148319	4	0.0379234	2	0.000242885	NA
xsvldltg_%	ZNF385B	0.000106692	4	1	2	0.000243369	NA
sldll	TFR2	0.000195014	12	0.0724241	17	0.000243483	0.00144636
xxlvldlfc	RIOK3	0.00227476	10	0.0396178	6	0.000243506	NA
apoa1	DEPDC4	0.000250386	3	0.265534	2	0.000243526	0.0268588
cla	ARHGAP40	0.00439577	13	0.0362756	14	0.00024394	NA
idlce_%	CEP350	0.000490323	41	0.175335	40	0.000244004	NA
xsvldlpl	SYCE2	0.00143137	3	0.036478	2	0.000244287	0.00103894
mhdlce_%	ALPK1	0.000279026	14	0.253127	12	0.000244864	NA
mvldlc_%	RETNLB	0.00205845	2	0.197144	2	0.000245032	NA
hdld	STRADB	0.000259293	4	0.0494184	4	0.000245178	NA
totfa	MAL	0.000232456	3	0.256597	6	0.000245727	NA
ldltg	SFXN4	0.00034743	3	0.111575	3	0.000245846	NA
dha	SNRNP40	0.000510977	7	0.358815	8	0.000247735	0.0034328
mhdlc	IRS1	0.00460883	20	0.0284226	12	0.000248431	0.000145555
xsvldlpl_%	VASP	3.03198e-05	9	0.683869	9	0.000249187	NA
his	IL20RB	0.00181666	9	0.0382218	4	0.000249566	NA
lhdlpl_%	LIPC	0.000110651	27	0.289649	29	0.000250222	NA
faw6fa	HINT2	0.00328847	3	0.0124838	6	0.000251314	NA
sldlce_%	MBD6	4.23046e-05	4	0.669954	2	0.00025175	NA
mldlfc	TFR2	9.91785e-05	12	0.107385	17	0.000252203	NA
sldltg_%	STIM1	0.00351259	13	0.0471735	14	0.000252209	NA
acace	C2orf16	0.00176226	5	0.0995412	3	0.000252487	0.000155687
sldltg_%	ABHD5	0.003526	6	0.0201256	7	0.000253084	NA
mldlc	CAMK2G	0.000415373	8	0.452818	11	0.000253619	0.0023084
lldlpl	KCNMB1	0.000144053	2	1	2	0.000253684	0.0151119
lldlce_%	CAMK2G	0.000883713	8	0.276399	11	0.000254099	NA
svldlc_%	CABP5	0.000222313	2	0.0877133	3	0.000254335	NA
sldlp	TFR2	0.000203796	12	0.0713979	17	0.000254433	0.0013437
sldlp	CAMK2G	0.000430515	8	0.363972	11	0.00025454	0.00403626
crea	ACOT4	0.000418902	14	0.295609	7	0.00025455	0.134806
lvldlce_%	VWA5A	0.000168318	9	0.55441	5	0.000255437	NA
crea	PGM3	9.79313e-05	9	0.707612	5	0.000255902	0.134263
idlfc_%	ZNF585B	0.000910978	5	0.131561	4	0.000255913	NA
pufa	CAMK2G	0.000609505	8	0.290884	11	0.000255961	NA
crea	PAQR5	0.000109195	5	0.796365	3	0.000256843	0.105378
xlvldlc_%	SLC7A6OS	0.000292096	3	0.0433624	9	0.00025686	NA
xlhdlpl_%	TTC34	0.000389294	23	0.0670741	25	0.000257499	NA
xsvldlc_%	ZNF385B	0.000143394	4	0.626016	2	0.000257571	NA
xlhdlpl	SERPINE3	0.00222468	8	0.0119761	7	0.000257991	NA
xlvldlce_%	ATPAF1	0.00204347	2	0.0197233	2	0.000258588	NA
xlvldltg_%	GRAMD1C	0.00196529	9	0.0668155	9	0.000259348	NA
svldlc	PCSK9	0.00374223	14	0.0393036	17	0.00025949	8.79289e-05
xsvldlc	CACNG7	0.000440402	10	0.0358196	6	0.000260635	NA
xlhdlce	TSPO	0.00389337	3	0.0312771	2	0.000261057	NA
sfafa	STRA6	0.00434675	24	0.0246714	24	0.000263277	NA
xsvldlce	CACNG7	0.000416372	10	0.0450492	6	0.000263358	NA
mldlp	MBD6	2.97068e-05	4	0.829784	2	0.000264348	2.62078e-05
lhdlpl	MLTK	0.00015886	19	0.355436	23	0.000264602	0.00149868
mvldltg	BATF	4.22385e-05	3	1	2	0.000265108	0.00982893
dagtg	COL5A2	0.0019922	39	0.0478883	33	0.000266577	NA
mhdlc	TICAM1	0.000461056	9	0.171046	10	0.000268147	0.00152714
mldltg	SFXN4	0.000347986	3	0.134185	3	0.000268253	NA
lldlce	MBD6	3.09822e-05	4	0.778449	2	0.000268558	1.72163e-05
faw6fa	KANK2	0.00164433	32	0.00486558	30	0.000269739	NA
xlhdlpl_%	TMTC1	0.000100367	22	0.299937	23	0.000270478	NA
xlhdlc	SERPINE3	0.00136134	8	0.0186078	7	0.000270627	NA
idlfc_%	STAG1	0.00102569	2	0.279977	5	0.000270713	NA
xsvldlce_%	GTF3A	0.0011831	7	0.0612111	8	0.000270737	NA
mhdlp	IRS1	0.00300451	20	0.0518683	12	0.000270974	0.000351726
tgpg	SPARCL1	0.00108321	9	0.105728	10	0.00027203	NA
lldlpl_%	NR2C2AP	0.00375763	2	0.00680894	4	0.000272081	NA
svldlfc_%	MFSD11	0.000691623	13	0.0789162	6	0.000272511	NA
phe	ETAA1	0.000103191	3	0.50958	4	0.00027407	0.0202197
lldlc_%	MBD6	5.65309e-05	4	0.369223	2	0.000274609	NA
tyr	DHX35	0.000635724	21	0.118683	26	0.00027472	0.070857
mvldlfc	ATP10A	0.0032957	42	0.0197913	39	0.000275471	0.00178199
mldltg_%	CHP2	0.00113304	4	0.0347547	3	0.000275759	NA
dagtg	ARHGEF25	0.00174635	7	0.0773154	4	0.000275877	NA
totfa	CLTA	0.00226043	4	0.0257436	4	0.000275907	NA
dagtg	REEP2	0.00474411	9	0.0366383	7	0.000277767	NA
xsvldlpl_%	ZBTB12	0.000165475	4	0.323784	2	0.000278448	NA
mldlce_%	MBD6	5.5339e-05	4	0.522146	2	0.000278856	NA
xxlvldlpl_%	RSPH1	0.000271893	7	0.475987	10	0.000279493	NA
mldlce_%	OR14K1	0.000230449	3	0.361935	3	0.000280083	NA
mhdlfc	RAB3IL1	0.000454965	6	0.171615	4	0.000280865	0.0172627
hdl2c	EEF1G	0.000163524	3	0.248577	2	0.000281371	NA
xxlvldll	OPRM1	0.00163749	24	0.0560048	23	0.000281507	0.000644346
lldlfc	EWSR1	0.000283203	8	0.595603	2	0.000281689	0.0010497
svldlce	C1orf86	0.000114199	10	1	9	0.000281863	NA
sldll	CAMK2G	0.00045406	8	0.3774	11	0.000282009	0.0043857
lhdlpl	RAB3IL1	0.000545443	6	0.076775	4	0.000283735	0.00352437
lldlc	MBD6	3.03397e-05	4	0.811602	2	0.000284266	1.67641e-05
sldltg	AGPAT9	0.000117755	15	0.663261	8	0.000284499	NA
mldlpl	MBD6	2.99317e-05	4	0.616218	2	0.000284849	3.99542e-06
lldlp	KCNMB1	0.000144252	2	1	2	0.000286679	0.0172654
lhdlce_%	MLF2	5.10122e-05	2	0.292618	2	0.00028699	NA
sldlce_%	CATSPER4	0.000241837	17	0.863225	18	0.000287076	NA
idlfc	USP2	0.00037919	7	0.235781	2	0.000287152	0.000962455
mvldll	ATP10A	0.00307553	42	0.0197102	39	0.000287898	0.000223034
lldltg	AGPAT9	0.000253145	15	0.48949	8	0.000289788	NA
xxlvldlp	OPRM1	0.00162805	24	0.0567239	23	0.000290169	0.000601172
mldlpl	CAMK2G	0.00111681	8	0.242597	11	0.000290297	0.00481799
val	SLC12A7	0.00032462	48	0.272352	44	0.000290298	0.000844773
mldlpl_%	ABCG4	0.000163085	10	0.102463	8	0.000290673	NA
idlfc	PRDM5	1.29337e-05	8	0.812633	10	0.000291222	0.00263413
mhdlpl	IRS1	0.00253082	20	0.0683687	12	0.000291585	0.00035168
sfafa	NUP50	0.000560593	3	0.199455	2	0.000292106	NA
mhdlce	TICAM1	0.000460624	9	0.182338	10	0.000292263	0.000662641
xlhdll	HLCS	0.000735802	25	0.0806229	27	0.000292763	NA
mvldll	C2CD2	0.000301579	9	0.248211	14	0.000292963	0.00175154
lldltg	SFXN4	0.000689907	3	0.0728706	3	0.00029329	NA
mvldltg_%	RUVBL1	4.29654e-05	2	0.674068	2	0.000293548	NA
mvldlp	C2CD2	0.000304837	9	0.246813	14	0.000294808	0.00137494
sldlce_%	CAMK2G	0.000619169	8	0.156488	11	0.000295009	NA
mhdlce_%	DERL3	0.000250982	10	0.539983	4	0.000295396	NA
xlhdltg_%	KCNMB1	0.000501756	2	0.0162557	2	0.000298309	NA
mvldltg	NDST3	0.00224003	13	0.00750018	6	0.000298869	7.0958e-05
idltg	RAB3GAP1	0.00350128	11	0.0213123	9	0.000299103	3.07864e-05
mhdlpl_%	SLC22A7	0.00202186	7	0.0137725	6	0.000299178	NA
xsvldlc	LRRC36	0.00262269	4	0.0476959	2	0.000299319	NA
dha	RBM14	0.000797608	17	0.294901	11	0.000299811	0.0025136
lvldlce_%	CCDC150	0.000851964	15	0.121826	9	0.00029989	NA
mhdlfc_%	IRS1	0.00314525	20	0.0544675	12	0.000300444	NA
xlhdlc_%	SFI1	0.00163599	10	0.0262416	8	0.000300913	NA
mvldlce_%	PCSK9	0.00314981	14	0.018628	17	0.000303632	NA
lldll	EWSR1	0.000279365	8	0.633307	2	0.000305002	0.000798492
gp	OPRM1	0.00331491	24	0.0598906	23	0.000305101	0.0612641
xsvldlpl	LRRC36	0.00427768	4	0.0153142	2	0.000305618	0.00681128
totpg	RUVBL1	3.54135e-05	2	0.839195	2	0.000306883	NA
lldlfc	MBD6	3.84469e-05	4	1	2	0.000307108	2.01404e-05
svldlpl_%	KCNMB1	0.000882614	2	0.0276865	2	0.000307813	NA
mvldlfc	EIF3A	0.00351026	7	0.0448292	9	0.000308345	0.10997
lldlfc	LRRC36	0.000960078	4	0.0944898	2	0.00030919	0.0038537
mhdltg_%	GJC1	0.000304708	6	0.0784859	11	0.000310439	NA
totfa	KCNMB1	0.000225697	2	0.390164	2	0.000312533	NA
gln	GRIK2	3.4814e-05	14	1	8	0.000312551	0.0840758
xxlvldlpl	OPRM1	0.00192222	24	0.0560759	23	0.000313527	0.000547229
shdll	SEMA4B	0.00287375	11	0.0607979	13	0.000313583	0.0372324
sfa	KCNMB1	0.000232971	2	0.293788	2	0.000314028	NA
xlhdlce_%	LLGL1	0.000368909	12	0.123836	13	0.000314091	NA
shdlc	TMED2	0.000187277	5	0.283052	3	0.000316005	NA
xlhdlce	SERPINE3	0.00128374	8	0.0261417	7	0.000316391	NA
ldld	PFKM	0.00264535	18	0.0860439	22	0.000317188	0.000163768
lldll	KCNMB1	0.000150287	2	1	2	0.000317449	0.0175684
alb	KCNMB1	0.00320087	2	0.000775161	2	0.000317492	1
lvldlfc_%	PRR14	0.00217962	7	0.070191	5	0.000317817	NA
sldlc	TFR2	0.000401223	12	0.0660222	17	0.000319429	0.00199917
svldltg_%	CD109	1.45528e-05	21	0.84589	13	0.000320143	NA
sldlc_%	MKRN1	0.0035469	4	0.0465878	6	0.000320881	NA
lvldlpl_%	TMED2	0.00219719	5	0.0226647	3	0.000321424	NA
shdlp	SEMA4B	0.00284952	11	0.0576233	13	0.0003215	NA
lldlpl	EWSR1	0.000350833	8	0.599757	2	0.000322181	0.000859913
mldlfc	EWSR1	0.000200172	8	0.793807	2	0.000322195	NA
idlpl_%	RAPGEF4	8.6159e-05	9	0.833652	17	0.000322308	NA
xlvldlpl_%	ATP8B4	0.00049429	36	0.0901491	31	0.000322517	NA
lldlce_%	LRRC36	0.00206987	4	0.0604062	2	0.000322534	NA
totfa	CAMK2G	0.00144546	8	0.129613	11	0.000323653	NA
mhdlc_%	VPS37A	0.00209706	5	0.0698277	6	0.000324146	NA
ldltg	PCYOX1L	0.000118257	4	0.482393	9	0.000324732	NA
lhdlc	IRS1	0.00247586	20	0.0817351	12	0.000325529	0.000773292
shdlce	TMED2	0.000268155	5	0.171022	3	0.000326825	NA
sldlce_%	OR14K1	0.000524944	3	0.299089	3	0.000326915	NA
mhdlfc	DDX60L	0.00234155	11	0.142597	9	0.000327315	0.0202183
dag	ATP10A	0.00307127	42	0.00494725	39	0.000328927	NA
xsvldlfc_%	CCDC152	0.00142509	2	0.0670604	5	0.000329451	NA
mhdll	DDX60L	0.00242627	11	0.141815	9	0.000330084	0.0179187
ldld	GALNT10	0.0047427	10	0.0259253	8	0.000330703	0.000542047
lldlc_%	ABCG4	0.000507134	10	0.337501	8	0.000330735	NA
apoa1	OVCA2	0.000203957	9	0.423741	4	0.000332458	0.0455058
shdlc_%	VASP	0.000124807	9	0.453215	9	0.000335448	NA
svldlce	CEP350	0.000707229	41	0.184864	40	0.000336895	NA
mvldlpl_%	CDIP1	0.00417207	6	0.0559485	2	0.000337707	NA
xlhdltg_%	CHN1	3.48404e-05	7	0.657371	4	0.000337791	NA
xsvldlc	CEP350	0.000357127	41	0.244239	40	0.000337894	NA
vldltg	MCEE	0.000187574	6	0.0620767	6	0.000340832	NA
lhdlce_%	OSCAR	0.00363138	6	0.00108661	6	0.000341254	NA
shdlc_%	LFNG	0.0010208	6	0.308233	10	0.000341468	NA
lhdlpl_%	ZNF774	0.00219585	6	0.0889556	5	0.000341556	NA
dha	PCDH20	0.000407745	11	0.202637	10	0.000342034	0.00773522
mhdlpl	OXSR1	0.00365763	5	0.0466871	3	0.000342117	0.124735
mhdll	RAB3IL1	0.000577784	6	0.191903	4	0.000343273	0.0143271
lldlpl	CAMK2G	0.000904616	8	0.372718	11	0.000343689	0.00604685
xxlvldltg_%	ACTR1B	0.000247656	10	0.888871	7	0.00034396	NA
lldlce	KCNMB1	0.000217418	2	0.802749	2	0.000344168	0.0159413
xsvldlpl_%	MCEE	0.000113512	6	0.585699	6	0.000344895	NA
xxlvldlpl	ACAT1	0.00073313	12	0.135308	13	0.000345048	0.000189702
lvldlc_%	IMPDH1	0.000475115	14	0.351191	23	0.000345169	NA
mldlpl	TFR2	0.000124666	12	0.106075	17	0.000345823	0.00116292
sldltg	PCYOX1L	0.00108092	4	0.0634324	9	0.000347221	NA
lvldlc_%	CATSPER2	0.000444878	14	0.745176	7	0.000347362	NA
ala	PTGDR	0.000185595	8	0.25865	5	0.000347887	0.00768828
shdlc_%	CADM4	0.00299262	7	0.0522597	8	0.000348231	NA
leu	RUVBL1	3.68942e-05	2	0.851187	2	0.000348485	0.847368
mvldlp	ATP10A	0.00316979	42	0.0225923	39	0.000348602	0.000386806
lhdlce	IRS1	0.0025608	20	0.0751412	12	0.000348997	0.000784127
svldlfc_%	FAM217A	0.00120913	3	0.0228666	2	0.000349235	NA
xsvldlfc_%	RDH5	0.00229663	13	0.058288	7	0.000349588	NA
pufafa	CDX1	0.000592754	4	0.237286	7	0.000350823	NA
shdlc	CBLN1	0.00323356	4	0.0521339	3	0.000351038	NA
dag	APOC3	0.00328658	5	0.0642149	6	0.0003515	NA
lhdlp	RAB3IL1	0.000470718	6	0.0967371	4	0.00035191	0.00373091
lldlc_%	USP2	0.000376879	7	0.280845	2	0.00035464	NA
svldlce_%	CABP5	0.000489708	2	0.0726513	3	0.000354996	NA
la	MAL	0.000230491	3	0.301669	6	0.000355093	0.0770828
mldlc_%	USP2	0.000382127	7	0.361823	2	0.000355621	NA
lldlc	LRRC36	0.00149827	4	0.0739315	2	0.000356497	0.00516908
xxlvldlfc	OPRM1	0.0018824	24	0.0771124	23	0.000357538	NA
lldlfc_%	NDC1	0.000923399	10	0.215075	7	0.000357771	NA
xlhdlfc_%	MPRIP	0.000604086	10	0.192329	9	0.000357924	NA
mhdlfc	OXSR1	0.00303701	5	0.0554246	3	0.000358645	0.0921633
xxlvldltg	OPRM1	0.00159065	24	0.0628813	23	0.00035875	0.000598796
dagtg	ANKRD13A	0.000673504	13	0.146976	6	0.00035891	NA
faw3	BMP5	0.000397275	8	0.286463	6	0.000359266	0.000157023
his	CYP4A22	0.0030741	8	0.039945	3	0.000359692	NA
pufa	MAL	0.000369734	3	0.318616	6	0.00035975	NA
xlvldlpl_%	ATRAID	9.21432e-05	5	0.634547	6	0.00035996	NA
xlhdlce_%	SFI1	0.00365632	10	0.0233911	8	0.000362473	NA
crea	RAB3IL1	0.00160133	6	0.116097	4	0.000362988	0.0626591
mvldlc	C2CD2	0.000303351	9	0.266401	14	0.000363478	0.000223581
mvldlce_%	USP2	0.000365728	7	0.474484	2	0.000364479	NA
clafa	ANKRD2	0.000355988	10	0.201315	10	0.000365055	NA
lafa	ZSWIM6	0.000647784	13	0.160215	12	0.00036567	NA
shdltg	SFXN4	0.000473928	3	0.215316	3	0.000365735	0.000775842
xlhdltg	UBQLN1	0.0003078	6	0.467694	6	0.000366348	0.00342799
sldll	EWSR1	0.000243237	8	0.816293	2	0.000366712	0.00132654
mldlp	UBQLN4	0.000898275	5	0.182591	2	0.000367698	0.00303972
mhdltg_%	NUP133	0.00227541	11	0.0425713	7	0.00036902	NA
xlhdlfc	LACE1	3.19327e-05	8	0.663038	12	0.000369129	NA
lldltg	APRT	0.000921878	7	0.28167	5	0.000369817	NA
xsvldlce_%	LY9	0.00157412	9	0.28627	5	0.00037048	NA
xlvldlfc	MYL6B	0.000987514	9	0.133705	4	0.000370684	NA
mldlfc	KCNMB1	0.000314918	2	0.610164	2	0.000370959	NA
lldlfc_%	ACAT1	0.0021985	12	0.118341	13	0.00037154	NA
mhdlc_%	ALPK1	0.000319391	14	0.409584	12	0.00037311	NA
pufa	MOCS2	0.000140828	11	0.338764	9	0.000373642	NA
leu	TXNRD3NB	0.00468859	2	0.0414812	2	0.000375083	0.00693749
la	CAMK2G	0.00033562	8	0.493896	11	0.000376389	0.0262448
mhdlpl_%	ARL5C	0.000457535	2	0.196106	3	0.000376656	NA
xlhdlpl	SPTSSA	0.0048767	3	0.0343725	3	0.00037674	NA
xsvldlce_%	CLHC1	0.00410336	4	0.0305891	5	0.000377125	NA
xlvldlc_%	GRAMD1C	0.00236499	9	0.0816219	9	0.000377963	NA
lldlpl	TFR2	9.86414e-05	12	0.108922	17	0.000379062	0.00245216
mufa	CAMK2G	0.00179977	8	0.107728	11	0.000382589	0.0224279
xlhdlc_%	LLGL1	0.000112262	12	0.241518	13	0.000382933	NA
mhdlfc_%	UQCR10	0.00125679	2	0.0365803	2	0.000383223	NA
mhdltg	ABHD5	0.000899241	6	0.109347	7	0.000383995	NA
idlc	USP2	0.000495744	7	0.293299	2	0.000384147	0.000188755
ldlc	TFR2	0.000133132	12	0.0870848	17	0.000384739	0.00216055
lldlce	TFR2	9.83563e-05	12	0.102209	17	0.000385018	0.00230452
lldlpl	MBD6	4.30706e-05	4	1	2	0.000385224	1.24939e-05
xxlvldlfc	ACAT1	0.00082776	12	0.120632	13	0.000386719	NA
hdlc	MLTK	0.000249472	19	0.353135	23	0.000387191	0.00248446
xsvldlp	ALDH1L1	0.00316827	33	0.0705364	38	0.0003873	0.00122773
xlhdlpl_%	LLGL1	0.000644649	12	0.108822	13	0.000387672	NA
lldlce	LRRC36	0.00176455	4	0.0668715	2	0.000387929	0.00590347
mldlc	LRRC36	0.00178593	4	0.0435697	2	0.000388077	0.00396902
mhdlp	DDX60L	0.00306324	11	0.140978	9	0.00038875	0.0195857
lvldltg	EIF3A	0.00337205	7	0.0614475	9	0.000389164	0.00240885
crea	SLC4A2	0.00405064	39	0.0509315	40	0.000389338	0.0025057
unsat	DTNBP1	0.000586429	10	0.0939901	5	0.000389772	NA
xlvldlce_%	SPSB4	0.00206109	9	0.0218786	5	0.000389935	NA
mvldlpl	EIF3A	0.00406622	7	0.0539869	9	0.000389977	0.00961336
xsvldlfc_%	SPATA16	0.000147907	2	0.482744	3	0.000390435	NA
mufafa	KANK2	0.000927916	32	0.0180351	30	0.000390724	NA
svldlc	C1orf86	0.000171445	10	0.882234	9	0.000391297	0.00713161
shdlce_%	ARL9	0.00477068	4	0.0364243	3	0.000392652	NA
sldlc	CAMK2G	0.00058689	8	0.457753	11	0.000392924	0.00335721
apobapoa1	ACAT1	0.00343873	12	0.095376	13	0.000392987	NA
ldld	UACA	0.00059911	18	0.08017	19	0.000393692	0.000262754
xxlvldlpl	RIOK3	0.00235609	10	0.0687158	6	0.000393831	0.00226249
mvldltg_%	USP2	0.000370879	7	0.521907	2	0.000394306	NA
xlvldltg_%	DERL3	0.000400199	9	0.331388	4	0.000395919	NA
lldlc	TFR2	0.000113908	12	0.0997102	17	0.000397092	0.00262562
mvldlc_%	PSMB5	0.00242882	6	0.135995	2	0.000398387	NA
mvldltg_%	PSMB5	0.0034211	6	0.104255	2	0.000398437	NA
sldlce	CAMK2G	0.000484546	8	0.434304	11	0.000398644	NA
lldlp	EWSR1	0.000370535	8	0.651326	2	0.000398821	0.000880134
vldltg	GCC2	0.00311581	6	0.000672722	2	0.000400456	NA
idlce	EWSR1	0.000290898	8	0.741119	2	0.000401617	NA
mldlp	KCNMB1	0.000159834	2	0.865003	2	0.000402171	0.0153488
hdltg	KCNMB1	0.000663146	2	0.0189599	2	0.000402294	NA
lvldlfc	MYL6B	0.000828297	9	0.196221	4	0.0004027	0.000146385
mvldlfc_%	CHN1	1.70084e-05	7	0.277589	4	0.000402981	NA
faw3fa	ATXN2L	0.00436521	16	0.0223951	15	0.000403168	NA
lvldlce_%	PDXK	0.0012146	7	0.143166	11	0.000406597	NA
idlp	KCNMB1	0.000214255	2	1	2	0.000407801	0.0220248
gln	ZDHHC17	0.000381798	8	0.571275	6	0.000408175	0.00251669
mhdll	TICAM1	0.000686366	9	0.17178	10	0.000408434	0.00331098
dha	SEMA4B	6.79869e-06	11	0.721675	13	0.00041033	0.0174462
mvldlc_%	USP2	0.000374162	7	0.555538	2	0.000411762	NA
vldltg	EIF3A	0.00217194	7	0.0952617	9	0.000411808	NA
mldlc	TFR2	0.000329564	12	0.0858601	17	0.000412222	0.00262691
mldll	UBQLN4	0.000917785	5	0.198004	2	0.000412229	0.00420328
sldltg	ZNF385B	0.000308914	4	0.414103	2	0.000412299	NA
pc	B4GALNT3	0.00183877	27	0.0493512	22	0.000414175	NA
shdlce_%	HOXC4	0.000440401	6	0.238885	3	0.000414504	NA
xxlvldlpl	MYL6B	0.000392418	9	0.286618	4	0.00041496	0.00250544
lhdlce_%	P2RX7	0.000808031	7	0.0866722	3	0.000414991	NA
freec	MBD6	5.36216e-05	4	0.838231	2	0.00041985	6.70983e-06
acace	CELF4	0.00333595	13	0.0717606	8	0.000420971	0.000646379
ala	C2orf16	0.00142742	5	0.172685	3	0.000421469	0.00918057
sldlfc	ST8SIA1	0.000605671	6	0.380854	2	0.000421521	NA
mldlc_%	OR14K1	0.000258888	3	0.431833	3	0.000421831	NA
lldlp	UBQLN4	0.000900087	5	0.199671	2	0.00042192	0.00292743
mhdlp	RAB3IL1	0.000623348	6	0.204173	4	0.000422039	0.0166599
lldll	TFR2	9.99681e-05	12	0.10814	17	0.000422313	0.00216796
mldll	TFR2	0.000261436	12	0.0961388	17	0.000423395	0.00200543
dagtg	MAST1	0.000342494	23	0.318579	15	0.00042346	NA
ldltg	APRT	0.000952868	7	0.28552	5	0.000423497	NA
sldll	UBQLN4	0.000872995	5	0.209735	2	0.000424805	0.00361674
xxlvldlc_%	MORN3	0.000357402	7	0.372272	7	0.000424823	NA
lldlce_%	NPC1L1	0.00231124	64	0.0851036	57	0.000424905	NA
lhdltg_%	CCPG1	9.88266e-05	4	0.672108	2	0.000425121	NA
xlhdlfc_%	TPM1	0.000114098	13	0.436141	8	0.000425751	NA
val	KRTAP29-1	0.00391226	5	0.0662134	4	0.000425776	0.000263475
mvldlfc_%	ZNF396	9.28182e-06	5	1	3	0.000425788	NA
idlc	EWSR1	0.000371521	8	0.677354	2	0.000425847	0.00146547
hdl3c	STUB1	8.83387e-05	4	0.0531581	6	0.000426232	NA
sldlfc_%	TTC21B	0.00296675	28	0.0285951	19	0.000426964	NA
mldlc_%	MBD6	8.95598e-05	4	0.4971	2	0.000427258	NA
xlvldltg_%	EMX1	0.000809526	4	0.00936221	4	0.000427344	NA
pufafa	NOTUM	0.00473964	11	0.00222225	8	0.000427951	NA
lldll	MBD6	5.36588e-05	4	0.869766	2	0.000428922	2.22658e-05
lldlpl_%	PCYOX1L	0.000357005	4	0.111779	9	0.000429151	NA
apoa1	CLTA	0.000383022	4	0.206141	4	0.000429658	0.216113
lvldlpl_%	MYBPH	0.00116167	16	0.00070229	12	0.000430231	NA
mvldlfc	NADK	0.000251485	8	0.65995	8	0.000430367	0.000883007
faw3	CD6	0.00159152	4	0.0452805	7	0.000430839	0.00246225
sldltg	MAL	0.000163148	3	0.349708	6	0.000431355	NA
shdlce	DIDO1	0.00377485	25	0.0426263	18	0.000431843	NA
shdlfc_%	B3GNTL1	0.00025029	12	0.228923	5	0.000432098	NA
sldltg	DERL3	0.000964394	10	0.0155124	4	0.000432386	NA
mvldlce_%	FBXO2	0.00118949	6	0.102591	2	0.00043396	NA
serumtg	EIF3A	0.00499896	7	0.0486385	9	0.000434272	0.00919127
dha	ST8SIA1	0.000622092	6	0.235224	2	0.000434401	0.00097828
mldlce_%	USP2	0.000533112	7	0.35492	2	0.000434862	NA
lldlc	KCNMB1	0.000234259	2	0.752889	2	0.000435001	0.018137
ala	DENND2D	0.00138656	3	0.0788804	4	0.000435074	0.00253331
svldlfc_%	DLG1	0.00286003	9	0.173034	10	0.000435515	NA
lhdll	RAB3IL1	0.000535297	6	0.103797	4	0.000436192	0.00372858
lhdlfc	IRS1	0.00253978	20	0.105645	12	0.000437023	0.000916598
faw6fa	MARVELD2	0.000926494	12	0.128202	8	0.000437675	NA
sldltg_%	RPS16	0.000402989	2	0.247328	2	0.000440015	NA
xsvldlce_%	SEPT1	0.000416415	3	0.226697	4	0.000440076	NA
mldll	KCNMB1	0.000217336	2	1	2	0.000440953	0.0203099
shdlfc	SCARB1	9.35659e-05	24	0.32189	18	0.000441068	NA
mvldlce	C2CD2	0.000439497	9	0.251618	14	0.000441446	0.000328577
idltg	PCYOX1L	0.000127572	4	0.661909	9	0.000441488	0.000282633
idltg	SNRK	0.00221955	17	0.206657	21	0.000442623	0.00338937
svldlpl_%	C2CD2	0.000314445	9	0.301185	14	0.000442692	NA
mhdlfc_%	SECISBP2L	0.00166098	16	0.0222883	11	0.000442876	NA
vldld	NUDCD3	0.000752378	6	0.250608	3	0.000442942	0.00726591
lldll	UBQLN4	0.000857163	5	0.219273	2	0.000445145	0.00296043
lvldlc_%	ENAH	0.0045155	6	0.236707	8	0.000445307	NA
sm	PRDM5	9.76502e-05	8	0.518658	10	0.000446318	NA
mhdlpl_%	PTGIR	0.00205518	9	0.0625589	6	0.000447221	NA
xsvldlfc_%	B3GNTL1	0.000288056	12	0.59578	5	0.000448775	NA
lhdlc	SPTSSA	0.000266894	3	0.252806	3	0.000449517	9.41359e-05
ile	KRTAP29-1	0.0011927	5	0.147177	4	0.00044983	0.00178515
mhdlc_%	HOXD9	0.00329958	14	0.0883961	6	0.000450364	NA
xlvldlc_%	LRP5	0.0017027	62	0.089005	62	0.000450614	NA
sldlp	UBQLN4	0.000897811	5	0.198342	2	0.000452456	0.00348365
lafa	ZSCAN29	0.000623866	7	0.0607751	5	0.000452494	NA
ldlc	LRRC36	0.00156861	4	0.0683334	2	0.000452695	0.00546526
mvldlfc_%	PCDHB4	0.0043932	10	0.000343728	6	0.000453876	NA
mhdlce_%	HOXD9	0.00156132	14	0.175815	6	0.000453931	NA
apobapoa1	CEP135	0.00303575	13	0.073472	20	0.000455848	NA
xlvldlpl	BATF	8.38176e-05	3	1	2	0.000456279	0.00446619
mldlpl	UBQLN4	0.00117168	5	0.176327	2	0.000456686	0.0034769
xlvldlfc_%	CYP4A22	0.000362359	8	0.514438	3	0.00045697	NA
mhdlfc_%	TICAM1	0.00224433	9	0.098722	10	0.000458115	NA
pufafa	SPATA16	0.00021529	2	0.53817	3	0.000458221	NA
xlhdltg	CRYAB	0.00101771	9	0.178596	6	0.000458688	0.00179202
xlvldlpl_%	ALB	0.00243339	11	0.119819	11	0.000460188	NA
xsvldll	ALDH1L1	0.00421891	33	0.069046	38	0.000460999	0.00167566
mhdlc_%	CTTNBP2NL	0.000219009	4	0.104896	5	0.000462302	NA
mldlfc	UBQLN4	0.00070278	5	0.198197	2	0.000462377	NA
lhdlc_%	GPR149	0.000250821	9	0.126438	3	0.000462868	NA
ala	HIP1	0.00222795	13	0.201393	11	0.000463866	0.0112503
xlhdlc_%	ALDH5A1	0.000666862	13	0.224626	9	0.000464572	NA
xxlvldlce_%	ANKRD60	0.00263099	3	0.105668	6	0.000464864	NA
mvldlc_%	RUVBL1	7.02261e-05	2	0.694953	2	0.000464976	NA
lhdlpl	NT5DC4	0.00487094	7	0.0565839	7	0.000466275	0.00232974
svldltg_%	PRDM5	3.67869e-06	8	0.748823	10	0.000466352	NA
sfafa	N4BP2L2	0.00218573	9	0.107668	4	0.000466629	NA
mhdlpl_%	AMACR	0.00184635	8	0.129778	7	0.000467388	NA
shdlpl_%	ALB	0.000574969	11	0.220953	11	0.000467654	NA
idll	LRRC36	0.002598	4	0.0665547	2	0.000468019	0.00922241
sldlc_%	MBD6	8.74187e-05	4	0.632699	2	0.000470027	NA
xxlvldlfc	MYL6B	0.000473633	9	0.27123	4	0.000470215	NA
sldlfc	UBQLN4	0.000892563	5	0.19147	2	0.000470664	NA
xlvldlp	BATF	8.33673e-05	3	1	2	0.000472379	0.00435071
lvldlp	EIF3A	0.0034684	7	0.0682423	9	0.000472963	0.00301936
xlhdlpl	UNC119B	0.000646912	4	0.14031	5	0.000473669	NA
lldlp	MBD6	5.51632e-05	4	0.848451	2	0.000473905	2.17764e-05
idlp	CAMK2G	0.00225524	8	0.260838	11	0.00047408	0.0131063
mhdlpl_%	OXSR1	0.00147251	5	0.147812	3	0.000474551	NA
faw6	MAL	0.000374088	3	0.339632	6	0.000475209	NA
lldlpl_%	KCNMB1	0.000215711	2	1	2	0.000476124	NA
xlhdlpl_%	ACAT1	0.00156811	11	0.107993	13	0.000476717	NA
lvldlce	MCEE	0.0029927	6	0.0582165	6	0.000477116	0.00170852
svldlc_%	CD109	1.47977e-05	21	1	13	0.000477248	NA
xlvldll	BATF	8.4701e-05	3	1	2	0.000477307	0.00517276
svldlpl_%	CYB5B	0.00157658	7	0.0906324	2	0.000478129	NA
sldlce	TFR2	0.000845422	12	0.0604879	17	0.000478302	NA
lvldlce_%	SPAST	8.44002e-06	17	0.588251	10	0.000478898	NA
sldlfc	NFATC2	0.00417136	15	0.0759976	7	0.000479059	NA
mvldlp	EIF3A	0.00334751	7	0.0779861	9	0.000480736	0.00370277
dhafa	GNAO1	0.00170768	7	0.0697392	10	0.000481717	NA
shdlce_%	ALB	0.000595854	11	0.216684	11	0.000481923	NA
svldltg	COQ4	0.000422235	9	0.203227	7	0.000483664	0.00191789
lhdlc_%	P2RX7	0.00107043	7	0.0794621	3	0.000484146	NA
mldlce	LRRC36	0.00214	4	0.0445755	2	0.000484509	0.0040921
xlhdlp	ZNF560	0.000292609	3	0.443657	2	0.000484527	NA
faw3	FRZB	0.00096371	14	0.125477	10	0.00048466	0.000735998
gly	NFE2L3	0.00101314	11	0.0971758	17	0.000485306	NA
mhdlfc	DIAPH1	0.00160323	25	0.0821136	19	0.00048601	0.00331375
xlhdlpl	MLTK	0.000131276	19	0.214835	23	0.000486187	NA
mhdlp	TICAM1	0.000892617	9	0.177414	10	0.000486195	0.00350543
mldll	LRRC36	0.00305023	4	0.0324323	2	0.000486199	0.00705964
lldlce_%	OR14K1	0.00074894	3	0.336894	3	0.00048651	NA
idlpl	EWSR1	0.000565651	8	0.550991	2	0.000486754	0.00135499
xlvldlpl_%	DHFR	0.00027538	2	0.497507	2	0.000487653	NA
apoa1	DDX60L	0.00159083	11	0.236007	9	0.000488076	0.041382
mvldlp	NUDCD3	0.000546277	6	0.358721	3	0.000489059	0.000265577
shdlfc	CLMP	0.000686386	14	0.230915	7	0.000489905	NA
tgpg	SIGLEC10	0.000265685	13	0.459849	6	0.000489941	NA
sfa	GNAI1	0.00221757	8	0.0873082	6	0.000490186	NA
xxlvldlce_%	TSNAXIP1	0.00400015	10	0.00424327	6	0.000491137	NA
mhdlfc_%	LRIT3	0.000276429	8	0.314198	8	0.000492458	NA
dha	C2orf43	0.00106185	5	0.233769	3	0.000492611	0.0280118
sldlce	ABCG4	0.00023882	10	0.503345	8	0.000492692	NA
mhdlpl_%	NAPRT1	0.000169244	23	0.0498469	20	0.000493264	NA
remnantc	CCPG1	0.000761673	4	0.0547532	2	0.000493287	NA
idlpl_%	GRID1	0.000634111	18	0.0461491	19	0.000493667	NA
lvldlc_%	IDH3B	0.00120212	11	0.154188	6	0.000493689	NA
lldlce_%	ABCG4	0.000546149	10	0.473104	8	0.000494768	NA
mldlc_%	KBTBD6	0.003769	6	0.00659324	6	0.000494925	NA
svldlfc_%	CLTA	0.000655985	4	0.211598	4	0.000495295	NA
idlce	USP2	0.000525947	7	0.325737	2	0.000495606	NA
mldltg_%	WFDC5	0.004461	4	0.0683814	2	0.000496139	NA
sldlp	EWSR1	0.000279035	8	0.83071	2	0.00049654	0.00153129
lvldll	EIF3A	0.00404006	7	0.0689621	9	0.00049727	0.00340551
mldlce	TFR2	0.000482035	12	0.0792935	17	0.000497637	0.002874
faw3fa	IFITM2	0.000366224	12	0.452382	3	0.000499409	NA
hdld	PLA2G4E	0.00129012	11	0.0302678	7	0.000500067	NA
idlce	KCNMB1	0.000338848	2	0.658658	2	0.000502539	NA
lldlp	TFR2	9.76962e-05	12	0.112319	17	0.000503574	0.00208874
lldlfc	TFR2	0.000214267	12	0.0904592	17	0.000505142	0.00449369
xlhdll	ZNF560	0.000301997	3	0.43336	2	0.000505591	NA
mvldll	EIF3A	0.00341732	7	0.0704049	9	0.000505852	0.00844978
lvldlfc_%	ANKRD2	0.00459685	10	0.0555722	10	0.000506112	NA
sldlfc_%	ENC1	0.00252203	8	0.0832742	12	0.00050721	NA
idll	KCNMB1	0.000229671	2	1	2	0.00050803	0.0235917
lldlfc_%	AGPAT9	3.72327e-05	15	0.899746	8	0.000508895	NA
mldlce	ABCG4	0.000342414	10	0.528783	8	0.000509344	0.0132887
xlhdll	NKIRAS1	0.000672558	3	0.306293	3	0.000509428	NA
xxlvldlce_%	ZNF646	0.000286291	15	0.0665326	9	0.000509439	NA
vldltg	BATF	8.22091e-05	3	1	2	0.000509798	NA
mldlp	TFR2	0.000281083	12	0.0966349	17	0.000510754	0.00243354
estc	CAMK2G	0.000910297	8	0.379858	11	0.000510831	0.0183827
mldlfc_%	EWSR1	0.00106299	8	0.348188	2	0.000510929	NA
apobapoa1	OR51V1	0.00218263	8	0.0550407	6	0.00051176	NA
faw3	CHTOP	0.000535322	2	0.145869	2	0.00051195	2.95606e-05
lhdlfc_%	FAM217A	0.000734743	3	0.105055	2	0.000513032	NA
ldlc	PRDM5	3.56032e-05	8	0.87977	10	0.000513103	0.00517227
xlvldlfc_%	FAM73B	0.00147529	4	0.196656	14	0.000513656	NA
svldltg_%	PDIA6	0.00245504	10	0.013011	8	0.000513796	NA
faw3fa	NADK2	0.0032041	5	0.0361984	4	0.000513921	NA
shdlce	NEK1	0.00482532	19	0.0465386	30	0.000514165	NA
shdltg	FBXW12	0.00212329	4	0.0258694	4	0.000514278	0.00738865
xsvldlce	LRRC36	0.00410567	4	0.0766298	2	0.00051492	NA
idlce_%	VSIG10	0.000713117	6	0.0162816	4	0.000515424	NA
val	RUVBL1	5.85024e-05	2	0.80719	2	0.000517346	0.263098
estc	FGF3	0.0025216	10	0.0160538	8	0.000517642	0.000201972
xsvldltg_%	CD109	5.18702e-06	21	0.833287	13	0.000519506	NA
idlp	UBQLN4	0.00117589	5	0.20022	2	0.000519603	0.00240304
tgpg	NDST3	0.00386441	13	0.0040427	6	0.000520648	NA
lvldlpl	GNL3	0.000826426	12	0.145131	3	0.000521842	0.00116152
mhdlce_%	VPS37A	0.00144381	5	0.129283	6	0.000522032	NA
lvldlpl	EIF3A	0.00495659	7	0.0611254	9	0.00052284	0.00744036
xsvldlc_%	CLHC1	0.00188638	4	0.07234	5	0.000525412	NA
xsvldlpl	CAMK2G	0.00364207	8	0.289648	11	0.000525478	0.0334531
xsvldlfc	EWSR1	0.00079848	8	0.460417	2	0.000526332	NA
pufa	TFR2	0.0004533	12	0.112347	17	0.000526686	NA
alb	DDB2	0.00451665	6	0.0630728	3	0.00052696	0.00120255
freec	PCYOX1L	0.000812895	4	0.0509771	9	0.000527608	0.000154891
pc	AGPAT2	0.00118936	12	0.293442	11	0.000527945	NA
mvldltg_%	MAST2	0.000239716	40	0.167237	31	0.000528589	NA
mhdll	OVCA2	0.000395728	9	0.251651	4	0.000529238	0.0580973
estc	DEPDC4	0.000263156	3	0.422502	2	0.000529923	0.0310078
xlhdltg_%	FAM19A2	0.00168018	4	0.0690091	2	0.000530349	NA
mldltg	SLFN14	0.00042672	6	0.61455	5	0.000530722	NA
falen	PDIA6	0.00289886	10	0.0309763	8	0.000531898	NA
mvldlce_%	PDIA6	0.000928578	10	0.0897845	8	0.000533329	NA
lldlc_%	LRRC36	0.00233358	4	0.117435	2	0.000534173	NA
sldlc_%	OR14K1	0.000549037	3	0.385884	3	0.000534451	NA
sfafa	TRIM33	0.00326861	5	0.0956255	5	0.000534686	NA
idll	CAMK2G	0.002264	8	0.290238	11	0.000535193	0.0140253
mldlpl_%	OR14K1	0.000536762	3	0.252543	3	0.000535995	NA
lvldlce	ACAT1	0.00112095	12	0.187733	13	0.000537323	0.000319129
acace	IL18R1	0.00392929	4	0.0358163	4	0.000537754	0.00187927
xxlvldlc_%	ACTR1B	0.000660542	10	0.652807	7	0.000537939	NA
idlpl	UBQLN4	0.000940359	5	0.224751	2	0.000538304	0.00255324
ile	PRKAA2	4.48222e-06	9	0.852157	7	0.000538957	0.0536576
svldlce_%	FCHSD1	0.0037941	19	0.0927706	12	0.000539285	NA
xsvldlfc	SPATA16	0.000331108	2	0.182168	3	0.00053936	NA
idltg_%	PRDM5	7.17168e-05	8	0.556103	10	0.000539787	NA
apobapoa1	C2CD2	0.000645812	9	0.210941	14	0.00053993	NA
mldltg	APRT	0.000967291	7	0.317293	5	0.00054036	NA
idlfc	EWSR1	0.000714531	8	0.534972	2	0.00054049	0.00223884
mvldltg	EIF3A	0.00244797	7	0.109249	9	0.000542148	0.00668602
mhdlp	OVCA2	0.000387578	9	0.262657	4	0.000542963	0.0609697
serumtg	ACAT1	0.00222926	12	0.0762194	13	0.000544579	0.000514826
mvldlce_%	MAST2	0.000291273	40	0.27358	31	0.000545283	NA
lldlpl_%	TTC21B	0.00183807	28	0.0425948	19	0.00054563	NA
falen	POLR1C	0.000326924	22	0.33335	17	0.00054673	NA
shdlc_%	ABCG4	0.000722024	10	0.249647	8	0.000547088	NA
gln	PLEKHA5	0.000168155	8	0.421888	5	0.000547388	0.0051963
lvldlp	GNL3	0.000947529	12	0.141953	3	0.000548387	0.000872348
lvldlc	MYL6B	0.000819624	9	0.257538	4	0.000548619	0.000471367
lvldltg	GNL3	0.00103573	12	0.122863	3	0.000549148	0.000888468
pufafa	GRIN3B	0.000350059	51	0.322954	58	0.000550496	NA
idlpl	KCNMB1	0.000228651	2	1	2	0.000551183	0.0219477
mvldlc_%	MAST2	0.00041949	40	0.124231	31	0.000551266	NA
mvldltg	KCNH1	0.00213493	26	0.110008	20	0.000554422	0.00397111
xlvldlce_%	TMEM53	0.00038991	4	0.472308	3	0.000554889	NA
cla	ANKRD2	0.000519664	10	0.188017	10	0.000555611	NA
mhdlpl	RAB3IL1	0.000595145	6	0.213819	4	0.000555989	0.019827
sldlce	DENND1A	0.00133621	13	0.0683583	14	0.000557143	NA
mvldlc_%	CRB2	0.00332824	63	0.0281247	57	0.00055745	NA
idlp	CCPG1	0.00309989	4	0.0138519	2	0.000557663	0.000239502
dha	RRP1B	0.00457447	4	0.190545	7	0.000558291	0.161258
sldlc	LRRC36	0.00228958	4	0.0479295	2	0.000558899	0.00490162
mldlfc	CAMK2G	0.000900432	8	0.36321	11	0.00055979	NA
lldlpl	LRRC36	0.00179368	4	0.113034	2	0.000559858	0.0100793
idll	UBQLN4	0.00099765	5	0.224251	2	0.000559947	0.00240203
xlhdlfc_%	BPTF	0.00144526	27	0.111909	39	0.000560412	NA
vldlc	KCNMB1	0.00050764	2	0.21076	2	0.000561796	NA
mvldlpl_%	ERCC3	0.0041786	28	0.0715189	22	0.000561918	NA
mldltg_%	STAP1	0.0012703	7	0.0947042	8	0.000563014	NA
mhdlfc	OVCA2	0.000414782	9	0.249343	4	0.000563677	0.0489366
xxlvldlce	NCAPG	0.00102817	7	0.173873	6	0.000564245	NA
mhdlce	TMEM185B	0.00337016	14	0.0907129	5	0.000564563	0.00329847
mhdltg_%	ALPK1	0.000412433	14	0.434005	12	0.000564783	NA
xlhdlce_%	MAK16	0.000103651	5	0.146466	5	0.000564785	NA
shdlfc	CCR3	0.00338327	5	0.132702	12	0.000564996	NA
vldltg	ACAT1	0.00364867	12	0.0527574	13	0.00056543	NA
serumc	FGF3	0.00238411	10	0.0192236	8	0.000565833	0.000290246
mhdlc_%	LRIT3	0.00146708	8	0.132536	8	0.00056667	NA
dagtg	STARD7	0.000496999	6	0.478828	3	0.000567882	NA
shdlc_%	MUSTN1	2.74906e-05	6	0.294013	5	0.000568493	NA
xsvldll	CACNG7	0.000576863	10	0.0690053	6	0.000569788	6.97805e-05
xlhdlp	NKIRAS1	0.000714399	3	0.286515	3	0.000570768	NA
totpg	ILK	0.00454342	14	0.18908	12	0.000571003	NA
lldlpl	UBQLN4	0.000831236	5	0.251113	2	0.000571009	0.00377538
lhdlpl_%	SCARB1	0.000827317	24	0.204958	18	0.000571462	NA
xsvldll	CCPG1	0.00121003	4	0.0364484	2	0.000571781	0.0019624
svldlfc_%	CHN1	0.000289252	7	0.183826	4	0.000572422	NA
shdltg_%	NUP133	0.00126152	11	0.207991	7	0.000572687	NA
idltg	AGPAT9	0.000269523	15	0.58923	8	0.000573166	0.00645832
svldlce_%	CD109	1.91657e-05	21	1	13	0.000576102	NA
xlvldlfc_%	MUSTN1	4.60564e-05	6	0.476682	5	0.000576536	NA
lhdltg_%	AK1	0.00485452	5	0.279371	10	0.000577022	NA
hdl3c	DLG1	0.00151306	9	0.176924	10	0.000577736	NA
xlvldltg	EIF3A	0.00422903	7	0.0704581	9	0.000578481	0.00333928
lhdlfc	KATNAL2	0.00147201	24	0.14449	19	0.000580103	0.00132578
lhdlce	SPTSSA	0.00035503	3	0.267801	3	0.000580504	0.000113826
lafa	IK	0.00042894	3	0.134392	3	0.000580512	NA
lvldlc_%	TTYH1	0.00111317	5	0.0532657	5	0.000580828	NA
faw3fa	ERBB2	0.000154451	31	0.454957	28	0.000581088	NA
sldlpl	ST8SIA1	0.000862495	6	0.389115	2	0.000581278	NA
mldlc	UBQLN4	0.000900938	5	0.2633	2	0.0005814	0.00494872
lvldll	GNL3	0.000948376	12	0.1464	3	0.000581401	0.000909414
xsvldlc_%	GTF3A	0.00160181	7	0.0923709	8	0.000581492	NA
acace	C14orf39	0.000915342	8	0.319065	2	0.000582198	0.000831581
shdlpl	NT5C2	0.0018332	5	0.117277	5	0.000582329	NA
ldlc	UBQLN4	0.00086737	5	0.267127	2	0.000583476	0.00402032
shdlfc	OXSR1	0.000499634	5	0.268263	3	0.000583809	NA
idlc	TFR2	0.000193492	12	0.121118	17	0.000583875	0.00469387
lhdltg_%	CRY1	0.00198694	4	0.000791484	5	0.000584251	NA
vldld	MCEE	0.00075121	6	0.0942636	6	0.00058572	0.0462382
estc	KCNMB1	0.000321521	2	1	2	0.000585763	0.0408573
hdlc	DLG1	0.000290706	9	0.400779	10	0.000586352	0.00382564
vldltg	SPARCL1	0.000423305	9	0.418601	10	0.000588235	NA
idlpl	CAMK2G	0.00186067	8	0.358709	11	0.000588548	0.0105044
shdlfc_%	TNN	0.00337553	28	0.0197753	30	0.000588993	NA
xlhdltg	MOCS2	0.000536289	11	0.165013	9	0.000589843	0.00268816
xlhdlce	PCNT	0.000172452	31	0.190448	33	0.000589981	NA
sldltg	SFXN4	0.000340023	3	0.300208	3	0.00059049	NA
mvldlc_%	NDST3	0.00208812	13	0.0225112	6	0.000590827	NA
pufafa	GPR135	0.000789961	11	0.751974	15	0.000590966	NA
svldltg	EIF3A	0.00249642	7	0.111252	9	0.000591083	0.0101245
xxlvldltg_%	RASSF2	0.00184336	9	0.222804	4	0.000594114	NA
sldlpl	UBQLN4	0.00147737	5	0.171304	2	0.000594255	NA
lldlce	UBQLN4	0.000893027	5	0.266662	2	0.000594387	0.00336249
xlhdlfc	NKIRAS1	0.000485589	3	0.438831	3	0.000595905	NA
lhdltg_%	BMP5	0.000268418	8	0.642754	6	0.000596225	NA
pc	PCDHB12	0.000431592	11	0.0952366	4	0.000597128	NA
xxlvldlfc	CHURC1-FNTB	9.47539e-05	10	0.349237	7	0.000597136	NA
mvldlfc	C2CD2	0.000431282	9	0.334894	14	0.00059873	0.000229127
mvldlp	BATF	9.26407e-05	3	1	2	0.000599134	0.0167006
idlfc_%	PCTP	0.000445339	10	0.360902	6	0.000599305	NA
gln	FAM217A	0.000369613	3	0.277171	2	0.000602127	0.00190885
mhdlpl	OVCA2	0.000389607	9	0.291893	4	0.000602273	0.0524071
sldlc_%	USP2	0.000742291	7	0.413887	2	0.000602435	NA
lvldlc	MCEE	0.00427433	6	0.0531118	6	0.000602678	0.0606437
shdltg	UMODL1	0.000812521	49	0.223129	50	0.000602729	4.00774e-05
lldltg_%	ALKBH2	0.0022675	4	0.0601039	3	0.000602978	NA
faw3fa	CHTOP	7.14841e-05	2	0.877266	2	0.00060305	NA
totpg	B4GALNT3	0.00103343	27	0.107885	22	0.000603396	NA
svldlfc_%	LTN1	0.00445774	8	0.0470055	6	0.000604457	NA
lldlc	UBQLN4	0.000849804	5	0.279241	2	0.000605851	0.00327483
lldlfc_%	COQ4	0.000597489	9	0.20947	7	0.000606699	NA
lafa	GPR135	0.000734767	11	0.554836	15	0.000607892	NA
xlvldlpl	MYL6B	0.00166766	9	0.15669	4	0.000609229	0.000287376
svldltg_%	XPO6	0.000929702	11	0.0250591	6	0.000609338	NA
shdlce_%	CATSPER4	0.000536205	17	1	18	0.000609457	NA
xxlvldltg	CHURC1-FNTB	6.61198e-05	10	0.373906	7	0.000609946	0.00145815
serumc	MBD6	7.80348e-05	4	1	2	0.000610239	5.29891e-06
shdlc_%	HOXC4	0.000623017	6	0.216105	3	0.000610451	NA
apoa1	DLG1	0.000385891	9	0.422915	10	0.00061182	0.00483539
lhdlfc_%	CCPG1	0.000591925	4	0.210427	2	0.000611984	NA
apobapoa1	PCDHA11	0.00255658	20	0.154258	12	0.000612136	NA
mhdlc	TMEM185B	0.00346599	14	0.0938729	5	0.000615567	0.00547774
mldlc_%	VASH2	7.74565e-05	2	0.762049	2	0.000617138	NA
mvldlpl	COQ4	0.000447655	9	0.24159	7	0.000617142	0.00244719
mldlfc_%	OTUD3	0.000282059	3	0.187651	5	0.000617635	NA
svldltg	MCEE	0.000517601	6	0.052058	6	0.000617912	0.00656511
lvldlce_%	TTYH1	0.00142016	5	0.164865	5	0.000619593	NA
faw6	TFR2	0.000404045	12	0.135869	17	0.000621112	NA
xlhdlfc	HLCS	0.00193626	25	0.101599	27	0.000621815	NA
dha	CD6	0.00193357	4	0.060566	7	0.000623224	0.0308437
sldlfc	PCYOX1L	0.000436716	4	0.0690675	9	0.000623439	NA
hdld	VWA3A	0.00387736	20	0.146558	19	0.000623653	NA
la	DDB2	0.00419099	6	0.0496955	3	0.000623731	0.0620769
mhdlc	DIAPH1	0.00068805	25	0.140909	19	0.000623781	0.000468151
mvldll	MCEE	0.000340802	6	0.0747854	6	0.000624078	0.00550127
tyr	SNCG	0.000759456	6	0.453025	5	0.000625617	0.000263496
idlfc_%	RASL11B	6.05625e-05	2	0.379435	3	0.000626213	NA
sldlpl_%	OR14K1	0.00126758	3	0.216938	3	0.000626274	NA
lvldltg_%	CA11	0.000274586	6	0.0928676	5	0.000626588	NA
svldll	RAB8B	0.000311183	3	0.121866	3	0.000626867	0.00958311
xlvldlfc_%	UBA2	0.00187843	8	0.0363599	5	0.000627842	NA
mldltg	PPP1R9A	0.000260015	13	0.567445	9	0.000627875	NA
serumc	UBQLN4	0.000696608	5	0.311586	2	0.000628012	0.00533172
mvldll	NUDCD3	0.000717759	6	0.422195	3	0.000629391	0.000654557
xxlvldlfc_%	AK1	4.34417e-05	5	0.818622	10	0.000629536	NA
xlhdlce_%	NUDCD3	0.00373169	6	0.1136	3	0.000629599	NA
faw3fa	KIFAP3	0.000234757	9	0.276445	8	0.000629626	NA
tgpg	GNL3	0.00263534	12	0.0896485	3	0.000630116	NA
mvldlp	TSPAN17	0.00462299	9	0.0394182	6	0.000634343	0.000631424
lafa	FKBP1C	0.0012868	4	0.186806	3	0.000634439	NA
svldlc	PHOSPHO1	0.00123258	6	0.145487	5	0.000635127	0.00326699
idlfc_%	PDIA6	0.00359312	10	0.0155245	8	0.000635158	NA
vldltg	COQ4	0.000349243	9	0.273615	7	0.000635493	NA
mvldltg	SPARCL1	0.000605862	9	0.30856	10	0.00063605	0.00152878
mvldlp	MCEE	0.000287606	6	0.0760307	6	0.000636226	0.00353819
totpg	NAA40	0.000504292	4	0.435276	4	0.000636682	NA
sldlce	LRRC36	0.00253678	4	0.0485146	2	0.000637092	NA
tyr	TBC1D7	0.00418082	2	0.233203	10	0.000637791	0.00454217
sldlc	UBQLN4	0.0008963	5	0.282427	2	0.000637921	0.00517333
xsvldlfc	ZMYM5	0.000518171	4	0.11797	5	0.000639556	NA
mhdlc	OVCA2	0.000579417	9	0.210483	4	0.000640495	0.0454731
mvldll	BATF	9.76328e-05	3	1	2	0.000640727	0.0255883
vldlc	SYCE2	0.00144081	3	0.103733	2	0.000641975	NA
xxlvldlce	VSX1	0.000352514	12	0.446506	25	0.000642102	NA
totcho	NAA40	0.000958807	4	0.297737	4	0.000642152	NA
mvldll	TSPAN17	0.00443386	9	0.0427535	6	0.000643016	0.000496899
lldlc_%	OR14K1	0.000718544	3	0.441006	3	0.000643616	NA
sldlc	DENND1A	0.00135018	13	0.0801472	14	0.0006443	0.0131595
his	MMP9	0.00155612	12	0.0401842	7	0.000644624	NA
lldlc_%	KCNMB1	0.00327041	2	0.0607179	2	0.0006448	NA
mufa	CHN1	0.000118213	7	0.198633	4	0.0006449	0.0505759
svldlp	RAB8B	0.000326354	3	0.112652	3	0.000644945	0.0110082
shdlc_%	MKRN1	0.000139132	4	0.328697	6	0.00064512	NA
shdlfc	NAA40	0.000254735	4	0.549139	4	0.000645302	NA
pufa	KCNMB1	0.000345824	2	1	2	0.000647173	NA
ldld	LY9	0.000771226	9	0.191061	5	0.000647508	0.000575857
xsvldlc_%	HOXA1	0.00250161	5	0.128278	5	0.000647575	NA
svldltg	GCC2	0.00467858	6	0.000977357	2	0.000649086	0.000449041
idlfc	TFR2	0.00034018	12	0.0905778	17	0.000649267	0.00538546
mhdltg_%	SRP72	0.000439243	11	0.764268	12	0.000649432	NA
idlce	TFR2	0.000163529	12	0.136399	17	0.000649854	NA
alb	MTHFSD	0.00482257	15	0.00595377	11	0.000651053	0.595586
lhdll	DDRGK1	0.000908098	13	0.295597	6	0.000651588	0.00165739
tyr	RUVBL1	0.000104499	2	0.369527	2	0.000652231	0.117335
xsvldlce	CCPG1	0.000590746	4	0.0681286	2	0.000653862	NA
lhdltg_%	ZNF408	0.000213624	8	0.542088	4	0.000654975	NA
ldlc	KCNMB1	0.000344426	2	0.790627	2	0.000655152	0.0202244
pc	C3AR1	1.75552e-05	12	0.780852	5	0.000655794	NA
idlpl	LRRC36	0.00253636	4	0.0938251	2	0.000656137	0.0114829
xxlvldlpl	CHURC1-FNTB	9.53879e-05	10	0.349925	7	0.000656138	0.00119633
mldlp	LRRC36	0.00408974	4	0.0308555	2	0.000656788	0.0105552
mldlfc_%	C1orf85	0.000537089	4	0.0105293	2	0.000657545	NA
lhdlce	DDRGK1	0.000904243	13	0.297969	6	0.000657729	0.00151748
ile	MAP3K5	0.00038262	12	0.546847	9	0.000658102	0.199298
mvldlp	COQ4	0.000389969	9	0.284622	7	0.000658842	0.00179181
lldlp	PCYOX1L	0.000246175	4	0.131246	9	0.000658966	0.000293451
svldlce_%	CTSK	0.00031842	2	0.144312	5	0.000659135	NA
faw3fa	RSPRY1	0.00217902	8	0.0135024	12	0.000661333	NA
lhdlp	DDRGK1	0.000918179	13	0.296474	6	0.000662003	0.00173731
lhdlce_%	GPR149	0.000395817	9	0.319907	3	0.000662308	NA
shdlp	PRR14	0.00378304	8	0.091367	5	0.000662717	NA
svldlpl_%	JAK3	0.00471032	32	0.0783793	23	0.00066292	NA
svldlc_%	FCHSD1	0.00458116	19	0.0939667	12	0.000664741	NA
mufafa	GMPPB	0.00316733	14	0.377337	15	0.000665861	NA
xxlvldlp	CHURC1-FNTB	9.31913e-05	10	0.37976	7	0.000666462	0.00113722
freec	EWSR1	0.000379533	8	0.797274	2	0.000667321	0.00154364
idll	CCPG1	0.00357042	4	0.0140871	2	0.000667321	0.000366045
svldltg	GNL3	0.00225355	12	0.0625157	3	0.000667943	0.0015542
hdl2c	MLTK	0.000232884	19	0.403521	23	0.00066851	NA
mhdlfc_%	DDX60L	0.00274631	11	0.221069	9	0.000670153	NA
mvldlp	KCNH1	0.00418738	26	0.0946074	20	0.000671278	0.00350544
faw6fa	SPATA16	0.000317969	2	0.585486	3	0.000671958	NA
ldld	PTPRS	0.000784663	68	0.207382	69	0.000672164	0.000561054
hdlc	CTTNBP2NL	5.0471e-05	4	0.30898	5	0.000672426	0.00106822
xsvldlfc_%	ZNF585B	0.00175299	5	0.184527	4	0.000672511	NA
mvldlfc_%	NAPB	0.000912272	5	0.12674	5	0.000672639	NA
mhdlpl	DDX60L	0.00476912	11	0.169324	9	0.000673228	0.0258989
phe	KIAA0020	0.00358344	22	0.0983409	26	0.000673233	0.77744
mhdltg	PPP1R9A	0.00381156	13	0.106502	9	0.000673363	NA
svldlfc_%	ST7	0.000488011	5	0.767686	2	0.00067345	NA
xxlvldlce_%	FAM110D	0.00147959	5	0.122945	3	0.000674393	NA
mhdlfc_%	NME7	0.00407855	11	0.0197139	10	0.000675058	NA
mhdlc_%	EVI5L	0.00275822	9	0.111014	9	0.000675123	NA
xlvldlfc_%	LSS	0.00147468	28	0.165412	13	0.000675513	NA
shdlfc_%	PRR26	0.00126657	4	0.211984	2	0.000676943	NA
gln	CD109	7.66877e-05	20	0.649024	13	0.000677612	0.000643621
serumc	CAMK2G	0.00092258	8	0.450212	11	0.000677669	0.0256032
idlc	KCNMB1	0.000481826	2	0.633645	2	0.00067781	0.0262483
xlvldlce_%	DNAJC15	8.85621e-05	3	0.770934	2	0.000678213	NA
mvldlpl	BATF	0.000100951	3	1	2	0.000678669	0.0306308
sldlpl	PCYOX1L	0.000497231	4	0.0645719	9	0.000679136	NA
sldlce_%	C1orf85	0.00142634	4	0.00436985	2	0.000679778	NA
lhdlpl	STRADB	0.0048696	4	0.0293354	4	0.000680184	0.00505972
shdlce	NELL1	0.00336277	31	0.0797443	26	0.0006807	NA
xlhdlfc_%	MTFMT	7.62527e-06	4	0.263213	5	0.000682712	NA
lhdlc	DDRGK1	0.000992391	13	0.284794	6	0.000683413	0.00152032
ile	ZFP69B	0.00108333	4	0.0820946	2	0.000683893	0.0849303
xsvldlp	CCPG1	0.00142036	4	0.040686	2	0.00068472	0.00190385
xxlvldltg_%	RFWD3	0.00111822	7	0.112564	4	0.00068507	NA
mldlce	UBQLN4	0.000972352	5	0.281215	2	0.000686108	0.00539824
xlvldlfc_%	TMOD4	0.00187044	14	0.143034	10	0.000686499	NA
lldlfc	UBQLN4	0.000680693	5	0.310775	2	0.000687128	0.0033451
idlc	MBD6	0.000111763	4	0.654042	2	0.000688336	3.51158e-05
mhdlce_%	CTTNBP2NL	0.000627185	4	0.0836345	5	0.000689882	NA
xxlvldlpl_%	VCPIP1	0.00064419	4	0.588153	4	0.000690212	NA
vldlc	DIRC2	4.4384e-05	9	0.833748	8	0.000690615	NA
faw3fa	AGFG2	0.00169407	2	0.104313	2	0.000690693	NA
svldlce	EWSR1	0.000503688	8	0.810266	2	0.000691471	NA
svldlpl	RAB8B	0.000323128	3	0.154504	3	0.000691716	0.0104596
shdlpl_%	VASP	0.000192959	9	0.485768	9	0.000691762	NA
lldlce_%	USP2	0.000741073	7	0.29711	2	0.000691909	NA
mhdlc_%	DERL3	0.000723265	10	0.450365	4	0.000692323	NA
mldlce_%	ABHD16B	0.00245947	17	0.131422	12	0.000693355	NA
apob	TFR2	0.000232791	12	0.122716	17	0.000693428	0.00103151
xxlvldll	CHURC1-FNTB	9.38029e-05	10	0.381429	7	0.000694048	0.00117866
sldltg_%	USP2	0.000723109	7	0.580223	2	0.000694551	NA
lvldlc	BATF	0.000116074	3	1	2	0.000697162	0.0112514
shdll	PRR14	0.00355924	8	0.0845587	5	0.00069732	0.1691
idll	EWSR1	0.000618688	8	0.668665	2	0.000698167	0.00176568
lhdltg_%	HEPACAM2	0.00249503	8	0.139984	8	0.000698189	NA
mhdlce	DIAPH1	0.000605964	25	0.161732	19	0.000698413	0.000278157
ldltg	RASL11A	0.000611367	5	0.00447467	5	0.000698937	NA
mvldltg	C2CD2	0.000818028	9	0.281677	14	0.000699804	0.00342973
lvldlc_%	SPAST	3.33861e-06	17	0.767168	10	0.000699947	NA
xlvldlc_%	CDH15	0.00128941	30	0.175531	29	0.000700624	NA
totcho	RUVBL1	9.71779e-05	2	0.74404	2	0.000701083	NA
xsvldlpl	UBQLN4	0.00151868	5	0.224888	2	0.000701102	0.00321849
vldld	C2CD2	0.00109409	9	0.224609	14	0.000701901	0.000168576
xsvldlpl	EWSR1	0.00103761	8	0.483923	2	0.000702045	0.00255917
svldltg	SPARCL1	0.000129046	9	0.657697	10	0.000702183	0.00362638
shdll	QSOX1	0.000984941	10	0.311774	7	0.00070286	0.00235105
lhdlpl	DDRGK1	0.000997259	13	0.28601	6	0.000702874	0.00172049
mldlfc_%	TFAP2D	0.000590013	10	0.319103	5	0.000703137	NA
xsvldlfc_%	GPR144	4.36138e-05	16	0.598306	20	0.000703898	NA
xlhdlc	ZNF560	0.000594876	3	0.380315	2	0.000703899	NA
shdlp	QSOX1	0.00100337	10	0.321888	7	0.000705119	NA
idll	TFR2	0.000157978	12	0.132572	17	0.000706117	0.00354619
phe	HIST1H4L	0.0009326	3	0.0288262	6	0.000708363	0.000218047
dag	SPARCL1	0.000846973	9	0.395471	10	0.000709072	NA
xsvldlpl	ITFG1	0.000178397	7	0.553412	5	0.000709715	5.35872e-05
faw3	MAL	0.00442128	3	0.092915	6	0.000710963	0.143063
mufafa	GRIN3B	0.00028639	51	0.168508	58	0.000711726	NA
xsvldltg_%	PRDM5	4.17939e-05	8	0.699937	10	0.000712154	NA
mvldlfc_%	PRR14	0.00143101	8	0.0908199	5	0.000712691	NA
ldld	CCER2	0.00102023	4	0.599612	3	0.000715753	0.00116353
shdltg	DERL3	0.000547986	10	0.646444	4	0.000716293	0.000274924
sfafa	DENND1A	0.00447818	13	0.0213281	14	0.000717513	NA
lldlpl_%	UBQLN4	0.0031325	5	0.122793	2	0.000717639	NA
estc	UBQLN4	0.000901941	5	0.294251	2	0.000718205	0.00614942
hdltg	DERL3	0.000524301	10	0.57927	4	0.000719606	NA
mhdlce_%	LIPC	5.18132e-05	27	0.614138	29	0.000720419	NA
mvldltg_%	NDST3	0.00256937	13	0.0129366	6	0.000721155	NA
idlp	LRRC36	0.00355627	4	0.0746711	2	0.000722797	0.0143559
mhdlce_%	EVI5L	0.0010631	9	0.191078	9	0.000723217	NA
mldlc	ABCG4	0.00049618	10	0.615627	8	0.000724159	0.016812
mvldlce_%	FAM110D	0.000269389	5	0.369874	3	0.000724387	NA
mvldlpl_%	CYP19A1	0.00293437	12	0.161576	12	0.00072446	NA
mldltg	PCYOX1L	0.0022013	4	0.0634176	9	0.000726435	NA
mhdlce	OVCA2	0.000735344	9	0.198094	4	0.000726849	0.135742
svldlce	PHOSPHO1	0.000856542	6	0.129547	5	0.000726855	NA
xsvldltg_%	XPO6	0.000893497	11	0.100918	6	0.000726978	NA
mhdlpl_%	PCDHB12	0.0010946	11	0.416709	4	0.000727351	NA
lvldll	MCEE	0.00431941	6	0.0569143	6	0.000728692	0.0041835
xsvldlc	CCPG1	0.00107025	4	0.0474306	2	0.000728778	NA
lvldlpl	MCEE	0.00417032	6	0.0568944	6	0.000729969	0.00588609
mhdlpl	NAA40	0.00160979	4	0.210568	4	0.000730865	0.173997
hdltg	ZNF396	4.78193e-06	5	1	3	0.000731024	NA
idltg	ADH4	0.000388174	5	0.763216	5	0.000731643	0.00509229
mvldlpl	NUDCD3	0.00078202	6	0.419004	3	0.0007351	0.000880553
faw6	SH3RF1	0.00191503	9	0.156874	11	0.00073516	NA
xxlvldltg	CDX1	0.00132671	4	0.0185101	7	0.000735949	0.0023041
serumtg	MCEE	0.00315514	6	0.0376177	6	0.000736139	0.0112918
sldlfc_%	PHC3	0.00178918	7	0.172749	4	0.000736408	NA
ala	GREB1	0.00325401	47	0.00830273	33	0.000737673	0.0130101
xsvldlfc	KCNMB1	0.00386838	2	0.0342672	2	0.00073835	NA
sldlce	UBQLN4	0.000910431	5	0.323614	2	0.000738818	NA
xlhdll	POLE2	0.00101008	7	0.389332	5	0.0007392	NA
mldlc_%	CCDC78	0.00176724	15	0.181011	5	0.000739222	NA
shdlce	DPCR1	0.00496559	13	0.151599	2	0.000739251	NA
lvldlp	MCEE	0.00433291	6	0.0571785	6	0.000739343	0.00425864
acace	GPR146	0.0016073	5	0.251888	12	0.000739461	0.000240365
xlhdlce_%	TTC34	0.0019346	23	0.109989	25	0.000739842	NA
xlhdll	TSPO	0.00480727	3	0.0989528	2	0.000740377	NA
mvldlfc	COQ4	0.000609559	9	0.219651	7	0.00074151	0.00873801
xlvldlce	ACAT1	0.00101345	12	0.283182	13	0.00074169	NA
vldltg	NADK	0.000385084	8	0.715809	8	0.000741894	NA
mvldll	COQ4	0.000434108	9	0.269478	7	0.000742048	0.00262424
hdl2c	TICAM1	0.00228477	9	0.143821	10	0.000742393	NA
xlvldlc_%	C2orf16	0.000776555	3	0.0139775	3	0.000742903	NA
xlvldlfc_%	NEUROD1	0.000764253	7	0.5636	9	0.000743145	NA
faw3	ENPEP	0.000323948	14	0.336448	13	0.000743772	0.0012728
xxlvldlc	RIOK3	0.00373645	10	0.0576399	6	0.000743925	NA
totfa	AK1	0.00397873	5	0.31081	10	0.000744475	NA
serumtg	GNL3	0.00100162	12	0.180331	3	0.000746335	0.00156245
totfa	DERL3	0.00070967	10	0.313466	4	0.000749716	NA
mldlce_%	KCNMB1	0.000697	2	0.43789	2	0.000750883	NA
mvldlpl_%	RNF169	0.00360178	12	0.0206365	7	0.000751141	NA
xlvldlce_%	C2orf16	0.000775018	3	0.0516908	3	0.00075326	NA
xxlvldlce_%	SLC8A1	0.00397772	6	0.0691634	9	0.000753633	NA
shdltg_%	ABCC6	0.000733573	57	0.429995	47	0.000753644	NA
lhdlce_%	MBD3	0.000868391	7	0.271605	7	0.000755752	NA
lldlfc	CAMK2G	0.000963081	8	0.488824	11	0.000756834	0.00976937
phe	EFEMP2	0.000151918	20	0.296566	17	0.000757418	0.00834601
idlce	MBD6	0.000116055	4	0.609044	2	0.000757496	NA
lldll	LRRC36	0.00254234	4	0.102311	2	0.000757897	0.012414
gly	TNFSF12	0.00405414	15	0.0576299	14	0.00075868	NA
mldltg_%	RPS16	0.00129869	2	0.0854911	2	0.000759934	NA
xsvldlp	KCNMB1	0.000483195	2	0.599469	2	0.000761409	0.0352977
idltg_%	HOXA1	0.00473438	5	0.0818389	5	0.000762044	NA
idlfc_%	NUP133	0.00389744	11	0.0728991	7	0.000762486	NA
xlhdlp	POLE2	0.00101641	7	0.398212	5	0.000764275	NA
faw6	MOCS2	0.000266918	11	0.384963	9	0.000768367	NA
xsvldltg	COQ4	0.00134987	9	0.130641	7	0.000769381	0.00912564
faw6fa	SLC18B1	0.00211504	10	0.125741	10	0.00076972	NA
mhdltg	C2orf43	0.000789119	5	0.334854	3	0.00077012	NA
shdlpl_%	HOXC4	0.000449648	6	0.317155	3	0.000770138	NA
his	ARL8B	0.000820142	4	0.0682976	2	0.000770561	NA
xlvldlce_%	TIGD2	0.000272302	3	0.399584	3	0.000770605	NA
totcho	CHN1	0.000342634	7	1	4	0.000770772	NA
ldld	PCYOX1L	3.25094e-05	4	0.431517	9	0.000770971	0.000688694
mvldlfc	MCEE	0.000984552	6	0.0539271	6	0.00077206	0.118754
hdlc	PCDHB12	0.00122191	11	0.128276	4	0.000772691	0.0379959
mvldltg	COQ4	0.000235784	9	0.322324	7	0.000774482	0.00230508
tgpg	SRP72	0.000446222	11	0.811638	12	0.000775088	NA
lafa	C5AR1	0.000325391	7	0.452881	5	0.000775241	NA
svldlce_%	XPO6	0.00145358	11	0.0435747	6	0.000775325	NA
svldlfc	KCNMB1	0.000494385	2	0.374455	2	0.000775446	0.0548926
lvldltg_%	TTYH1	0.00334024	5	0.0178775	5	0.000775538	NA
remnantc	DIRC2	0.000291317	9	0.84944	8	0.000776048	NA
xsvldll	SH3RF1	0.000445767	9	0.336537	11	0.000777205	0.000105662
shdlce_%	VASP	0.000279979	9	0.488558	9	0.000777489	NA
lldlfc	KCNMB1	0.00065116	2	0.581681	2	0.000777663	0.026297
xlhdlce	ZNF560	0.000624525	3	0.382432	2	0.000778265	NA
lvldlc	ACAT1	0.00156129	12	0.172687	13	0.000779201	0.00224145
mvldltg_%	RETNLB	0.00271312	2	0.295682	2	0.000781079	NA
xsvldlfc	TFR2	0.000213633	12	0.156706	17	0.000781297	NA
tgpg	FSD1	0.000569571	14	0.352971	13	0.000781699	NA
lhdlpl_%	PIK3IP1	0.00214677	5	0.111267	5	0.000782186	NA
lhdlc_%	SEMA6D	0.00408572	6	0.100401	3	0.000782939	NA
sldltg	APRT	0.00181267	7	0.297034	5	0.000783256	NA
falen	CHTOP	0.00127917	2	0.0626721	2	0.000783731	NA
lhdlfc	PCDHA11	0.000592277	20	0.349176	12	0.000784162	0.000706297
lhdltg	RPS19	0.00329035	3	0.0436148	4	0.00078418	NA
mhdlpl	TICAM1	0.00151969	9	0.173084	10	0.000784564	0.0057358
xlvldlc_%	TMEM53	0.000578854	4	0.429357	3	0.000784762	NA
faw3fa	RUVBL1	0.000118649	2	0.359201	2	0.00078555	NA
sldlfc_%	CATSPER4	0.000737183	17	0.725535	18	0.000787244	NA
pufa	RUVBL1	0.000152927	2	0.525586	2	0.000787767	NA
pufa	SH3RF1	0.0018345	9	0.178245	11	0.000788658	NA
shdlc_%	ALB	0.000810507	11	0.274356	11	0.000790214	NA
lhdltg_%	RCC2	0.00228644	2	0.0100124	11	0.000791013	NA
sldlpl_%	CATSPER4	0.000735579	17	1	18	0.000791842	NA
xlvldltg_%	SLC1A3	0.00144499	3	0.0350744	6	0.000793554	NA
lhdlc_%	ZNF408	0.00179065	8	0.257009	4	0.0007954	NA
xlhdlc	ALG3	0.00405897	19	0.0712589	16	0.000795627	NA
mldlc	KCNMB1	0.000466597	2	0.826608	2	0.00079635	0.0212622
xlvldlfc_%	EMX1	0.000141492	4	0.0421323	4	0.000797559	NA
xlvldlfc_%	GRAMD1C	0.00375157	9	0.110593	9	0.000797732	NA
lldlc_%	SFXN2	3.01437e-05	6	0.580085	14	0.000797933	NA
idlpl	MBD6	0.000115315	4	0.81812	2	0.000798166	4.71174e-05
sfa	CHN1	0.000592499	7	0.392006	4	0.000798702	NA
xlhdlfc	ZNF560	0.000627192	3	0.411327	2	0.000799866	NA
pufa	ST8SIA1	0.000870515	6	0.292134	2	0.000800044	NA
lvldlce	FAM71E1	0.00125615	5	0.16157	2	0.000800056	0.000132835
svldlfc_%	ABCB6	0.00206286	39	0.0772723	38	0.000800098	NA
xlvldlc	MYL6B	0.00174336	9	0.192172	4	0.000800947	NA
xlhdlpl_%	NID2	0.000899453	45	0.0194902	33	0.000801337	NA
faw6fa	NPY2R	0.00283125	7	0.0849988	3	0.000802159	NA
xlhdlc	VWA3A	0.00274336	20	0.370994	19	0.000802205	NA
lhdlce_%	MBD6	0.00043507	4	0.754458	2	0.000802964	NA
lhdltg_%	ADORA3	0.000329409	2	0.228774	3	0.000802989	NA
xxlvldll	MYL6B	0.000710858	9	0.320559	4	0.00080421	0.00336532
idlp	TFR2	0.000187332	12	0.137116	17	0.000804839	0.00339494
xlvldlpl	CHURC1-FNTB	0.000440944	10	0.214982	7	0.000805305	0.000559023
idlce	CAMK2G	0.00419703	8	0.272603	11	0.000806474	NA
svldlfc	PHOSPHO1	0.00130306	6	0.253606	5	0.000806607	0.00209253
xlhdlc	PCNT	0.000250445	31	0.220658	33	0.000806756	NA
lvldltg_%	CATSPER2	0.000975708	14	0.467392	7	0.000807131	NA
lafa	ITGAE	0.00386294	27	0.137237	29	0.00080853	NA
lhdlc	KATNAL2	0.00195041	24	0.146382	19	0.000808856	0.00210833
lhdlce_%	KCNMB1	0.00186774	2	0.0124006	2	0.000809634	NA
sldlce	C1orf85	0.000918828	4	0.00598113	2	0.000809757	NA
mhdlce	LRIT3	0.00270856	8	0.0769834	8	0.000810697	0.000715181
idlc_%	PRDM5	0.000118948	8	0.566627	10	0.000810989	NA
lvldlpl	MYL6B	0.0013505	9	0.245442	4	0.000811507	0.00500304
lldltg	PCYOX1L	0.000284488	4	0.53616	9	0.000812421	NA
totcho	DEPDC4	6.59216e-05	3	0.544623	2	0.000812454	NA
hdl2c	CTTNBP2NL	0.000140026	4	0.261329	5	0.000813817	NA
pufafa	DERL3	0.000560487	10	0.466738	4	0.000814982	NA
lldltg	ADH4	0.000396608	5	0.754987	5	0.000817007	NA
freec	CCPG1	0.00490969	4	0.0229737	2	0.00081731	0.00019
sldlfc_%	OR14K1	0.0035974	3	0.171491	3	0.000817407	NA
totfa	CHN1	0.000389079	7	0.398314	4	0.00081751	NA
mhdlpl_%	EVI5L	0.002941	9	0.0826427	9	0.000819045	NA
lhdlce	NADK	0.000346041	8	0.720418	8	0.000819321	0.00142983
faw6	RUVBL1	0.000175224	2	0.499779	2	0.000819691	NA
idlce	CCPG1	0.00269457	4	0.02265	2	0.000820255	NA
remnantc	SYCE2	0.0014653	3	0.116163	2	0.000820264	NA
idlce	UBQLN4	0.00109616	5	0.307519	2	0.000820356	NA
lhdlfc	DDRGK1	0.00156964	13	0.252091	6	0.000820612	0.00174439
lldlfc	FGF3	0.000486867	10	0.14735	8	0.000822254	0.000372281
xlhdlpl_%	FKBP1C	0.00476963	4	0.0918531	3	0.000824938	NA
freec	UBQLN4	0.000716375	5	0.380732	2	0.000825947	0.00675263
mhdlpl_%	RNASE4	0.00151498	4	0.17898	4	0.000827214	NA
svldlc	MYCN	0.000190846	7	0.204358	8	0.000828055	0.00125467
sldlc_%	CATSPER4	0.000718655	17	0.810747	18	0.000828083	NA
idlc	CAMK2G	0.00309408	8	0.325247	11	0.000828859	0.0191361
xxlvldlp	MYL6B	0.000720392	9	0.320422	4	0.000829273	0.00361032
xsvldlc_%	DLX3	0.000265095	8	0.729978	6	0.000829502	NA
xsvldlp	SH3RF1	0.000571817	9	0.31775	11	0.000829988	7.54047e-05
mhdlpl_%	CCER2	0.0010214	4	0.012996	3	0.000830753	NA
sfafa	TPO	0.00198911	35	0.239526	36	0.000830777	NA
shdlce	VASP	0.000422965	9	0.348457	9	0.000831045	NA
sldlpl	CAMK2G	0.00155646	8	0.311553	11	0.000831377	NA
idltg	APRT	0.00151113	7	0.364647	5	0.000832125	0.0109722
faw3	MKNK2	0.00137044	14	0.315556	11	0.000832209	0.00182625
svldlpl	PRSS12	0.00391761	29	0.0182197	28	0.000832765	0.00782999
la	ZNF407	0.00032099	8	0.154835	14	0.000832851	0.011474
sfafa	CALR	0.000697143	7	0.403515	9	0.000833047	NA
mhdlc	LRIT3	0.00230615	8	0.0911309	8	0.000833063	0.00130475
svldlce	ZNF646	0.0035068	15	0.11442	9	0.000833559	NA
sfa	MARCH10	0.00380264	7	0.0213565	7	0.000833903	NA
xxlvldlc	NCAPG	0.00214467	7	0.154135	6	0.000834977	NA
mhdll	DIAPH1	0.00135198	25	0.136936	19	0.000835281	0.0043407
xsvldlpl_%	USP2	0.00243537	7	0.0846282	2	0.000835589	NA
xxlvldlce_%	GCG	0.00232416	2	0.0807669	3	0.000835675	NA
xxlvldlce_%	TEX38	0.000737857	6	0.14638	5	0.000836137	NA
serumc	KCNMB1	0.000467364	2	1	2	0.000836435	0.0471896
lvldltg	FAM71E1	0.00180015	5	0.169078	2	0.000837127	9.42144e-05
mvldlpl_%	PSPC1	0.000335419	2	0.1826	2	0.000837487	NA
xlvldlp	ACAT1	0.0010946	12	0.217304	13	0.000839687	0.000480153
xlvldltg	ACAT1	0.00104481	12	0.209554	13	0.00084083	0.000648233
hdl3c	ACTR3	4.87384e-05	5	0.764851	4	0.000842053	NA
sldltg_%	CHP2	0.00250565	4	0.0300407	3	0.000842479	NA
idlc	UBQLN4	0.000905365	5	0.312605	2	0.00084665	0.00260547
xsvldlp	CACNG7	0.000780082	10	0.0918786	6	0.00084719	7.48008e-05
shdlp	IMPDH1	6.32977e-05	14	0.332196	23	0.000847695	NA
xsvldlfc	CACNG7	0.00155748	10	0.0481219	6	0.000848268	NA
xlvldll	ACAT1	0.00112167	12	0.22475	13	0.000848912	0.00164217
xlhdlfc_%	SAP30L	0.000199669	4	0.573646	2	0.000849422	NA
vldltg	NUDCD3	0.00154882	6	0.326489	3	0.000849518	NA
xlhdlce	ALG3	0.00320058	19	0.0937689	16	0.000849534	NA
mldlpl	EWSR1	0.000514491	8	0.866717	2	0.00084986	0.00097908
pufa	DDB2	0.00454603	6	0.0568363	3	0.000850082	NA
xlhdlp	TSPO	0.00483208	3	0.109638	2	0.000851392	NA
faw6	KCNMB1	0.000475049	2	1	2	0.000851533	NA
xsvldlfc	SH3RF1	0.000250162	9	0.448998	11	0.000851548	NA
idlfc	UBQLN4	0.000703881	5	0.353923	2	0.000852766	0.00315764
sfa	RASL11A	0.000847864	5	0.000565089	5	0.000853305	NA
shdltg	BNIP1	0.000560666	7	0.610137	5	0.000853599	0.00935646
sldlfc	LRRC36	0.00414142	4	0.0524269	2	0.000855575	NA
sfafa	FAM217A	2.32404e-05	3	1	2	0.000858128	NA
lldll	PCYOX1L	0.00034391	4	0.133305	9	0.00085829	0.000414882
mvldltg_%	ZNF18	0.000450574	2	0.102309	6	0.000858538	NA
xlvldlfc_%	CLDN24	0.000708588	9	0.259334	5	0.000858622	NA
alb	NAA40	0.000499123	4	0.187907	4	0.000858938	0.223557
xlhdlpl_%	SFI1	0.00334172	10	0.0377898	8	0.000860283	NA
xsvldlfc	KLHL33	0.000872439	16	0.154005	17	0.000861002	NA
serumtg	COQ4	0.000801236	9	0.192988	7	0.000862646	0.0036
shdltg	COQ4	0.00308532	9	0.101413	7	0.000863367	0.00307547
hdl3c	DEPDC4	0.00282935	3	0.159109	2	0.000864619	NA
mhdlpl_%	HOXD9	0.00357972	14	0.157398	6	0.000865466	NA
xlhdlc_%	CCER2	0.00105426	4	0.345526	3	0.000869053	NA
shdlc_%	AGO4	0.000902615	6	0.295971	4	0.000869409	NA
xlvldltg	CHURC1-FNTB	0.000309527	10	0.27464	7	0.000869658	0.00142781
idlfc_%	UBR7	0.00354034	13	0.0691798	5	0.000870204	NA
idlfc	MBD6	0.000128093	4	0.775616	2	0.00087038	6.84354e-05
xxlvldlce_%	SLC27A1	0.00146762	14	0.123266	13	0.000870543	NA
lhdlc	NADK	0.000354414	8	0.709315	8	0.000873508	0.00154459
lvldltg	GRIN3B	3.30728e-05	51	0.446637	58	0.000874465	0.00793764
lvldll	MYL6B	0.00109857	9	0.287827	4	0.000874798	0.00630359
sldlce	ALB	0.000263584	11	0.459519	11	0.000875016	NA
unsat	ZBTB5	0.000416362	2	0.270798	4	0.000875219	NA
totpg	MOCS2	0.00428715	11	0.168767	9	0.000875498	NA
xxlvldlc	MYL6B	0.000990613	9	0.323933	4	0.000876161	NA
vldltg	GNL3	0.00262991	12	0.0865575	3	0.000876668	NA
mvldlpl	MCEE	0.000813678	6	0.063378	6	0.000878181	0.0068759
vldltg	KCNH1	0.00282069	26	0.133292	20	0.000878937	NA
lvldltg	MCEE	0.0047839	6	0.0613313	6	0.000881275	0.00498845
mvldltg	GNL3	0.00406235	12	0.0436098	3	0.000881704	0.00199423
idlpl_%	TSG101	0.00482888	2	0.0684986	4	0.000882069	NA
lhdlfc_%	KCNMB1	0.000879219	2	0.252045	2	0.000884168	NA
faw6	CLTA	0.00456587	4	0.0425711	4	0.000884241	NA
ldltg	PPP1R9A	0.000368572	13	0.588687	9	0.000884595	NA
hdlc	STRADB	0.000226805	4	0.075385	4	0.000884721	0.00806837
shdlc	MRPL27	0.00188776	5	0.249632	3	0.000885829	NA
ile	CANT1	0.00294419	25	0.123562	25	0.000885836	0.0223316
xsvldlpl	ACSL1	0.00453644	4	0.00728016	6	0.000885857	5.32001e-05
xlhdltg	CHN1	0.000168411	7	0.653813	4	0.000885886	0.0404812
xxlvldlpl_%	GBX2	0.00313758	10	0.140782	4	0.000886228	NA
mvldlc	ARHGAP20	0.0043834	10	0.010437	5	0.000889678	0.00341731
lldlce_%	ABHD16B	0.000882814	17	0.298253	12	0.000890163	NA
alb	GAL3ST4	0.0015874	20	0.0048694	9	0.000890188	0.528794
hdl3c	CLTA	0.000325302	4	0.276344	4	0.000890834	NA
remnantc	ZMYM5	0.000154378	4	0.250571	5	0.000891499	NA
mldlpl_%	ALB	0.000260212	11	0.471535	11	0.000892024	NA
lldlc	PRDM5	5.85982e-05	8	0.873284	10	0.000892547	0.0038383
sfafa	GJC3	0.00346046	9	0.465045	10	0.000892599	NA
hdl2c	STRADB	0.000273393	4	0.0819725	4	0.000893046	NA
lvldlc_%	TSR3	0.00127986	8	0.234852	6	0.000895371	NA
xlvldlp	CHURC1-FNTB	0.000311495	10	0.264375	7	0.000896343	0.00152342
idlpl	TFR2	0.000278595	12	0.131919	17	0.000898174	0.00493164
pufa	UBQLN4	0.00239056	5	0.168655	2	0.00089869	NA
lvldlce	MYL6B	0.00108638	9	0.320122	4	0.000899487	0.00576306
xlhdlce	VWA3A	0.00264416	20	0.418996	19	0.000899895	NA
xlvldlfc_%	SNRPC	4.07345e-05	2	0.702282	2	0.000899963	NA
sldlfc_%	P2RX7	0.00413339	7	0.0685424	3	0.000901366	NA
xlhdlc	PDE1C	0.000606242	23	0.470196	21	0.000902545	NA
lvldltg	KCNH1	0.00183103	26	0.131511	20	0.000902656	0.00372847
xsvldll	KCNMB1	0.000657683	2	0.50237	2	0.000902869	0.0418151
svldlp	COQ4	0.00237087	9	0.116665	7	0.000903277	0.00788774
xlhdlce	PDE1C	0.000561126	23	0.487431	21	0.000903978	NA
idlp	EWSR1	0.000796764	8	0.684786	2	0.000904399	0.00192243
sldlc	ABCG4	0.00048964	10	0.606263	8	0.000905383	0.0185669
mvldltg	MCEE	0.000440578	6	0.0870834	6	0.000906277	0.00473962
idlc	FGF3	0.000865057	10	0.151274	8	0.000906643	0.000808648
xlvldll	CHURC1-FNTB	0.000312621	10	0.263252	7	0.000907062	0.000570902
mufa	ZNF396	4.7708e-06	5	1	3	0.000908762	0.021906
hdl2c	PCDHB12	0.00114007	11	0.204881	4	0.000909366	NA
lvldlc	GNL3	0.00121158	12	0.216813	3	0.000910354	0.00230145
hdld	DIO1	0.000354312	4	1	3	0.000913242	NA
freec	LRRC36	0.00236018	4	0.0953516	2	0.000913878	0.0167036
shdlce	NME7	0.00458959	11	0.16758	10	0.000914249	NA
svldlp	C2CD2	0.000448247	9	0.381302	14	0.000916028	0.000467084
lhdlce	KATNAL2	0.00224502	24	0.154659	19	0.000916471	0.00258716
xxlvldlp	CDX1	0.00175456	4	0.0173219	7	0.000917801	0.00276535
lvldlpl	ACAT1	0.00236391	12	0.135115	13	0.000918048	0.000780932
sldlpl_%	MBD6	0.000170083	4	0.828675	2	0.000918468	NA
serumc	CCPG1	0.00487672	4	0.0202872	2	0.000918476	0.000206396
lvldll	ACAT1	0.00219098	12	0.142466	13	0.000918685	0.000925706
mldltg	ZNF385B	0.000746345	4	0.420337	2	0.000920001	NA
xsvldltg_%	ENPP2	0.00134562	15	0.242328	20	0.000921035	NA
gly	TRIM41	0.00226694	19	0.179254	21	0.000921039	NA
lvldltg	SPARCL1	0.00180258	9	0.309698	10	0.000921404	0.00478591
svldlpl	COQ4	0.0039003	9	0.0857269	7	0.000921913	0.00859419
svldlfc	ALDH1L1	0.00273745	33	0.144983	38	0.000922127	0.00325511
idltg	DERL3	0.000730807	10	0.669271	4	0.000922156	0.000398311
xlhdlce_%	SLC36A2	0.00180282	6	0.0878346	3	0.000922435	NA
tyr	KCNK15	0.000834628	6	0.828124	8	0.000922715	0.0251678
mldlpl	PCYOX1L	0.000350151	4	0.0891739	9	0.000923634	0.000352932
lvldlp	ACAT1	0.00219844	12	0.135439	13	0.000923986	0.000969269
apobapoa1	EWSR1	0.000345755	8	1	2	0.000925248	NA
mldlfc_%	OR14K1	0.00205206	3	0.299131	3	0.000926494	NA
mhdlpl_%	RAE1	0.00215027	8	0.111109	5	0.000926931	NA
xxlvldltg	MYL6B	0.000724415	9	0.323655	4	0.00092715	0.00291255
xsvldlpl	TFAP2D	0.000837707	10	0.420085	5	0.000927169	0.0037463
sldlfc	EWSR1	0.000349706	8	1	2	0.000929954	NA
falen	C15orf60	9.07725e-05	3	1	2	0.000930441	NA
mvldlce_%	OR14K1	0.000338839	3	0.533063	3	0.000931008	NA
faw6	UBQLN4	0.0027871	5	0.16092	2	0.000932422	NA
vldld	FAM71E1	0.00420767	5	0.110537	2	0.000932578	0.00689678
xsvldlp	TFAP2D	0.000791767	10	0.610044	5	0.000932686	0.000417545
gly	KLHDC2	0.00490089	5	0.0839064	6	0.000933318	NA
sldltg	MRPS24	0.00305034	7	0.121788	2	0.000934244	NA
xxlvldlc	VSX1	0.000399795	12	0.612647	25	0.000934564	NA
shdlfc_%	LFNG	0.00178785	6	0.29123	10	0.000934816	NA
shdll	OVCA2	0.000626736	9	0.386722	4	0.000934914	0.0138392
shdlce	AGO4	0.000381432	6	0.464758	4	0.000934952	NA
mhdlp	DIAPH1	0.00158339	25	0.140964	19	0.000935172	0.0047319
mvldll	ACAT1	0.00179428	12	0.207057	13	0.000935434	0.000983074
lvldltg_%	IDH3B	0.00249579	11	0.116767	6	0.000936896	NA
lhdlfc_%	ADORA3	0.000102439	2	0.398424	3	0.000937253	NA
xlvldlc	ACAT1	0.00139563	12	0.285441	13	0.000938089	NA
idlc_%	SPATA16	0.000328226	2	0.88164	3	0.000938222	NA
svldll	C2CD2	0.000445962	9	0.392089	14	0.000938578	0.000518411
lhdll	SPTSSA	0.000367042	3	0.361239	3	0.000939854	0.000101276
xlvldlfc	CDX1	0.00292537	4	0.0144976	7	0.000941112	NA
mhdlpl	DIAPH1	0.00246933	25	0.112944	19	0.000941496	0.00597401
leu	C1orf216	0.00183618	5	0.209665	2	0.000942687	0.00908298
mhdltg_%	ADAM2	0.00268946	9	0.208509	5	0.000942873	NA
mhdlfc_%	CTTNBP2NL	0.000127395	4	0.265322	5	0.000942888	NA
lvldlp	MYL6B	0.00112303	9	0.292366	4	0.000943034	0.00669961
lvldlce	GNL3	0.00129955	12	0.212318	3	0.000944208	0.00148908
xsvldlpl_%	CCDC38	0.000208587	12	0.830861	2	0.000944251	NA
xsvldll	ZMYM5	9.79375e-05	4	0.334302	5	0.000946415	0.00798692
la	PPCDC	0.00276163	7	0.0798469	3	0.000947612	0.00598697
apob	ZMYM5	0.00032364	4	0.264602	5	0.000948665	0.0152397
xlvldlfc_%	XPO6	0.000968512	10	0.175277	6	0.0009489	NA
lhdltg	PPARD	0.004126	12	0.164561	5	0.00094893	NA
lvldlpl	KCNH1	0.00252494	26	0.12175	20	0.000949481	0.00905566
xxlvldlpl_%	MYL6B	0.00181403	8	0.238432	4	0.000949635	NA
xlvldll	MYL6B	0.00175488	9	0.214045	4	0.000952763	0.000535899
faw3	PCDH20	0.000416739	11	0.353344	10	0.000953442	0.0257502
lhdlpl_%	RPN1	0.00392287	11	0.150322	4	0.000953667	NA
serumc	PRDM5	0.000101144	8	0.771389	10	0.000953952	0.01835
sldlce_%	USP2	0.00130287	7	0.419085	2	0.000954778	NA
mhdlpl_%	PTPRM	0.00367637	13	0.140221	15	0.000956974	NA
mldlpl_%	RNF169	0.000380029	12	0.342988	7	0.000958349	NA
lvldlp	KCNH1	0.00217902	26	0.123518	20	0.000958455	0.00396224
lhdlce	RAB3IL1	0.000889291	6	0.132095	4	0.000959566	0.00497291
mhdlc_%	PTPRM	0.0036171	13	0.130028	15	0.000960586	NA
xxlvldlpl	BATF	0.000183306	3	1	2	0.000963729	0.00735673
hdld	SPTSSA	0.00490105	3	0.0816886	3	0.00096472	NA
lldlfc_%	ABHD5	0.00349453	6	0.0799824	7	0.000964826	NA
totcho	ADAM30	0.00396993	8	0.108584	4	0.000966576	NA
sldlpl_%	DENND1A	0.000108182	13	0.371813	14	0.000966589	NA
idlfc	FGF3	0.000646907	10	0.189668	8	0.000966724	0.00060202
mldlpl	ZMYM5	0.000659916	4	0.30028	5	0.000967058	0.0144299
xxlvldlpl_%	OXER1	0.00131352	5	0.10949	3	0.000968163	NA
unsat	RAB4B	0.000906589	8	0.266283	10	0.000968432	NA
unsat	RAB4B-EGLN2	0.000906589	8	0.266283	10	0.000968432	NA
sldlpl	ZMYM5	0.000953452	4	0.238057	5	0.000968584	NA
freec	C1orf85	0.000306158	4	0.124866	2	0.000968867	6.85827e-05
shdlpl_%	NLK	0.000774316	9	0.27357	8	0.000968986	NA
mldlfc_%	DENND1A	0.00085542	13	0.126422	14	0.000969317	NA
mvldlp	ACAT1	0.00198779	12	0.181716	13	0.000969671	0.000606234
shdlpl_%	MUSTN1	2.18815e-05	6	0.428927	5	0.000970217	NA
svldlc_%	PANK4	0.00277504	21	0.0276441	26	0.000970675	NA
xxlvldlce	NID2	0.00219237	45	0.00848135	33	0.000971564	NA
tgpg	GSTZ1	0.000202097	4	0.820338	2	0.00097286	NA
svldlpl_%	ATP10A	0.00404985	42	0.0423927	39	0.000974492	NA
xlhdlpl_%	NUDCD3	0.00187479	6	0.300534	3	0.000977822	NA
hdl3c	EEF1G	0.00146856	3	0.0753054	2	0.000979018	NA
mvldlce_%	RCN1	0.000468411	6	1	4	0.000981835	NA
shdll	IMPDH1	8.48972e-05	14	0.312011	23	0.000981933	0.0126315
xxlvldlpl_%	NEURL2	0.00407399	5	0.0801699	3	0.00098202	NA
mldlce	ALB	0.000211369	11	0.512943	11	0.000983533	0.000966885
sldlfc_%	OTUD3	0.000308451	3	0.265754	5	0.000984049	NA
mhdlpl	TBX1	0.00018727	6	0.51864	6	0.00098433	0.00759027
mldlce_%	ALB	0.000182867	11	0.557264	11	0.000984469	NA
sfa	ZNF396	4.45744e-05	5	0.83552	3	0.000985362	NA
shdltg	NPHS1	0.0020177	48	0.195748	53	0.000986366	0.00357791
mvldlce	ARHGAP20	0.00143075	10	0.0228754	5	0.000988065	0.00320871
serumc	PCYOX1L	0.000629153	4	0.144629	9	0.000989124	0.000357718
la	B4GALNT3	0.00362504	27	0.0968832	22	0.000990695	0.232896
lvldll	KCNH1	0.00240014	26	0.122826	20	0.000990882	0.00410982
apob	CCPG1	0.00388533	4	0.0264826	2	0.000990884	0.000255099
mhdltg_%	UMODL1	0.000385522	49	0.702471	50	0.000991987	NA
xlhdltg_%	GPRIN1	0.00159826	9	0.134026	10	0.000992361	NA
xlhdltg	RASSF2	0.00402295	9	0.147744	4	0.00099293	0.00298138
lvldlpl_%	ESRRG	0.00271896	8	0.313496	9	0.00099332	NA
xlhdlpl_%	ISG15	0.000982065	3	0.297169	4	0.000993477	NA
tgpg	OPRM1	0.00129465	24	0.166646	23	0.000994479	NA
estc	MBD6	0.000122914	4	1	2	0.000997997	1.05787e-05
sm	PIANP	0.000471847	2	0.237558	2	0.000998511	NA
lvldlp	FAM71E1	0.00174801	5	0.192371	2	0.000999609	0.000110239
apob	EWSR1	0.000408724	8	1	2	0.00100036	0.0010503
sldll	LRRC36	0.00497528	4	0.0379339	2	0.00100113	0.0145663
xxlvldll	CDX1	0.00185043	4	0.0171862	7	0.00100182	0.00293354
xlvldlpl	CDX1	0.00252081	4	0.0169071	7	0.00100253	0.0101718
shdlfc_%	AASDHPPT	0.00223358	5	0.64342	5	0.00100273	NA
sldltg	PPP1R9A	0.000538659	13	0.551635	9	0.00100359	NA
dhafa	KIFAP3	0.00155924	9	0.112133	8	0.00100381	NA
shdlce	HOXC4	0.000640272	6	0.171991	3	0.00100408	NA
vldld	GRIN3B	0.000193735	51	0.542421	58	0.00100498	0.28857
mufafa	CDX1	0.00167286	4	0.166749	7	0.00100509	NA
tyr	KMT2B	0.00461958	84	0.13326	52	0.00100523	0.00220668
acace	ZNF333	0.001445	3	0.0933077	2	0.00100776	0.000899439
val	OPLAH	0.000354828	48	0.465977	45	0.0010097	0.00744537
xxlvldlpl	CDX1	0.00196559	4	0.0148581	7	0.0010099	0.00167638
idlpl	USP2	0.00157474	7	0.235996	2	0.00101002	0.000355881
mldltg	MAL	0.000342817	3	0.332767	6	0.00101016	NA
mldlpl_%	MBD6	0.000191483	4	0.709349	2	0.00101161	NA
lvldlpl_%	RAC3	0.0011174	7	0.0687671	8	0.00101361	NA
gly	SGK1	0.000835094	12	0.278684	11	0.00101405	NA
mhdltg	BTNL9	0.00325313	17	0.144097	14	0.00101598	NA
xlvldlce	FAM71E1	0.00358977	5	0.118401	2	0.00101828	NA
idlce	FGF3	0.00111591	10	0.15021	8	0.00101981	NA
svldlc	CHN1	0.00100235	7	0.590924	4	0.00102056	0.040583
xlhdlfc	POLE2	0.00142377	7	0.36758	5	0.00102058	NA
xlvldltg	FAM71E1	0.00234782	5	0.170625	2	0.00102075	0.000132929
faw3	COTL1	0.000594851	3	0.521705	3	0.00102173	0.000798153
mhdlfc_%	CCND2	0.00024653	3	0.847264	5	0.00102204	NA
hdl2c	DLG1	0.000434355	9	0.466338	10	0.00102334	NA
sldlc	ABHD16B	0.00378927	17	0.133217	12	0.0010235	0.00068322
idlce_%	MMP25	0.00488135	24	0.0735731	15	0.00102457	NA
mldlfc	FGF3	0.00112736	10	0.136156	8	0.00102485	NA
xsvldltg_%	ANKRD23	0.00266991	10	0.123358	14	0.00102508	NA
ldlc	ABHD16B	0.00322342	17	0.14911	12	0.0010259	0.000775514
xxlvldlpl_%	EIF2B1	0.00115022	11	0.265607	5	0.00102628	NA
freec	ST8SIA1	0.00185873	6	0.267444	2	0.00102685	0.00116095
faw6	ST8SIA1	0.00115499	6	0.307939	2	0.00102707	NA
unsat	SPATA16	0.000338114	2	0.707249	3	0.00102752	NA
lldlpl	FGF3	0.000704014	10	0.180966	8	0.00102814	0.000371455
mvldlpl	ACAT1	0.0017902	12	0.24959	13	0.00102979	0.000913667
hdlc	TICAM1	0.00475812	9	0.120098	10	0.00103012	0.00370273
svldlc_%	PRDM5	1.28167e-05	8	0.873108	10	0.00103042	NA
sldlfc	PIANP	0.00105188	2	0.0517902	2	0.00103048	NA
sfafa	TMEM180	7.38041e-05	21	0.479402	13	0.0010319	NA
totfa	ZNF396	3.35202e-05	5	1	3	0.00103334	NA
lldlc_%	RAPGEF1	0.00175436	13	0.256855	8	0.00103461	NA
xlhdlpl	ZNF560	0.000430341	3	0.591003	2	0.00103619	NA
unsat	RUVBL1	0.0001131	2	0.680794	2	0.00103841	NA
mvldlce	SYCE2	0.00235465	3	0.0929885	2	0.00104025	0.00133003
xlhdlpl_%	KCNE3	0.00413298	7	0.0321696	3	0.00104161	NA
shdlc_%	CATSPER4	0.00100008	17	0.88912	18	0.00104295	NA
idll	FGF3	0.000865556	10	0.187804	8	0.00104367	0.00068889
lafa	HINT2	0.00377108	3	0.036762	6	0.00104424	NA
xlvldll	CDX1	0.00249971	4	0.0207524	7	0.00104561	0.0105777
sldltg_%	B3GNTL1	0.000285389	12	0.383889	5	0.00104675	NA
sldlfc_%	ABCG4	0.000719629	10	0.137003	8	0.00104709	NA
idlce_%	SLC24A2	0.00177487	23	0.386905	10	0.00104722	NA
hdltg	ADORA3	0.000546537	2	0.0671689	3	0.00104816	NA
pc	CD6	0.000652469	4	0.391085	7	0.0010484	NA
la	RUVBL1	0.000246164	2	0.509129	2	0.00104863	0.416774
lvldltg	ACAT1	0.00233677	12	0.134154	13	0.00104907	0.00118815
xlvldlfc	CHURC1-FNTB	0.000450466	10	0.228871	7	0.00105059	NA
[truncated: 17,876 more rows]
