# Supplementary material for: The influence of rare variants in circulating metabolic biomarkers
Source: PLoS Genet. 2020 Mar 9;16(3):e1008605. doi: 10.1371/journal.pgen.1008605 (PMC7108731; doi:10.1371/journal.pgen.1008605)
Supplement: S4 Table — (XLSX) [file pgen.1008605.s007.xlsx]

## Sheet: Supp Table 4
Supplementary Table 4: Phenotypes where adjustment for correlated biomarkers as covariates was performed
phenotype	covariates
xxlvldlp	ala	falen	la	tyr	val
xxlvldll	ala	tyr	val
xxlvldlpl	ala	dha	la	phe	val
xxlvldltg	la	tyr	val
xlvldlp	ala	phe	tyr	val
xlvldll	ala	dha	leu	phe	tyr	val
xlvldlpl	ala	alb	dha	la	leu	phe	tyr	val
xlvldltg	ala	dha	la	phe	val
lvldlp	ala	dha	phe	tyr	val
lvldll	ala	dha	phe	tyr	val
lvldlpl	ala	crea	dha	la	phe	tyr	val
lvldlc	ala	dha	leu	phe	tyr	val
lvldlce	ala	dha	val
lvldlfc	ala	alb	crea	dha	leu	phe	tyr	val
lvldltg	ala	dha	la	phe	tyr	val
mvldlp	ala	alb	crea	dha	tyr	val
mvldll	ala	alb	crea	dha	phe	tyr	val
mvldlpl	ala	alb	crea	dha	phe	tyr	val
mvldlc	ala	alb	crea	dha	leu	phe	tyr	val
mvldlce	ala	alb	crea	dha	leu	phe	val
mvldlfc	ala	alb	crea	dha	leu	phe	tyr	val
mvldltg	ala	crea	dha	phe	tyr	val
svldlp	ala	alb	crea	dha	leu	phe	val
svldll	ala	alb	crea	dha	leu	phe	val
svldlpl	ala	alb	crea	dha	leu	phe	val
svldlc	ala	alb	crea	dha	leu	phe	val
svldlfc	ala	alb	crea	dha	falen	leu	phe	val
svldltg	ala	alb	crea	dha	phe	val
xsvldlp	ala	alb	crea	leu	phe	val
xsvldll	ala	alb	crea	leu	phe	val
xsvldlpl	ala	alb	crea	dha	faw3	gp	leu	phe	val
xsvldltg	ala	alb	crea	dha	leu	phe	val
idlp	ala	alb	crea	dha	faw3	gln	gp	leu	phe	val
idll	ala	alb	crea	dha	faw3	gln	gp	leu	phe	val
idlpl	ala	alb	crea	dha	faw3	gln	gp	leu	mufa	phe	val
idlc	ala	alb	crea	dha	faw3	gln	gp	leu	phe	val
idlfc	ala	alb	crea	dha	faw3	gln	gp	leu	mufa	phe	val
idltg	ala	alb	crea	dha	falen	leu	phe	val
lldlp	ala	alb	crea	dha	faw3	gln	gp	leu	phe	val
lldll	ala	alb	crea	dha	faw3	gln	gp	leu	phe	val
lldlpl	ala	alb	crea	dha	faw3	gln	gp	leu	phe	val
lldlc	ala	alb	crea	dha	faw3	gln	gp	leu	phe	val
lldlce	ala	alb	crea	dha	faw3	gln	gp	leu	phe	val
lldlfc	ala	alb	crea	dha	faw3	gln	gp	leu	mufa	phe	val
mldlp	ala	alb	crea	dha	faw3	gp	leu	phe	val
mldll	ala	alb	crea	dha	faw3	gln	gp	leu	phe	val
mldlpl	ala	alb	crea	dha	faw3	gln	gp	leu	phe	val
mldlc	ala	alb	crea	dha	faw3	gln	gp	leu	phe	val
mldlce	ala	alb	crea	dha	faw3	gln	gp	leu	phe	val
sldlp	ala	alb	crea	dha	gp	leu	phe	val
sldll	ala	alb	crea	dha	gp	leu	phe	val
sldlc	ala	alb	crea	dha	faw3	gln	gp	leu	phe	val
xlhdlp	dha	faw3	la
xlhdll	dha	faw3	la
xlhdlpl	dha	faw3	la
xlhdlc	dha	faw3	la
xlhdlfc	dha	faw3	la
xlhdltg	ala	alb	falen	gln	gp	la	leu	mufa	tyr	val
lhdlp	ala	alb	dha	faw3	gln	la
lhdll	ala	alb	dha	faw3	gln	la
lhdlpl	ala	alb	dha	faw3	gln	la
lhdlc	ala	alb	dha	faw3	gln	la
lhdlce	ala	alb	dha	faw3	gln	la
lhdlfc	alb	dha	faw3	gln	la
mhdlp	ala	alb	crea	dha	faw3	gln	gp	la	leu	mufa	phe	tyr	val
mhdll	ala	alb	crea	dha	faw3	gln	gp	la	leu	mufa	phe	tyr	val
mhdlpl	ala	alb	crea	dha	faw3	gln	gp	la	leu	mufa	phe	tyr	val
mhdlc	ala	alb	dha	faw3	gln	gp	la	phe
mhdlce	ala	alb	dha	faw3	gln	la	phe
mhdlfc	ala	alb	crea	dha	faw3	gln	gp	la	leu	mufa	phe	val
shdll	acace	ala	alb	crea	dha	faw3	gln	gp	la	leu	mufa	phe	val
shdltg	ala	alb	crea	dha	faw3	la	phe	val
vldld	leu	phe	tyr	val
ldld	alb	falen
hdld	dha	faw3
serumc	ala	alb	crea	dha	faw3	gln	gp	leu	mufa	phe	val
ldlc	ala	alb	crea	dha	faw3	gln	gp	leu	phe	val
hdlc	ala	alb	dha	faw3	gln	la
estc	ala	alb	crea	faw3	gln	gp	leu	mufa	phe	val
freec	ala	alb	crea	gln	gp	leu	mufa	phe	val
serumtg	ala	alb	crea	dha	phe	tyr	val
apoa1	ala	alb	gln	gp	la	leu	mufa	phe	tyr
apob	ala	alb	crea	dha	faw3	gp	leu	phe	val
falen	idltg	ldld	svldlfc	xlhdltg	xxlvldlp
dha	ala	apob	crea	gp	hdlc	hdld	idlc	idlfc	idll	idlpl	idlp	idltg	ile	ldlc	leu	lhdlce	lhdlc	lhdlfc	lhdll	lhdlpl	lhdlp	lldlce	lldlc	lldlfc	lldll	lldlpl	lldlp	lvldlce	lvldlc	lvldlfc	lvldll	lvldlpl	lvldlp	lvldltg	mhdlce	mhdlc	mhdlfc	mhdll	mhdlpl	mhdlp	mldlce	mldlc	mldll	mldlpl	mldlp	mvldlce	mvldlc	mvldlfc	mvldll
la	ala	alb	apoa1	crea	gln	gp	hdlc	ile	leu	lhdlce	lhdlc	lhdlfc	lhdll	lhdlpl	lhdlp	lvldlpl	lvldltg	mhdlce	mhdlc	mhdlfc	mhdll	mhdlpl	mhdlp	phe	shdll	shdltg	val	xlhdlc	xlhdlfc	xlhdll	xlhdlpl	xlhdlp	xlhdltg	xlvldlpl	xlvldltg	xxlvldlpl	xxlvldlp	xxlvldltg
faw3	ala	apob	crea	estc	hdlc	hdld	idlc	idlfc	idll	idlpl	idlp	ile	ldlc	leu	lhdlce	lhdlc	lhdlfc	lhdll	lhdlpl	lhdlp	lldlce	lldlc	lldlfc	lldll	lldlpl	lldlp	mhdlce	mhdlc	mhdlfc	mhdll	mhdlpl	mhdlp	mldlce	mldlc	mldll	mldlpl	mldlp	phe	serumc	shdll	shdltg	sldlc	tyr	val	xlhdlc	xlhdlfc	xlhdll	xlhdlpl	xlhdlp
mufa	ala	alb	apoa1	crea	estc	freec	idlfc	idlpl	leu	lldlfc	mhdlfc	mhdll	mhdlpl	mhdlp	phe	serumc	shdll	tyr	val	xlhdltg
ala	alb	apoa1	apob	crea	dha	estc	faw3	freec	gp	hdlc	idlc	idlfc	idll	idlpl	idlp	idltg	la	ldlc	lhdlce	lhdlc	lhdll	lhdlpl	lhdlp	lldlce	lldlc	lldlfc	lldll	lldlpl	lldlp	lvldlce	lvldlc	lvldlfc	lvldll	lvldlpl	lvldlp	lvldltg	mhdlce	mhdlc	mhdlfc	mhdll	mhdlpl	mhdlp	mldlce	mldlc	mldll	mldlpl	mldlp	mufa	mvldlce
gln	alb	apoa1	crea	estc	freec	hdlc	idlc	idlfc	idll	idlpl	idlp	ile	la	ldlc	lhdlce	lhdlc	lhdlfc	lhdll	lhdlpl	lhdlp	lldlce	lldlc	lldlfc	lldll	lldlpl	lldlp	mhdlce	mhdlc	mhdlfc	mhdll	mhdlpl	mhdlp	mldlce	mldlc	mldll	mldlpl	serumc	shdll	sldlc	xlhdltg
ile	acace	alb	crea	dha	faw3	gln	gp	la	phe	tyr
leu	acace	alb	apoa1	apob	crea	dha	estc	faw3	freec	gp	idlc	idlfc	idll	idlpl	idlp	idltg	la	ldlc	lldlce	lldlc	lldlfc	lldll	lldlpl	lldlp	lvldlc	lvldlfc	mhdlfc	mhdll	mhdlpl	mhdlp	mldlce	mldlc	mldll	mldlpl	mldlp	mufa	mvldlce	mvldlc	mvldlfc	serumc	shdll	sldlc	sldll	sldlp	svldlc	svldlfc	svldll	svldlpl	svldlp
val	acace	alb	apob	crea	dha	estc	faw3	freec	gp	idlc	idlfc	idll	idlpl	idlp	idltg	la	ldlc	lldlce	lldlc	lldlfc	lldll	lldlpl	lldlp	lvldlce	lvldlc	lvldlfc	lvldll	lvldlpl	lvldlp	lvldltg	mhdlfc	mhdll	mhdlpl	mhdlp	mldlce	mldlc	mldll	mldlpl	mldlp	mufa	mvldlce	mvldlc	mvldlfc	mvldll	mvldlpl	mvldlp	mvldltg	serumc	serumtg
phe	alb	apoa1	apob	crea	dha	estc	faw3	freec	gp	idlc	idlfc	idll	idlpl	idlp	idltg	ile	la	ldlc	lldlce	lldlc	lldlfc	lldll	lldlpl	lldlp	lvldlc	lvldlfc	lvldll	lvldlpl	lvldlp	lvldltg	mhdlce	mhdlc	mhdlfc	mhdll	mhdlpl	mhdlp	mldlce	mldlc	mldll	mldlpl	mldlp	mufa	mvldlce	mvldlc	mvldlfc	mvldll	mvldlpl	mvldltg	serumc
tyr	alb	apoa1	faw3	gp	ile	lvldlc	lvldlfc	lvldll	lvldlpl	lvldlp	lvldltg	mhdll	mhdlpl	mhdlp	mufa	mvldlc	mvldlfc	mvldll	mvldlpl	mvldlp	mvldltg	serumtg	vldld	xlhdltg	xlvldll	xlvldlpl	xlvldlp	xxlvldll	xxlvldlp	xxlvldltg
acace	alb	ile	leu	shdll	val
crea	ala	apob	dha	estc	faw3	freec	gln	gp	idlc	idlfc	idll	idlpl	idlp	idltg	ile	la	ldlc	leu	lldlce	lldlc	lldlfc	lldll	lldlpl	lldlp	lvldlfc	lvldlpl	mhdlfc	mhdll	mhdlpl	mhdlp	mldlce	mldlc	mldll	mldlpl	mldlp	mufa	mvldlce	mvldlc	mvldlfc	mvldll	mvldlpl	mvldlp	mvldltg	phe	serumc	serumtg	shdll	shdltg	sldlc
alb	acace	ala	apoa1	apob	estc	freec	gln	gp	hdlc	idlc	idlfc	idll	idlpl	idlp	idltg	ile	la	ldlc	ldld	leu	lhdlce	lhdlc	lhdlfc	lhdll	lhdlpl	lhdlp	lldlce	lldlc	lldlfc	lldll	lldlpl	lldlp	lvldlfc	mhdlce	mhdlc	mhdlfc	mhdll	mhdlpl	mhdlp	mldlce	mldlc	mldll	mldlpl	mldlp	mufa	mvldlce	mvldlc	mvldlfc	mvldll
gp	ala	alb	apoa1	apob	crea	dha	estc	freec	idlc	idlfc	idll	idlpl	idlp	ile	la	ldlc	leu	lldlce	lldlc	lldlfc	lldll	lldlpl	lldlp	mhdlc	mhdlfc	mhdll	mhdlpl	mhdlp	mldlce	mldlc	mldll	mldlpl	mldlp	phe	serumc	shdll	sldlc	sldll	sldlp	tyr	val	xlhdltg	xsvldlpl
[truncated: 31 more columns]
