# Supplementary material for: The influence of rare variants in circulating metabolic biomarkers
Source: PLoS Genet. 2020 Mar 9;16(3):e1008605. doi: 10.1371/journal.pgen.1008605 (PMC7108731; doi:10.1371/journal.pgen.1008605)
Supplement: S5 Table — (XLSX) [file pgen.1008605.s008.xlsx]

## Sheet: Supp Table 5
Supplementary Table 5: Variants tested in significant gene-based results
gene	chr	pos	rsid	ref	alt	ac	type	dataset
APOB	2	21225822	.	G	A	1	LOF	WES
	2	21228891	.	CA	C	1	LOF	WES
	2	21233487	rs121918386	G	A	1	LOF	WES
	2	21234172	rs121918384	AAC	A	1	LOF	WES
	2	21236148	.	T	TC	1	LOF	WES
	2	21236251	rs121918383	G	A	1	LOF	WES
	2	21225555		G	A	1	LOF	WGS
	2	21246396		C	T	1	LOF	WGS
	2	21255224		A	C	1	LOF	WGS
	2	21255263		G	A	1	LOF	WGS
	2	21266789		GC	G	5	LOF	WGS
APOC3	11	116701353	rs76353203	C	T	1	LOF	WES
	11	116701354	rs138326449	G	A	19	LOF	WES
	11	116701613	rs140621530	G	T	1	LOF	WES
	11	116701549	.	C	A	1	MISSENSE	WES
	11	116701560	rs147210663	G	A	3	MISSENSE	WES
	11	116701581	rs201803883	A	G	1	MISSENSE	WES
	11	116701309	.	A	G	1	MISSENSE	WGS
	11	116701336	.	T	C	1	MISSENSE	WGS
	11	116701353	rs76353203	T	C	5	LOF	WGS
	11	116701354	rs138326449	A	G	18	LOF	WGS
	11	116701560	rs147210663	A	G	4	MISSENSE	WGS
	11	116703564	.	A	C	1	MISSENSE	WGS
PAH	12	103234178	.	T	C	1	MISSENSE	WES
	12	103234234	.	C	A	1	MISSENSE	WES
	12	103234250	rs386626627	C	T	1	MISSENSE	WES
	12	103234252	.	T	C	1	MISSENSE	WES
	12	103234271	.	G	A	10	MISSENSE	WES
	12	103234285	rs386626625	G	A	2	MISSENSE	WES
	12	103237484	rs386626623	G	A	1	MISSENSE	WES
	12	103238134	rs386626621	A	G	3	MISSENSE	WES
	12	103238137	rs62516092	G	C	2	MISSENSE	WES
	12	103240716	rs386626643	G	T	1	MISSENSE	WES
	12	103245479	rs386626642	C	A	2	MISSENSE	WES
	12	103246609	rs62516149	T	A	1	MISSENSE	WES
	12	103246630	rs62508692	T	G	4	MISSENSE	WES
	12	103246653	rs5030849	C	T	1	MISSENSE	WES
	12	103246701	.	A	G	5	MISSENSE	WES
	12	103246702	rs62508694	C	G	1	MISSENSE	WES
	12	103248952	rs201245932	T	C	1	MISSENSE	WES
	12	103249051	rs62514919	A	G	1	MISSENSE	WES
	12	103249061	rs62507272	A	G	1	MISSENSE	WES
	12	103249087	.	T	C	1	MISSENSE	WES
	12	103249091	rs199475602	C	T	1	MISSENSE	WES
	12	103260377	rs199475679	C	T	2	MISSENSE	WES
	12	103260393	rs199475647	T	C	1	MISSENSE	WES
	12	103260410	.	C	T	2	MISSENSE	WES
	12	103288515	rs281865439	G	A	1	MISSENSE	WES
	12	103288566	rs148393887	T	C	4	MISSENSE	WES
	12	103288581	.	A	G	2	MISSENSE	WES
	12	103288604	rs62516151	G	T	1	MISSENSE	WES
	12	103288608	.	C	T	1	MISSENSE	WES
	12	103288633	rs62507326	C	T	1	MISSENSE	WES
	12	103288661	rs76394784	T	A	1	MISSENSE	WES
	12	103288671	.	A	G	6	MISSENSE	WES
	12	103306620	.	G	C	3	MISSENSE	WES
	12	103307582	.	C	T	1	MISSENSE	WES
	12	103306666	.	T	C	1	MISSENSE	WES
	12	103234177	rs5030861	C	T	14	LOF	WES
	12	103246621	rs386626638	C	A	1	LOF	WES
	12	103246628	rs62508687	GA	G	2	LOF	WES
	12	103246708	.	G	A	3	LOF	WES
	12	103234177	rs5030861	T	C	8	LOF	WGS
	12	103234252	.	C	T	1	MISSENSE	WGS
	12	103234270	.	T	C	2	MISSENSE	WGS
	12	103234271	.	A	G	11	MISSENSE	WGS
	12	103234285	rs386626625	A	G	4	MISSENSE	WGS
	12	103237484	rs386626623	A	G	2	MISSENSE	WGS
	12	103238134	rs386626621	G	A	1	MISSENSE	WGS
	12	103238137	rs62516092	C	G	1	MISSENSE	WGS
	12	103238163	.	A	G	1	MISSENSE	WGS
	12	103238210	.	G	C	1	LOF	WGS
	12	103240678	.	T	C	1	MISSENSE	WGS
	12	103240697	.	C	A	1	MISSENSE	WGS
	12	103240704	.	A	G	1	MISSENSE	WGS
	12	103240726	.	C	T	1	MISSENSE	WGS
	12	103245481	.	C	A	3	MISSENSE	WGS
	12	103245488	.	A	G	1	MISSENSE	WGS
	12	103246593	.	A	G	1	MISSENSE	WGS
	12	103246597	.	T	C	2	MISSENSE	WGS
	12	103246609	rs62516149	A	T	1	MISSENSE	WGS
	12	103246630	rs62508692	G	T	4	MISSENSE	WGS
	12	103246653	rs5030849	T	C	3	MISSENSE	WGS
	12	103246654	.	A	G	1	LOF	WGS
	12	103246701	.	G	A	2	MISSENSE	WGS
	12	103246707	.	T	C	2	MISSENSE	WGS
	12	103246713	.	A	C	1	MISSENSE	WGS
	12	103248952	rs201245932	C	T	1	MISSENSE	WGS
	12	103248989	.	T	G	1	MISSENSE	WGS
	12	103249091	rs199475602	T	C	1	MISSENSE	WGS
	12	103249093	.	T	C	1	MISSENSE	WGS
	12	103249109	.	A	C	2	MISSENSE	WGS
	12	103260377	rs199475679	T	C	1	MISSENSE	WGS
	12	103271254	.	T	C	1	MISSENSE	WGS
	12	103288604	rs62516151	T	G	2	MISSENSE	WGS
	12	103288605	.	T	C	1	MISSENSE	WGS
	12	103288661	rs76394784	A	T	1	MISSENSE	WGS
	12	103288671	.	G	A	5	MISSENSE	WGS
	12	103306572	.	C	A	1	MISSENSE	WGS
	12	103306601	.	T	C	1	MISSENSE	WGS
	12	103306612	.	C	T	1	MISSENSE	WGS
	12	103306620	.	C	G	1	MISSENSE	WGS
	12	103306672	.	T	G	1	MISSENSE	WGS
HAL	12	96384170	.	C	T	1	LOF	WES
	12	96387549	.	C	T	1	LOF	WES
	12	96387778	.	T	C	1	LOF	WES
	12	96389630	rs377659668	A	G	1	MISSENSE	WES
	12	96368014	rs138504011	A	T	2	MISSENSE	WES
	12	96368086	.	G	C	2	MISSENSE	WES
	12	96370239	rs377498665	C	T	1	MISSENSE	WES
	12	96370242	.	T	C	1	MISSENSE	WES
	12	96370247	rs143935341	G	A	1	MISSENSE	WES
	12	96370259	.	C	T	1	MISSENSE	WES
	12	96370385	rs201632329	G	C	3	MISSENSE	WES
	12	96370388	rs148214250	C	T	3	MISSENSE	WES
	12	96370389	.	G	A	1	MISSENSE	WES
	12	96370415	rs141674733	G	A	4	MISSENSE	WES
	12	96370424	rs377025106	G	A	1	MISSENSE	WES
	12	96370453	.	C	G	1	MISSENSE	WES
	12	96371731	rs61937878	C	T	54	MISSENSE	WES
	12	96371767	rs150591434	A	G	11	MISSENSE	WES
	12	96371782	rs183059673	C	T	1	MISSENSE	WES
	12	96371793	rs200270904	G	A	6	MISSENSE	WES
	12	96374387	rs145495731	T	G	2	MISSENSE	WES
	12	96374425	.	A	C	1	MISSENSE	WES
	12	96374435	.	C	T	1	MISSENSE	WES
	12	96374439	rs147706824	C	T	1	MISSENSE	WES
	12	96374593	rs369283371	C	T	1	MISSENSE	WES
	12	96374600	rs150083495	G	C	1	MISSENSE	WES
	12	96379721	.	C	T	1	MISSENSE	WES
	12	96379884	rs117991621	C	T	38	MISSENSE	WES
	12	96380952	.	A	G	1	MISSENSE	WES
	12	96380970	.	G	A	1	MISSENSE	WES
	12	96384185	rs140891326	C	T	1	MISSENSE	WES
	12	96384250	rs121434329	G	A	1	MISSENSE	WES
	12	96384302	rs145831585	G	T	2	MISSENSE	WES
	12	96386487	rs143844261	G	A	3	MISSENSE	WES
	12	96386551	.	G	A	1	MISSENSE	WES
	12	96386564	.	A	T	1	MISSENSE	WES
	12	96387244	.	G	A	1	MISSENSE	WES
	12	96387608	rs137949606	C	T	1	MISSENSE	WES
	12	96387704	.	C	G	1	MISSENSE	WES
	12	96387718	rs150136984	A	G	2	MISSENSE	WES
	12	96387882	.	G	A	2	MISSENSE	WES
	12	96387885	.	C	T	1	MISSENSE	WES
	12	96387920	rs377255259	C	T	1	MISSENSE	WES
	12	96388590	rs143854097	G	A	11	MISSENSE	WES
	12	96388732	rs142371886	G	A	5	MISSENSE	WES
	12	96388748	.	G	A	1	MISSENSE	WES
	12	96389603	rs146640236	C	T	2	MISSENSE	WES
	12	96389664	rs201646460	G	A	4	MISSENSE	WES
	12	96370385	rs201632329	C	G	3	MISSENSE	WGS
	12	96370388	rs148214250	T	C	3	MISSENSE	WGS
	12	96370389	.	A	G	1	MISSENSE	WGS
	12	96370415	rs141674733	A	G	3	MISSENSE	WGS
	12	96370453	.	G	C	1	MISSENSE	WGS
	12	96371731	rs61937878	T	C	44	MISSENSE	WGS
	12	96371767	rs150591434	G	A	14	MISSENSE	WGS
	12	96371793	rs200270904	A	G	4	MISSENSE	WGS
	12	96371826	.	A	G	1	MISSENSE	WGS
	12	96374381	.	A	C	1	MISSENSE	WGS
	12	96374387	rs145495731	G	T	1	MISSENSE	WGS
	12	96374439	rs147706824	T	C	2	MISSENSE	WGS
	12	96374480	.	G	A	2	MISSENSE	WGS
	12	96377687	.	G	A	3	LOF	WGS
	12	96377703	.	T	C	1	MISSENSE	WGS
	12	96379723	rs139643676	T	C	1	MISSENSE	WGS
	12	96379884	rs117991621	T	C	31	MISSENSE	WGS
	12	96380914	.	A	G	1	MISSENSE	WGS
	12	96384170	.	T	C	1	LOF	WGS
	12	96384302	rs145831585	T	G	1	MISSENSE	WGS
	12	96386479	.	A	G	1	LOF	WGS
	12	96386487	rs143844261	A	G	3	MISSENSE	WGS
	12	96387608	rs137949606	T	C	2	MISSENSE	WGS
	12	96387613	.	G	A	1	MISSENSE	WGS
	12	96387718	rs150136984	G	A	1	MISSENSE	WGS
	12	96387867	.	A	C	1	LOF	WGS
	12	96387920	rs377255259	T	C	2	MISSENSE	WGS
	12	96387921	.	A	G	1	MISSENSE	WGS
	12	96388590	rs143854097	A	G	15	MISSENSE	WGS
	12	96388605	.	C	T	1	LOF	WGS
	12	96388732	rs142371886	A	G	3	MISSENSE	WGS
	12	96388748	.	A	G	1	MISSENSE	WGS
	12	96389568	.	T	C	1	MISSENSE	WGS
	12	96389613	.	G	A	1	MISSENSE	WGS
	12	96389630	rs377659668	A	G	3	MISSENSE	WGS
	12	96389656	.	A	T	2	MISSENSE	WGS
	12	96389664	rs201646460	A	G	1	MISSENSE	WGS
PCSK9	1	55518085	rs142824171	G	T	2	LOF	WES
	1	55523037	.	C	T	1	LOF	WES
	1	55523151	.	C	T	1	LOF	WES
	1	55527230	.	G	A	3	LOF	WES
	1	55509595	.	G	A	1	MISSENSE	WES
	1	55509622	.	G	A	2	MISSENSE	WES
	1	55509685	.	T	A	1	MISSENSE	WES
	1	55512267	rs143117125	C	A	1	MISSENSE	WES
	1	55512275	rs367620267	G	A	1	MISSENSE	WES
	1	55512295	rs137878146	C	T	1	MISSENSE	WES
	1	55518374	rs148195424	C	T	25	MISSENSE	WES
	1	55518416	.	C	T	1	MISSENSE	WES
	1	55521749	.	C	T	1	MISSENSE	WES
	1	55521764	.	G	A	1	MISSENSE	WES
	1	55527158	rs367606156	G	A	1	MISSENSE	WES
	1	55505518	.	T	C	1	MISSENSE	WGS
	1	55505533	.	A	G	2	MISSENSE	WGS
	1	55505583	.	G	C	1	MISSENSE	WGS
	1	55505590	.	A	G	1	MISSENSE	WGS
	1	55509619	rs72658890	A	G	1	MISSENSE	WGS
	1	55512260	.	T	C	1	MISSENSE	WGS
	1	55512267	rs143117125	A	C	2	MISSENSE	WGS
	1	55512316	.	T	C	3	MISSENSE	WGS
	1	55518374	rs148195424	T	C	9	MISSENSE	WGS
	1	55518419	.	A	G	1	MISSENSE	WGS
	1	55518444	.	T	C	1	MISSENSE	WGS
	1	55521729	.	T	C	2	MISSENSE	WGS
	1	55521738	.	A	G	1	MISSENSE	WGS
	1	55524309	.	A	G	1	MISSENSE	WGS
	1	55524313	.	C	G	1	MISSENSE	WGS
	1	55527230	.	A	G	4	LOF	WGS
	1	55529048	.	A	G	1	MISSENSE	WGS
ACSL1	4	185678998	rs201057608	G	A	3	MISSENSE	WES
	4	185681557	rs202112997	C	T	1	MISSENSE	WES
	4	185687128	.	C	T	1	MISSENSE	WES
	4	185689555	.	A	G	1	MISSENSE	WES
	4	185678998	rs201057608	A	G	1	MISSENSE	WGS
	4	185681557	rs202112997	T	C	1	MISSENSE	WGS
	4	185683581	.	G	C	1	MISSENSE	WGS
	4	185683583	.	T	C	1	MISSENSE	WGS
	4	185687094	.	A	G	1	MISSENSE	WGS
	4	185694302	.	C	G	1	MISSENSE	WGS
MYCN	2	16082277	.	G	A	1	MISSENSE	WES
	2	16082376	.	A	T	1	MISSENSE	WES
	2	16082465	rs151113760	G	C	1	MISSENSE	WES
	2	16082896	.	C	T	2	MISSENSE	WES
	2	16085729	rs140581169	G	A	1	MISSENSE	WES
	2	16085861	.	C	G	1	MISSENSE	WES
	2	16086216	.	C	G	1	MISSENSE	WES
	2	16082465	rs151113760	C	G	1	MISSENSE	WGS
	2	16082640	.	C	G	1	MISSENSE	WGS
	2	16082697	.	A	G	1	MISSENSE	WGS
	2	16082844	.	T	G	3	MISSENSE	WGS
	2	16082896	.	T	C	4	MISSENSE	WGS
	2	16085755	.	T	G	1	MISSENSE	WGS
	2	16086032	.	T	C	1	MISSENSE	WGS
	2	16086216	.	G	C	2	MISSENSE	WGS
ALDH1L1	3	125824595	rs142086991	T	C	10	MISSENSE	WES
	3	125824711	.	AC	A	1	LOF	WES
	3	125824746	rs375074619	G	A	1	MISSENSE	WES
	3	125826018	.	C	G	1	MISSENSE	WES
	3	125826047	.	T	TG	1	LOF	WES
	3	125826057	rs386594266	C	T	2	MISSENSE	WES
	3	125828898	.	G	C	2	MISSENSE	WES
	3	125828928	rs145725373	C	T	1	MISSENSE	WES
	3	125831624	.	C	A	1	LOF	WES
	3	125831693	.	C	G	3	MISSENSE	WES
	3	125833399	.	C	T	1	LOF	WES
	3	125836906	.	C	T	1	MISSENSE	WES
	3	125843234	.	C	T	1	MISSENSE	WES
	3	125844482	.	T	G	2	MISSENSE	WES
	3	125849100	.	G	A	1	MISSENSE	WES
	3	125850277	rs145634762	T	C	2	MISSENSE	WES
	3	125850283	rs199640048	C	T	2	MISSENSE	WES
	3	125850333	.	A	G	1	MISSENSE	WES
	3	125850334	rs374975345	T	C	2	MISSENSE	WES
	3	125854397	.	G	A	1	MISSENSE	WES
	3	125865756	rs149806671	C	T	5	MISSENSE	WES
	3	125874303	.	A	T	1	MISSENSE	WES
	3	125876243	.	G	T	1	MISSENSE	WES
	3	125876284	rs368996684	C	T	1	MISSENSE	WES
	3	125877290	rs149080804	G	A	13	MISSENSE	WES
	3	125877315	.	G	A	2	MISSENSE	WES
	3	125877431	rs368142788	C	T	2	MISSENSE	WES
	3	125877455	rs142194643	G	A	2	MISSENSE	WES
	3	125879703	rs202042780	G	T	3	MISSENSE	WES
	3	125879726	rs372611218	G	A	1	MISSENSE	WES
	3	125879755	rs143122118	C	T	62	MISSENSE	WES
	3	125879799	.	C	A	1	MISSENSE	WES
	3	125879800	rs202068406	T	C	1	MISSENSE	WES
	3	125824594	.	A	T	1	MISSENSE	WGS
	3	125824595	rs142086991	C	T	6	MISSENSE	WGS
	3	125824623	.	T	C	1	MISSENSE	WGS
	3	125824746	rs375074619	A	G	1	MISSENSE	WGS
	3	125828811	.	T	C	1	MISSENSE	WGS
	3	125828898	.	C	G	1	MISSENSE	WGS
	3	125831693	.	G	C	3	MISSENSE	WGS
	3	125831695	.	T	C	1	MISSENSE	WGS
	3	125833399	.	T	C	1	LOF	WGS
	3	125849135	.	A	C	1	MISSENSE	WGS
	3	125850259	rs200343595	A	G	2	MISSENSE	WGS
	3	125850277	rs145634762	C	T	2	MISSENSE	WGS
	3	125850283	rs199640048	T	C	1	MISSENSE	WGS
	3	125850334	rs374975345	C	T	1	MISSENSE	WGS
	3	125854394	.	T	C	1	MISSENSE	WGS
	3	125854424	.	A	G	1	MISSENSE	WGS
	3	125854451	.	T	C	1	MISSENSE	WGS
	3	125855660	.	T	C	1	MISSENSE	WGS
	3	125856691	.	T	C	1	MISSENSE	WGS
	3	125869368	.	T	C	1	MISSENSE	WGS
	3	125873443	.	T	C	1	MISSENSE	WGS
	3	125873484	.	C	G	1	MISSENSE	WGS
	3	125874303	.	T	A	2	MISSENSE	WGS
	3	125874337	.	T	C	1	MISSENSE	WGS
	3	125876190	.	T	C	1	MISSENSE	WGS
	3	125876218	.	T	G	1	MISSENSE	WGS
	3	125876284	rs368996684	T	C	1	MISSENSE	WGS
	3	125877260	rs200549529	A	G	1	MISSENSE	WGS
	3	125877270	rs13088615	A	G	1	LOF	WGS
	3	125877290	rs149080804	A	G	14	MISSENSE	WGS
	3	125877375	.	T	C	1	MISSENSE	WGS
	3	125877381	.	T	C	1	MISSENSE	WGS
	3	125877432	.	A	G	1	MISSENSE	WGS
	3	125877438	.	A	G	1	MISSENSE	WGS
	3	125877455	rs142194643	A	G	2	MISSENSE	WGS
	3	125879703	rs202042780	T	G	2	MISSENSE	WGS
	3	125879755	rs143122118	T	C	66	MISSENSE	WGS
	3	125879800	rs202068406	C	T	1	MISSENSE	WGS
SCARB1	12	125270724	.	G	C	1	MISSENSE	WES
	12	125270800	.	G	A	1	MISSENSE	WES
	12	125271018	.	G	A	1	MISSENSE	WES
	12	125279745	.	T	C	1	MISSENSE	WES
	12	125284671	rs74830677	G	A	4	MISSENSE	WES
	12	125292360	rs150728540	C	A	2	MISSENSE	WES
	12	125292385	.	C	A	1	MISSENSE	WES
	12	125294817	rs201357313	C	A	1	MISSENSE	WES
	12	125296427	rs201977189	C	T	1	MISSENSE	WES
	12	125296442	rs144358906	C	T	2	MISSENSE	WES
	12	125296455	.	G	C	1	MISSENSE	WES
	12	125296457	rs10396213	T	C	2	MISSENSE	WES
	12	125298855	rs187831231	T	C	1	MISSENSE	WES
	12	125298858	.	G	A	1	MISSENSE	WES
	12	125298905	.	A	G	1	MISSENSE	WES
	12	125299538	.	A	G	1	MISSENSE	WES
	12	125299559	rs150222965	G	A	6	MISSENSE	WES
	12	125299596	.	G	A	1	MISSENSE	WES
	12	125299614	rs5890	C	T	3	MISSENSE	WES
	12	125299620	.	C	T	2	MISSENSE	WES
	12	125302114	rs200829988	C	T	1	MISSENSE	WES
	12	125302166	.	C	T	1	MISSENSE	WES
	12	125302241	.	C	T	1	MISSENSE	WES
	12	125348184	rs77554031	A	G	1	MISSENSE	WES
	12	125263065	.	C	G	1	MISSENSE	WGS
	12	125270721	.	G	A	1	MISSENSE	WGS
	12	125271015	.	C	A	1	MISSENSE	WGS
	12	125271990	.	C	T	1	MISSENSE	WGS
	12	125284671	rs74830677	A	G	4	MISSENSE	WGS
	12	125292351	.	C	G	1	MISSENSE	WGS
	12	125292360	rs150728540	A	C	4	MISSENSE	WGS
	12	125292385	.	A	C	1	MISSENSE	WGS
	12	125294732	.	A	G	1	MISSENSE	WGS
	12	125294817	rs201357313	A	C	3	MISSENSE	WGS
	12	125296442	rs144358906	T	C	1	MISSENSE	WGS
	12	125296455	.	C	G	1	MISSENSE	WGS
	12	125296457	rs10396213	C	T	1	MISSENSE	WGS
	12	125298855	rs187831231	C	T	3	MISSENSE	WGS
	12	125299559	rs150222965	A	G	10	MISSENSE	WGS
	12	125299614	rs5890	T	C	4	MISSENSE	WGS
	12	125302244	.	C	T	1	MISSENSE	WGS
	12	125348173	.	T	C	1	MISSENSE	WGS
FBXO36	2	230787249	rs74794441	A	T	1	MISSENSE	WES
	2	230787260	.	G	A	1	MISSENSE	WES
	2	230841011	rs61753284	C	T	58	MISSENSE	WES
	2	230841054	.	C	G	1	LOF	WES
	2	230875491	rs200898703	C	T	1	MISSENSE	WES
	2	230841011	rs61753284	T	C	42	MISSENSE	WGS
	2	230861506	.	G	A	1	MISSENSE	WGS
B4GALNT3	12	569606	.	C	A	1	MISSENSE	WES
	12	654126	.	C	T	1	MISSENSE	WES
	12	654533	.	A	G	1	LOF	WES
	12	654634	.	A	T	1	MISSENSE	WES
	12	655811	rs202031288	G	T	4	LOF	WES
	12	657257	.	G	A	1	MISSENSE	WES
	12	659031	.	C	T	2	MISSENSE	WES
	12	660114	rs144889879	C	T	1	MISSENSE	WES
	12	661253	.	A	G	1	MISSENSE	WES
	12	661688	.	C	T	1	LOF	WES
	12	662536	.	C	T	1	MISSENSE	WES
	12	664455	.	G	A	1	MISSENSE	WES
	12	664494	rs71447498	G	A	662	LOF	WES
	12	665730	rs142955460	G	A	1	MISSENSE	WES
	12	665822	rs145153320	C	T	5	MISSENSE	WES
	12	665823	rs372632839	G	A	2	MISSENSE	WES
	12	665829	.	C	T	1	MISSENSE	WES
	12	665846	.	C	T	1	LOF	WES
	12	665954	rs142795725	C	T	2	MISSENSE	WES
	12	667191	.	C	G	1	LOF	WES
	12	667216	.	C	T	1	MISSENSE	WES
	12	667217	rs143789073	G	A	5	MISSENSE	WES
	12	667678	rs367975617	C	T	1	MISSENSE	WES
	12	668548	rs112805900	G	A	17	MISSENSE	WES
	12	668553	rs368167265	C	T	1	MISSENSE	WES
	12	670531	rs141142525	G	A	4	MISSENSE	WES
	12	670580	rs368173091	G	A	1	MISSENSE	WES
	12	652372	.	C	G	2	LOF	WGS
	12	653587	.	T	C	1	MISSENSE	WGS
	12	654105	.	T	C	1	MISSENSE	WGS
	12	655811	rs202031288	T	G	2	LOF	WGS
	12	660114	rs144889879	T	C	3	MISSENSE	WGS
	12	662390	.	G	A	1	MISSENSE	WGS
	12	662536	.	T	C	2	MISSENSE	WGS
	12	664494	rs71447498	A	G	642	LOF	WGS
	12	665730	rs142955460	A	G	1	MISSENSE	WGS
	12	665822	rs145153320	T	C	3	MISSENSE	WGS
	12	665823	rs372632839	A	G	2	MISSENSE	WGS
	12	665894	.	T	C	1	MISSENSE	WGS
	12	665954	rs142795725	T	C	2	MISSENSE	WGS
	12	667216	.	A	C	1	MISSENSE	WGS
	12	667217	rs143789073	A	G	2	MISSENSE	WGS
	12	667249	.	A	G	1	MISSENSE	WGS
	12	667755	.	A	G	1	MISSENSE	WGS
	12	668536	.	T	C	1	MISSENSE	WGS
	12	668548	rs112805900	A	G	21	MISSENSE	WGS
	12	670531	rs141142525	A	G	1	MISSENSE	WGS
	12	670580	rs368173091	A	G	3	MISSENSE	WGS
	12	670598	.	A	G	3	MISSENSE	WGS
LIPC	15	58830574	.	C	T	1	MISSENSE	WES
	15	58830608	.	T	G	1	MISSENSE	WES
	15	58830639	rs140029729	A	G	3	MISSENSE	WES
	15	58830649	rs143550925	C	T	1	MISSENSE	WES
	15	58830660	.	C	A	1	MISSENSE	WES
	15	58830705	.	C	T	1	MISSENSE	WES
	15	58830708	rs375761862	G	A	1	MISSENSE	WES
	15	58834050	.	C	A	2	MISSENSE	WES
	15	58834105	.	T	C	1	MISSENSE	WES
	15	58834132	.	G	A	2	MISSENSE	WES
	15	58834144	rs376664736	C	T	1	MISSENSE	WES
	15	58834827	rs138967170	C	T	1	MISSENSE	WES
	15	58834844	rs368820559	A	G	1	MISSENSE	WES
	15	58837952	.	G	A	1	MISSENSE	WES
	15	58837958	.	C	A	1	MISSENSE	WES
	15	58837989	rs200684324	G	A	1	MISSENSE	WES
	15	58838105	rs371573112	G	A	1	MISSENSE	WES
	15	58838134	.	C	A	1	MISSENSE	WES
	15	58838163	.	A	G	1	MISSENSE	WES
	15	58840586	rs121912502	C	T	13	MISSENSE	WES
	15	58840638	.	C	G	1	MISSENSE	WES
	15	58840679	.	G	A	1	MISSENSE	WES
	15	58840699	rs376388170	C	T	1	MISSENSE	WES
	15	58853108	.	C	T	1	MISSENSE	WES
	15	58855765	.	G	C	1	MISSENSE	WES
	15	58860941	rs34596532	A	T	4	MISSENSE	WES
	15	58860955	rs147787771	C	T	1	MISSENSE	WES
	15	58724241	.	T	A	1	MISSENSE	WGS
	15	58830543	.	G	A	1	MISSENSE	WGS
	15	58830569	.	A	C	1	MISSENSE	WGS
	15	58830639	rs140029729	G	A	1	MISSENSE	WGS
	15	58830665	.	T	G	1	MISSENSE	WGS
	15	58830705	.	T	C	1	MISSENSE	WGS
	15	58830709	.	T	G	1	MISSENSE	WGS
	15	58834018	.	C	T	1	MISSENSE	WGS
	15	58834024	.	T	C	1	MISSENSE	WGS
	15	58834042	.	T	C	1	MISSENSE	WGS
	15	58834050	.	A	C	1	MISSENSE	WGS
	15	58834105	.	C	T	1	MISSENSE	WGS
	15	58834113	.	T	C	2	MISSENSE	WGS
	15	58834132	.	A	G	2	MISSENSE	WGS
	15	58834827	rs138967170	T	C	2	MISSENSE	WGS
	15	58838051	.	A	G	1	MISSENSE	WGS
	15	58838103	.	ACG	A	5	LOF	WGS
	15	58840586	rs121912502	T	C	11	MISSENSE	WGS
	15	58840678	.	T	C	1	MISSENSE	WGS
	15	58840679	.	T	G	1	MISSENSE	WGS
	15	58840706	.	A	G	1	MISSENSE	WGS
	15	58840718	.	A	G	1	MISSENSE	WGS
	15	58853108	.	G	C	1	MISSENSE	WGS
	15	58855730	.	T	C	1	MISSENSE	WGS
	15	58855760	.	C	A	1	MISSENSE	WGS
	15	58855792	.	A	T	1	MISSENSE	WGS
	15	58860941	rs34596532	T	A	2	MISSENSE	WGS
	15	58860955	rs147787771	T	C	1	MISSENSE	WGS
	15	58861013	.	A	G	1	MISSENSE	WGS
chr= Chromosome
pos= Position based on b37
rsid= Rsid if available
ref= Reference allele
alt= Alternative allele
ac= Allele count for alternative allele
type= LOF if loss of function and MISSENSE if missense variant
