# Supplementary material for: The influence of rare variants in circulating metabolic biomarkers
Source: PLoS Genet. 2020 Mar 9;16(3):e1008605. doi: 10.1371/journal.pgen.1008605 (PMC7108731; doi:10.1371/journal.pgen.1008605)
Supplement: S6 Table — (XLSX) [file pgen.1008605.s009.xlsx]

## Sheet: Supp Table 6
Supplementary Table 6: Gene-trait associations for candidate novel loci using only LoF.
Gene	Top trait	N/AC WES	p-value (WES)	N/AC WGS	p-value (WGS)	N overlap
ACSL1	IDL-P	0	NA	0	NA	0
MYCN	M-VLDL-L	0	NA	0	NA	0
FBXO36	IDL-CE %	1/1	NA	0	NA	0
B4GALNT3	L-VLDL-FC %	6/9	0.22	3	0.41	2
