# Supplementary material for: The influence of rare variants in circulating metabolic biomarkers
Source: PLoS Genet. 2020 Mar 9;16(3):e1008605. doi: 10.1371/journal.pgen.1008605 (PMC7108731; doi:10.1371/journal.pgen.1008605)
Supplement: S7 Table — (XLSX) [file pgen.1008605.s010.xlsx]

## Sheet: Supp Table 7
Supplementary Table 7: LoF + MCAP SKAT-O gene-based results for LDL and triglycerides in the white, unrelated samples with whole-exome sequence data in UK Biobank.
Trait	Gene	SKAT-O pvalue*	N variants
LDL (N=28,236)	ACSL1	0.153	33
	MYCN	0.078	35
	FBXO36	0.202	11
	B4GALNT3	0.029	79
Triglycerides (N=28,254)	ACSL1	0.495	33
	MYCN	0.095	35
	FBXO36	0.637	11
	B4GALNT3	0.1	79
*P-values are unadjusted.
