# Supplementary material for: The influence of rare variants in circulating metabolic biomarkers
Source: PLoS Genet. 2020 Mar 9;16(3):e1008605. doi: 10.1371/journal.pgen.1008605 (PMC7108731; doi:10.1371/journal.pgen.1008605)
Supplement: S8 Table — (XLSX) [file pgen.1008605.s011.xlsx]

## Sheet: Supp Table 8
Supplementary Table 8: Gene sets used in gene set analyses
Gene set code	Gene set description	Source	Genes in gene set
C0000731	Abdomen distended	DisGeneNet	SPINT2 SEC63 COL2A1 NKX2-5 SLC26A3 SLC26A2 EWSR1 FLNA FSHR MNX1 INSR ITGA6 ITGB4 LIPA LRP5 MYH11 NPHS1 DUOX2 SAR1B SLC26A4 POLG POU1F1 WDR60 TRMU PRKCSH PROP1 SLC2A2 SLC5A1 SLC5A5 BRCA1 TG THRA THRB TPO ACTG2 TSHB TSHR WT1 PAX8 LHX3 HESX1 TRIP11 ZEB2
C0000737	Abdominal Pain	DisGeneNet	SEMA3C CEL CLDN16 POU6F2 CCR1 CPOX CTLA4 CTNNB1 DNASE1L3 ECE1 TYMP ABCA1 EDN3 EDNRB ELN EPOR ALAD EWSR1 F5 ALDOB FAN1 MLYCD FSHR PTPN22 GBA TBL2 GDNF OPLAH GHSR MLH3 GLA GNA11 MSH6 GTF2I SLC40A1 HLA-B HLA-DPB1 HMBS APC HPS1 IFNA2 FAS IL10 IL12A JAK2 KRAS LIMK1 EPCAM SMAD4 MEFV MLH1 MPL MSH2 COX1 COX2 COX3 ND1 ND4 ND5 ND6 TRNF TRNH TRNL1 TRNQ TRNS1 TRNS2 TRNW MVK NME1 NRTN PIGT ERAP1 PIK3CA PMS1 P…
C0000768	Congenital Abnormality	DisGeneNet	DLL3 COL8A1 SLC31A1 GRK2 EYA1 FMR1 FOLR1 NOTCH1 SALL1 SIX1 KLF4
C0000786	Spontaneous abortion	DisGeneNet	GPHN CRISP3 FST CEACAM5 IFI44 SPAG5 CD226 DIAPH2-AS1 IL24 COL1A1 COL1A2 COL4A6 COL5A1 COL5A2 COL6A1 COL6A3 COL9A2 COL13A1 CSF3 CYP1A1 CYP24A1 DHFR ECM2 AGTR1 ECM1 AHR EMP1 FGA FGB FGF7 FGG MAPRE3 FN1 SDF2L1 FLRT3 ALPPL2 IFI6 FETUB CHIA GLS HABP2 HSD17B1 IFI35 IFNA10 IGF1 APOE IGF2 IGFBP1 IGFBP3 IGFBP6 IL1B IL5RA IL6 IL9 IL11 IL12B IL16 INHA CXCL10 ITGB4 ITGB6 JAK2 CD82 LAMA4 LGALS3 LIF ARNT MAP2 …
C0000832	Abruptio Placentae	DisGeneNet	MTHFD1 NOS3 BHMT
C0000887	Acantholysis	DisGeneNet	IKZF1 DSG1 DSP ATP2C1 HLA-B JUP
C0000889	Acanthosis Nigricans	DisGeneNet	AGPAT2 SPINK5 CYP19A1 AKT2 ESR1 FGFR3 FGFR2 FOS BSCL2 HRAS INSR LIPE LMNA PLIN1 PPARG PPP1R3A PTEN XRCC4 ALMS1 CAV1
C0001122	Acidosis	DisGeneNet	CYP11A1 HSD3B2 SLC9A4
C0001125	Acidosis Lactic	DisGeneNet	DNM1L TSFM LRPPRC FARS2 LIAS COX6B1 COX10 COX15 CYC1 DBT DGUOK DLAT DLD TYMP FH FASTKD2 ALDOB MLYCD ETHE1 ISCU G6PC SLC37A4 MTO1 NDUFAF3 FBXL4 TPK1 COQ2 NFU1 ACAD9 NDUFAF4 SLC25A4 HSD17B10 HADHA HADHB MPV17 TRNC COX1 COX2 COX3 CYTB ND1 ND4 ND5 ND6 TRNF TRNH TRNK TRNL1 TRNQ TRNS1 TRNS2 TRNT TRNV TRNW NDUFA1 NDUFA2 NDUFA9 NDUFA10 NDUFB3 NDUFB9 NDUFS1 NDUFS2 NDUFS3 NDUFV1 NDUFS4 NDUFS6 NDUFS8 NDUFV2…
C0001126	Renal tubular acidosis	DisGeneNet	CLDN16 CPT1A JAG1 VPS33B NOTCH2 ATP6V1B1 RMND1 SLC4A1 CAD SLC4A4
C0001175	Acquired Immunodeficiency Syndrome	DisGeneNet	IFNA1 IFNG IL2
C0001206	Acromegaly	DisGeneNet	CDKN1A CDKN1B CDKN2B CDKN2C AGPAT2 FOS BSCL2 GH1 GNAS IGF1 INSR MEN1 PPARG PRKAR1A GPR101 CAV1 AIP
C0001339	Acute pancreatitis	DisGeneNet	AGPAT2 BSCL2 LMNA
C0001403	Addison Disease	DisGeneNet	ABCD1 CLEC16A HSD17B4 CIITA MTHFR PEX1 PEX6 PEX10 PEX12 PEX13 PEX14 PEX26 PEX19 PEX2 PEX5 PEX3 PEX11B PEX16
C0001418	Adenocarcinoma	DisGeneNet	MSLN RAMP2 CDKN1C CDKN2A RASSF1 CKB VTI1A CTGF CTNNB1 CYP2A6 CYP2E1 CYP19A1 CYP26A1 DAPK1 ACE DNMT1 EEF2 EGF EGFR ENO1 ERBB2 ESR1 ESR2 EFEMP1 FGF9 MTOR ABL1 GAST GAGE1 GPX3 GRB7 PYCARD HOXA10 APC HSPA8 BIRC5 HSPD1 APOA1 ID3 IFNA1 APOE IL1B CXCL8 KCNQ1 KDR KRAS KRT8 MET MKI67 KMT2A MMP14 MPP1 MUC2 MYC NFKB1 NOS3 NPPA OGG1 PAWR PCNA PLCE1 GMPR2 GHRL PGAM1 PGR PHB SERPINA1 PIK3CA PLAU KRT20 PPARG PR…
C0001430	Adenoma	DisGeneNet	CTNNB1 CYP1B1 SUZ12 AMACR ALOX5 GJA1 GJB1 APC IGF1 KCNJ5 KRAS MTRR MUC2 ATP1A1 NF1 ATP2A3 ATP2B3 TRPM7 PRL PTMA BCL2 BCL2L1 SELENOP SLC19A1 TCN2 TP53 TSHR TXNRD1 VHL CACNA1D AIP ABCG2
C0001618	Tumors of Adrenal Cortex	DisGeneNet	CHEK2 MDM2 TP53
C0001623	Adrenal gland hypofunction	DisGeneNet	CYP11A1 NR5A1 GK GMPPA MCM4 POMC PROP1 PEX5 AAAS
C0001624	Adrenal Gland Neoplasms	DisGeneNet	CDKN2A CTNNB1 GNAS GNRH1 GNRHR PRKACA PTGS2 RB1 TP53 TSHR CDC42
C0001627	Congenital adrenal hyperplasia	DisGeneNet	CYP11B1 CYP17A1 CYP21A2 HSD3B2 HTR4 POR AVPR1A AVPR2 PRKAR1A STAR PDE8B
C0001723	Affective Disorders Psychotic	DisGeneNet	COMT DAOA HP IL1RN MTHFR SLC6A4
C0001733	Afibrinogenemia	DisGeneNet	FGA FGB ABCB11
C0001768	Agammaglobulinemia	DisGeneNet	BLNK IGHM IGLL1 IKBKB IL2RG CIITA PIK3R1 LRRC8A RFX5 RFXAP TCF3 BTK RFXANK CD19 CD79A CD79B
C0001807	Aggressive behavior	DisGeneNet	DEAF1 ZMYND11 CHD2 MAN1B1 ADSL DHCR7 DNM1 ECM1 EEF1A2 CEP152 MYT1L VPS13A SATB2 AFF2 ATP13A2 GABRB3 SIN3A SH2B1 CHMP2B GCSH FOXP1 GLDC AMT ANK3 GRIA3 GRN HSD17B10 NDST1 LEPR MANBA MAPT MGAT2 KMT2A NAGLU NDP OCRL PAH PAK3 NSDHL ATP7B TREM2 DGCR8 BCOR TTC19 MAPK10 PRNP PRODH PSEN1 RBBP8 SCN1A SLC6A8 SMARCA2 SPAST SPR SYN1 TBX1 TBP TCF4 TYROBP UBE2A VCP ALDH5A1 DGCR6 DGCR14 KDM5C NAA10 PLA2G6 CUL4B …
C0001816	Agnosia	DisGeneNet	GRIN2A TREM2 TYROBP
C0001818	Agoraphobia	DisGeneNet	CREBBP DRD2 EP300 SGCE
C0001824	Agranulocytosis	DisGeneNet	CSF2 CSF3 NQO2 TAZ
C0001883	Airway Obstruction	DisGeneNet	PLAT PTGFR TFPI
C0001916	Albinism	DisGeneNet	HPS5 EDNRB HPS1 MC1R MITF OCA2 SLC45A2 TYR TYRP1 CACNA1F AP3B1
C0001925	Albuminuria	DisGeneNet	CP ACE AGT GPC5 GNAQ PYCARD IL6 INS LEPR MIR130A MIR145 MIR155 NCK1 NPHS1 MIR424 PEX1 PTGS2 REN SOD2 TNF NPHS2 CASP1 NCK2 TSLP CD38
C0001956	alcohol use disorder	DisGeneNet	TPH2 ADH4 ERCC1 HTR3A HTR4 MIR146A MCM5 TAS2R13 PPM1G SAT1 VWF BAG3 ST18
C0001969	Alcoholic Intoxication	DisGeneNet	AKR1A1 CHAT ADH1B ADH1C COX8A DRD4 EIF4A2 ALDH1A1 ALDH2 FYN GABRA1 GRIK1 NR3C1 HSPA4 IGF1 CXCL8 IL18 LBP NR3C2 MPO MTHFR MTR OPRM1 PON1 BCHE RELA REN BDNF ST6GAL1 SLC6A4 SOD2 TP53 PER2 CD19
C0001973	Alcoholic Intoxication Chronic	DisGeneNet	CDH5 CDH8 CDH9 CDH10 CDH11 CDH12 CDH13 CDH15 CDH18 GPHN SIGMAR1 AKR1A1 RACK1 TESK2 C1D CFTR PDE10A LILRA1 AKR1C4 ADCY5 CHRM2 ADCY7 CASC4 SLC46A1 MGLL CHRNA3 CHRNA4 CHRNA5 CHRNB3 CHRNB4 OSBPL5 ADH1A ADH1B ADH1C CNR1 CNR2 ADH4 ADH5 ADH6 CPO ADH7 COMT CREB1 CRH CRHBP CRHR1 CTNNA2 ADRA2A CNTN4 NKAIN2 CYP2A13 CYP2B6 CYP2E1 DBH ACE NQO1 DPYSL2 DRD1 DRD2 DRD3 DRD4 DUSP8 ECHS1 EGF EGFR SLC29A1 EP300 EPHA…
C0002018	Alexia	DisGeneNet	CHMP2B GRN MAPT TREM2 PSEN1 VCP
C0002064	Alkalosis Respiratory	DisGeneNet	CPS1 ASL ASS1 OTC CA5A
C0002170	Alopecia	DisGeneNet	ADA AFA1 LPAR6 ZMPSTE24 EBP GJB6 EDAR ABCC2 COL3A1 COL7A1 CRH PARP1 CTLA4 DKC1 DSP ECM1 FGFR1 BRD4 ALOX12B ABCA12 PTPN22 TINF2 GJA1 GJB2 GJB3 GNA11 HFE HLA-DRA HLCS AIRE HRAS IL2RA IL2RG IL7R AR ITGB6 JUP KRAS KRT14 KRT81 KRT83 KRT85 KRT86 LIG4 LMNA MTHFR NRAS PARN ABHD5 MBTPS2 PEX7 PKP1 SOX18 RIN2 ATR ZDHHC13 RBM28 SLC39A4 CHD7 PRKACA HR HTRA1 NECTIN1 RAG1 RAG2 RMRP RPL21 BCS1L SNRPE SRD5A2 SUPV…
C0002171	Alopecia Areata	DisGeneNet	CTLA4 RAET1L PRDX5 CXCR3 IL2RA CXCL10 CXCL9 STX17 IKZF4 ULBP3 KDM5C
C0002312	alpha-Thalassemia	DisGeneNet	HBA1 HBA2 HBB LCRB
C0002395	Alzheimer's Disease	DisGeneNet	ABCA7 CYP46A1 CHRNA7 CHRNB2 CLU TPP1 CR1 CRH CST3 CYP2D6 ACE DHCR24 DPYSL2 EIF2S1 A2M ENO1 EPHA1 ESR1 F2 PAXIP1 ARC NCSTN CD2AP BACE1 GATA1 GAPDHS AMFR PCDH11X BIN1 GSK3B HFE HMOX1 APBB2 IDE IGF1 APOE IGF1R IGF2 IGF2R APP AD8 IL1B INS INSR LEP MIR146A MAOB MAPT ACHE MPO AD9 MTHFR NOS3 NPY ATP5A1 MS4A4A PLAU TREM2 PPARG SLC30A6 PRNP RELN PSEN1 PSEN2 PYY BAX BCHE BCL2 BDNF BLMH AD6 SLC2A4 SOD2 SORL…
C0002418	Amblyopia	DisGeneNet	TUBB3 LYST COL9A1 COL9A2 COL9A3 COL11A1 CRYAA CRYGC DPP6 PIGN B3GAT3 PHOX2A GPR143 OCRL PAX6 PTEN TBX1 CBS CHST3
C0002452	Amelogenesis Imperfecta	DisGeneNet	ENAM DLX3 AMBN AMELX CNNM4 FAM83H ITGB6 LAMA3 LAMB3 LTBP3 PEX1 FAM20A MMP20 KLK4
C0002453	Amenorrhea	DisGeneNet	CPB2 CYP17A1 CYP19A1 FSHB POR PRL
C0002514	Amino Acid Metabolism Inborn Errors	DisGeneNet	AHCY GAMT GCLC ARG1 MAT1A ALDH6A1 EIF2AK4 PRODH PSPH D2HGDH XPC SECISBP2 SLC7A7
C0002622	Amnesia	DisGeneNet	SIGMAR1 HRH3 CSF2 GNAI1 GNAI3 GRP APP IL1A IL2 IL6 NGF PDYN POMC AVP PREP TAC1 TRH
C0002726	Amyloidosis	DisGeneNet	APOE APP ACHE POLA1 ZDHHC13 PSEN1 TNFRSF1A TTR OSMR
C0002736	Amyotrophic Lateral Sclerosis	DisGeneNet	OPTN SIGMAR1 PPARGC1A DAO DCTN1 DPP6 C9orf72 EPHA4 ERBB4 UNC13A SETX SCFD1 TARDBP FUS CHMP2B GFAP TNFRSF21 ANG TBK1 GSR GSTP1 UBQLN2 HNRNPA1 CHCHD10 MAPT MOBP NEFH NEK1 DBR1 PFN1 PLA2G4A TREM2 PON1 PON2 PON3 PRPH PSEN1 PTGS2 ATXN2 SLC1A2 SLC6A1 SOD1 SOD2 TP53 VCP C21orf2 SQSTM1 VAPB CD40LG MATR3 FIG4
C0002768	Congenital Pain Insensitivity	DisGeneNet	SCN11A NGF NTRK1 PRDM12 SCN9A SCN10A
C0002792	anaphylaxis	DisGeneNet	NLRP3 LTB4R ASPG KNG1
C0002871	Anemia	DisGeneNet	AASS TCIRG1 ATG7 KLF1 MALT1 LYST VPS45 SLC46A1 CLCN7 COL7A1 COL17A1 COX6B1 COX10 CP PARP1 CSF2 CSF3 DKC1 DNMT3B AGT ABCA1 ELANE ENG AK2 EPO ALAS2 FANCA FANCC FANCD2 FANCE FANCB FANCG FASTKD2 FMO3 ALPL ZBTB20 GATA1 TINF2 GBA ACAD8 FOXP1 GLA COQ2 GCLC UBE2T GSR SNX10 SLC40A1 HBA1 HBA2 HBB HBG1 HBG2 HELLS HLA-B HP HPRT1 AIRE BIRC3 XIAP APOA1 IFNA2 IGF2 IGH IL2 IL3 IL12B ITGA2B ITGB3 ITGB4 ITK ASPG K…
C0002874	Aplastic Anemia	DisGeneNet	CSF2 CSF3 TINF2 HOXA11 IFNG NBN NOP10 PRF1 NHP2 SRP72 TERC TERT
C0002876	Congenital dyserythropoietic anemia	DisGeneNet	SEC23B KLF1 CDAN1 RMRP RPS19 LPIN2 CDAN3
C0002878	Anemia Hemolytic	DisGeneNet	COL4A1 CR2 AK1 EPB41 EPB42 STOM EPO ALAD FECH TNFRSF13B G6PD GALT GATA1 EIF2AK1 GCLC GP1BA GPI ANK1 GSR GSS ICOS HBA1 HBA2 HBB HMOX1 IFNA2 ITPA KCNN4 LCAT NFKB1 NFKB2 NRAS NT5C3A PIGT PFKM PIGA ATP7B PRKCD RHAG SLC2A1 SLC4A1 SPTA1 SPTB TPI1 UROD UROS KDM6A WAS WIPF1 KMT2D TNFSF12 CD19 MS4A1 CD40LG CD59 CD81
C0002880	Autoimmune hemolytic anemia	DisGeneNet	ADA CTLA4 FAS IL2RA FASLG NBN PNP FOXP3 RAG1 SLC14A1 STAT1 STIM1 TPP2 CASP10 LRBA
C0002881	Anemia Hemolytic Congenital	DisGeneNet	CPOX RHCE RHD
C0002882	Anemia Hemolytic Congenital Nonspherocytic	DisGeneNet	G6PD NT5C3A TPI1
C0002886	Anemia Macrocytic	DisGeneNet	ALAS2 GATA1 LARS RMRP RPL5 RPL11 RPL15 RPL26 RPL35A RPS7 RPS10 RPS17 RPS19 RPS24 RPS26 RPS28 RPS29 TCN2
C0002888	Anemia Megaloblastic	DisGeneNet	SLC19A2 FTCD DHFR MMACHC PHGDH GIF MMADHC HPRT1 MAOB MTR MTRR PNLIP TCN1 TCN2 WFS1 CUBN
C0002893	Refractory anemias	DisGeneNet	COL7A1 CP MMP1 TET2 TBXAS1 TNF
C0002895	Anemia Sickle Cell	DisGeneNet	DHODH HBB HP NPPB TNF UMPS VCAM1 CAD
C0002896	Sideroblastic anemia	DisGeneNet	SLC19A2 ALAS2 ABCB7 ISCU HSPA9 YARS2 TRNT1 GLRX5 SLC25A38 SOD2 WFS1 GDF15
C0002902	Anencephaly	DisGeneNet	RPGRIP1L MTHFR TMEM216 DACT1 MKS1 VANGL2 THAS KIAA0586
C0002938	Aneuploidy	DisGeneNet	TLX1 KIF11 AURKA CKAP5
C0002940	Aneurysm	DisGeneNet	HLA-B IL12B MMP1 ADA2 PKP2 ATP7A MLX
C0002949	Aneurysm Dissecting	DisGeneNet	COL1A1 COL3A1 COL5A1 AGT SMAD3 PLOD1 TGFBR1 TGFBR2
C0002962	Angina Pectoris	DisGeneNet	ZMPSTE24 CYP27A1 LDLRAP1 GLA APOB ABCC6 JAK2 LDLR LIPC LMNA MPL PLAU TET2 AVP
C0002965	Angina Unstable	DisGeneNet	CXCL8 PAPPA PLAU
C0002982	Angioid Streaks	DisGeneNet	AKT1 GGCX ABCC6 TNFRSF11B ENPP1 PIK3CA PTEN
C0002985	Angiokeratoma	DisGeneNet	FUCA1 GLA MANBA PTEN
C0002986	Fabry Disease	DisGeneNet	AGA GLA GLB1 NAGA
C0002994	Angioedema	DisGeneNet	SPINK5 DNASE1L3 ALB F12 HLA-DPB1 HLA-DQB1 HLA-DRB1 PLAT SERPING1 XPNPEP2
C0003028	Anhidrosis	DisGeneNet	EDAR ERCC8 EDA ERCC6 FUCA1 ITPR2 NFKBIA NTRK1 FAM134B KIF1A BCS1L SCN9A TP63 SPTLC2
C0003076	Aniridia	DisGeneNet	FOXC1 FOXE3 ELP4 ITPR1 PAX6 PITX2 TRIM44 WT1
C0003119	Anophthalmos	DisGeneNet	GRIP1 GLI2 RAX SIX6 BCOR CHD7 RARB STRA6 BMP4 SOX2 TFAP2A NAA10 SEMA3E
C0003123	Anorexia	DisGeneNet	SLC19A2 CRH CRHR1 CRHR2 ALPL MMACHC PTPN22 GBA GLA MMADHC HLA-B HLCS HMBS HTR4 IFNA2 IGH IL1B IL1RN IL2 AQP2 IL12B ARG1 COX1 COX2 COX3 ND1 ND4 ND5 ND6 TRNF TRNH TRNL1 TRNQ TRNS1 TRNS2 TRNW MUT ATM NPY AVPR2 PYY CCND1 MLX TNF TNFRSF1A TNFRSF10A CCK UCN2 SCARB2
C0003125	Anorexia Nervosa	DisGeneNet	ANON1 HTR2A BDNF
C0003126	Anosmia	DisGeneNet	SEMA3A DUSP6 FGF8 FGFR1 ATP13A2 FLRT3 NSMF DNAI1 ANOS1 ARSE PEX7 PHYH IL17RD CHD7 SCN9A SOX10 TACR3 HESX1 FGF17 HS6ST1 SEMA3E MFN2
C0003165	Anthracosis	DisGeneNet	IL1A IL1B IL1RN TNF
C0003460	Anuria	DisGeneNet	ACE AGT AGTR1 ALB PLAU REN
C0003466	Anus Imperforate	DisGeneNet	PQBP1 POMT1 CHRM3 CR2 DPYS FANCB FKTN SPECC1L GRIP1 TNFRSF13B PIGN GATA1 GLI3 ICOS POMT2 HCCS MNX1 HOXD13 MID1 NBN NFKB1 NFKB2 PCSK5 PITX2 BCOR MKS1 PRKCD PTEN RAD51C SALL1 TBX3 KDM6A WNT3 ZIC3 KMT2D MKKS NAA10 DCHS1 TNFSF12 LARGE1 CD19 MS4A1 RECQL4 CD81 WASHC5 MED12
C0003467	Anxiety	DisGeneNet	PQBP1 OPTN RAI1 PPARGC1A ADCY5 KPTN PARK7 CLN3 CPOX DAO DCTN1 DRD2 DUSP6 ELN EPHA4 ERBB4 FGF8 FGFR1 FAN1 UNC13A FLII VPS13A FMR1 TARDBP FUS NIPBL CHMP2B NSMF TBL2 MLH3 GNA11 GNAS GNRH1 GNRHR ANG GRN TBK1 MSH6 GTF2I UBQLN2 HBB HMBS HNRNPA1 IGF1R ANOS1 KISS1 KRAS LIMK1 EPCAM MAPT MECP2 MLH1 MSH2 COX1 COX2 COX3 ND1 ND4 ND5 ND6 TRNF TRNH TRNL1 TRNQ TRNS1 TRNS2 TRNW NDP NEFH ATP1A3 NFIX OCRL PAH PAK3 …
C0003469	Anxiety Disorders	DisGeneNet	RAI1 CHRNA5 CHRNB2 CNR1 ADORA2A CRH CRHR1 CRHR2 CRP DNMT1 DRD2 FOS GABRA2 GLO1 GNB1 GRM8 HTR7 IFNA2 APP MDK MECP2 MIF NPY NPY1R OXT PAM SHANK1 SERPINA1 NPS SLC6A3 SLC6A4 TNF UCN EOMES DIXDC1 CARTPT MAGI2
C0003486	Aortic Aneurysm	DisGeneNet	FBLN5 AGT EFEMP2 SMAD3 MMP9 MYLK ACTA2 SKI TGFBR1 TGFBR2
C0003492	Aortic coarctation	DisGeneNet	NKX2-5 DHCR7 JAG1 SPECC1L TGDS GATA6 GDF1 GJA5 GJA8 HRAS KRAS SMAD4 SMAD6 NRAS WDPCP MKS1 MAP2K1 PTPN11 RAP1A RAP1B RPS19 SOS2 BRAF TALDO1 TBX1 NR2F2 KDM6A KMT2D LZTR1 CEP57
C0003493	Aortic Diseases	DisGeneNet	LAMC1 MMP2 MMP9 SOD1 SOD2 CAT
C0003496	Aortic Rupture	DisGeneNet	FBN1 MMP2 MMP9 ATP7A VKORC1
C0003499	Supravalvular aortic stenosis	DisGeneNet	FBLN5 ELN TBL2 GTF2I LIMK1 RFC2 CLIP2 BAZ1B GTF2IRD1
C0003504	Aortic Valve Insufficiency	DisGeneNet	FSTL1 COL1A1 COL1A2 COL3A1 CTGF ELN FBN1 FOXE3 TAB2 FLNA FN1 PDSS1 IDUA LOX SMAD3 MYH11 MYLK NPPA NPPB PRKG1 ACTA2 TGFB1 TGFB2 TGFB3 TGFBR1 TGFBR2 TIMP1 MFAP5 CHST3 CEP57
C0003507	Aortic Valve Stenosis	DisGeneNet	B4GALT7 CYP24A1 FBN1 TAB2 NPHP3 GLB1 CCDC22 IDUA LMNA LTBP2 SMAD4 NOTCH1 BCOR ACTB NR2F2 VWF CBL CHST3 ADAMTSL2 WASHC5
C0003537	Aphasia	DisGeneNet	GRN GRIN2A L1CAM ATP1A2 NOTCH3 ADA2 PLAT PRNP SLC16A2
C0003564	Aphonia	DisGeneNet	SDHAF2 SDHC SDHD
C0003578	Apnea	DisGeneNet	GPHN LIAS CPT2 CRYAB CTSD ECHS1 ABCA3 FBP1 ZNF423 KIAA0556 RPGRIP1L ALPL GBA B9D1 GLRA1 GLUL GNAI3 HSPD1 HTR1A LIFR MECP2 NEB NPHP1 ATP5A1 PCCA PCCB PCK1 TMEM216 TMEM138 PEX13 PLCB4 AHI1 MKS1 RNF125 PRNP PEX5 BCHE SFTPB SOX9 DST BTD TSPYL1 SLC6A5 CEP104 KIAA0586
C0003635	Apraxias	DisGeneNet	TREX1 CSF1R FOXG1 CHMP2B PTPN22 GRN FAS IL2RA IL2RB MAPT MECP2 ATP1A2 BCL11A TREM2 TTC19 PRNP PSEN1 PTPN2 STAT4 TBP TYK2 TYROBP UBE3A VCP EPM2A CD247 FOXP2
C0003706	Arachnodactyly	DisGeneNet	PQBP1 FBLN5 CTSC B4GALT7 CHRNG CNTN1 COL2A1 COL11A1 COMT AKT1 FBN1 FBN2 FGFR3 FGFR2 FLNA SATB2 SIN3A SH2B1 GP1BB DSE EFEMP2 HSD17B10 HPGD LETM1 SMAD3 ARVCF MTM1 NPR2 ZDHHC9 PEPD PLOD1 POR PTEN RET RREB1 SKI TBX1 TGFB2 TGFB3 TGFBR1 TGFBR2 HIRA UFD1L NSD2 NELFA FZD4 CBS SEC24C MED12
C0003742	Arcus Senilis	DisGeneNet	KERA APOB APOE LDLR ALDH18A1
C0003803	Arnold Chiari Malformation	DisGeneNet	ERF FGFR1 FGFR3 FGFR2 NOTCH2 POR MKS1 PTCH1 SC5D ZIC1 FUZ
C0003811	Cardiac Arrhythmia	DisGeneNet	SLC19A2 POLG2 ERCC8 CPT1A CPT2 CREBBP NKX2-5 SGO1 ACE DES DMD AGT EDN1 ELN EP300 ERCC6 ESR2 GPC4 FHL1 FOXC2 SYNE2 KAT6B MTO1 GATA1 GJA1 GLA GPC3 GNA11 GPX4 GYG1 HCCS HFE HMBS HRAS HTR4 KCNH2 KCNJ2 KNG1 KRAS LAMP2 LMNA ATP6 COX3 CYTB ND1 ND2 ND4 ND4L ND5 ND6 TRNE TRNK TRNL1 MYH6 MYH7 NRAS OPRK1 OPRL1 PCCA PCCB PEX7 PHYH TRPM4 CNNM2 TMEM70 PPP1R1A AVP PTGS2 PTPN11 RAF1 RASA2 RIT1 RPL5 RPL11 RPL15 R…
C0003838	Arterial Occlusive Diseases	DisGeneNet	PLAT PLAU ZC3H12A
C0003850	Arteriosclerosis	DisGeneNet	ERCC2 ERCC3 ERCC4 ERCC5 GSTA4 APOE LIPA NOS3 SMARCAL1 SERPINA1 KL
C0003857	Congenital arteriovenous malformation	DisGeneNet	AKT1 GNAQ PIK3CA PTEN RASA1 TEK VHL CBS
C0003860	Arteritis	DisGeneNet	CYP1A1 PON1 PROC
C0003862	Arthralgia	DisGeneNet	SEPT9 TREX1 CCR1 CCR6 COL2A1 COL9A1 COL9A2 COL9A3 COL11A1 COL11A2 COMP CSF3 CTGF CTLA4 DDB2 SLC26A2 ELN EPOR ERCC2 ERCC3 ERCC4 ERCC5 PTPN22 TBL2 GLA GTF2I SLC40A1 HFE HGD HLA-B HLA-DPB1 HLA-DRB1 HPGD FAS IL1RN IL2RA IL2RB IL6 IL10 IL12A IRF5 JAK2 LIMK1 MATN3 MEFV ASAH1 MIF MMP2 MPL MVK NOTCH2 PIGT ERAP1 PHEX PLCG2 ATP7B TREM2 TET2 PRKCD PRTN3 PSMB8 PTH1R PTPN2 RFC2 TRAPPC2 SFRP4 SLCO2A1 STAT4 TLR…
C0003864	Arthritis	DisGeneNet	PRG4 CLCN7 CCR1 CCR6 COL2A1 COPA CTGF DNASE1L3 PTPN22 GLA BLNK HGD HLA-B HLA-DRB1 HOXD10 HP HPGD CFI IGHM IGLL1 FAS IL10 IL12A IL12B IRF5 LBR MEFV ASAH1 MVK OCRL ERAP1 ADA2 PIK3R1 ATP7B RAG1 RAG2 SLCO2A1 STAT4 TCF3 MLX BTK TLR4 TNFRSF1A C1R C4A ZFP36 KLRC4 CAV1 PSTPIP1 CD69 CD79A CD79B LRBA
C0003868	Arthritis Gouty	DisGeneNet	G6PC SLC37A4 HPRT1 MUC1 PFKM POMC PRPS1 HNF1B UMOD
C0003869	Arthritis Infectious	DisGeneNet	IFNG BTK TNF
C0003872	Arthritis Psoriatic	DisGeneNet	TRAF3IP2 HLA-C CXCL8 IL12B LTA MEFV NOS2 NR4A2 FBXL19 NOD2 BMP4 TNF RUNX2 CD68
C0003873	Rheumatoid Arthritis	DisGeneNet	ABCC5 RASGRP1 CDK6 ABCC4 MAB21L2 TXNIP B3GNT2 TAGAP PLD4 CCR6 ABCC2 ADORA2A CP CRP HAPLN1 CSF2 CTGF CTLA4 CTSD PLB1 GRK2 CLEC12A DDX6 DFNA5 DHFR ACAN AGER DNASE1L3 RCAN1 AHR SPRED2 ENO1 F2 FCGR2A IKZF3 FKBP5 FPGS PADI4 LY96 ALOX5 GART PTPN22 GATA3 GC RGMB GRK6 CXCL2 HCLS1 ANXA3 HLA-DPB1 HLA-DQA2 HLA-DRB1 HOXD10 HOXD11 HOXD13 HSD11B1 IRF8 IFNG IGFBP3 CYR61 RBPJ IL1B IL1RN IL2RA FASLG IL2RB IL6 IL6…
C0003886	Arthrogryposis	DisGeneNet	ALG3 CDK5 CHAT ADCY6 CHRNA1 CHRNE CHRNG DHCR24 ERBB3 ERCC1 ERCC2 ERCC5 ERCC6 FBN2 PIP5K1C SLC35A3 KAT6B SHPK AUTS2 VPS33B GBA GBE1 GCK GFPT1 GLE1 HSPG2 INS PDX1 ITGA6 ITGB4 KCNJ11 KIF5C MUSK MYBPC1 MYH3 MYH8 MYOD1 NEB PI4KA PLAGL1 PLEC PLOD2 PSMB8 ACTA1 RAPSN ABCC8 TNNI2 TNNT3 TPM2 UBA1 CNTNAP1 AIMP1 ECEL1 KIF14
C0003949	Asbestosis	DisGeneNet	DDIT3 CFD ATF6 GSTT1 HSPA5 NOS2 PRDX1 SERPINA1 SPP1 PRDX2 TNF TPM4
C0003962	Ascites	DisGeneNet	SEC63 CHRM3 DGUOK ERCC4 F5 FAH FSHR GBA GBE1 SLC17A5 GUSB HFE JAK2 LIPA NEU1 PRKAG2 PRKCSH BUB1 BUB1B BUB3 CEP57
C0004045	Asphyxia Neonatorum	DisGeneNet	SHPK PSEN1 PSEN2 PTGS2 SOD1 SOD2 CAT
C0004096	Asthma	DisGeneNet	ADA RAD50 CDSN ADCY2 CFTR SDCCAG8 SPINK5 KIF3A PTGDR2 ADCYAP1R1 SCGB3A2 WDR36 PARP1 PYHIN1 ADRB2 NQO1 DNAH5 DNMT1 EDN1 ERCC2 ALDH2 CDHR3 IKZF3 FLG ALOX5 IFNL3 CTNNA3 GSTM1 GSTP1 TBX21 HLA-DPB1 HLA-DQA1 HLA-DQB1 HLA-DRB1 HLA-G HMOX1 HNMT HSD11B2 TNC ICAM1 IDS IL1B IL1RN IL4 IL5 IL12B IL13 AREG ARG1 ARG2 NPSR1 KRT19 LIFR MMP9 MMP10 MUC7 MYB NFKB2 NOS2 NPY PHF11 PDE4B PDE4D PEPD PGM3 PLAU PPP2CA GSD…
C0004106	Astigmatism	DisGeneNet	CLDN16 COL9A1 COL9A2 COL9A3 COL11A1 DPYD NIPBL HARS VSX1 MAG TRNS2 TRIM37 GPR143 SMARCAL1 CHMP1A PCYT1A TCF4 TEAD1 TUB TYR CLRN1 CACNA1F
C0004114	Astrocytoma	DisGeneNet	CDKN2A NDRG1 DLL3 ESR1 ESR2 FGFR1 HEY1 HEY2 LATS2 HGF HIF1A APC AR KRAS MET MMP3 MMP9 NF1 NOTCH1 NOTCH2 NTRK2 KIAA1549 PTPN11 BRAF TSC1 TSC2 NCOA3 ACVR1 LATS1
C0004134	Ataxia	DisGeneNet	UROC1 CP EGR3 ABCB7 GABRA1 GABRA4 HCN1 ARCN1 NPC1 ATP7A SCN8A SLC2A1 CACNA1A CACNB4 CACNA2D2
C0004144	Atelectasis	DisGeneNet	CCNO FBLN5 EFEMP2 PAX3 RPGR STAT3 TSC1 TSC2
C0004153	Atherosclerosis	DisGeneNet	CNR2 CRP PARP1 CYBA CYP27A1 AGER AGT ABCA1 AHR ESR1 SIRT1 ALOX5 ALOX5AP ALOX15 LDLRAP1 GGCX GSTM1 HP HRH1 HSPA1B APOA4 ICAM1 IFNG APOE IGF2 FASLG IL6 LDLR LMNA LPA LTA4H MMP1 ATHS NOS2 NOS3 NPC1 SERPINE1 PLA2G2A PLAT PON1 PPARG PTGS2 CCL2 CCL3 CCL4 ABCG5 SOD1 SOD2 STAT3 TLR4 TNF TTPA VCAM1 VEGFA TRPV1 ALMS1 BANF1 SOCS3 ADIPOQ
C0004158	Athetosis	DisGeneNet	FOXG1 SLC17A5 UQCRQ UBQLN2 ACO2 PDGFB PDGFRB NDE1 AUH ALDH18A1 SLC6A8 SLC16A2 SLC20A2 SMPD1 CACNA1D SUCLA2
C0004238	Atrial Fibrillation	DisGeneNet	HCN4 NKX2-5 ACE DES DTNA EDN1 TAB2 SYNE2 GJA5 ANK2 HTR4 KCNA5 KCNN3 KCNQ1 LMNA SMAD3 MYH7 ZFHX3 NOS3 NPPA NPPB TNNI3K PRKAG2 PLN PRRX1 SCN5A SCN10A SELE SOX5 VWF WNT8A CACNA1C CACNB2 C9orf3 CAV1 CAV2 NUP155 KCNE2
C0004239	Atrial Flutter	DisGeneNet	LMNA TNNI3K SCN5A NUP155
C0004245	Atrioventricular Block	DisGeneNet	AGXT EMD GLA GNAI2 GPX4 KCNJ5 MTM1 PRKAG2 SCN4B SCN5A SLC25A20
C0004352	Autistic Disorder	DisGeneNet	ADA DEL16P11.2 AUTS12 AUTS13 AUTS7 AUTS11 AUTS1 CDH9 CDH10 BCKDK SLC9A6 RAI1 ZMYND11 IL1RAPL1 POU6F2 CHRNA4 CHRNA7 CHRNB2 CSMD3 RAB39B AGAP1 TPH2 COMT ADM CP CREBBP PTCHD1 MACROD2 GPR155 CNTN4 JAKMIP1 ADRB2 ADSL CYP19A1 DAB1 DAO ACE HTR3C DHCR7 DHFR DLX1 DLX2 ABAT DPYD DRD1 DRD3 DYRK1A SCAMP5 EGF EGR2 PLD5 ELN EN2 EP300 C3orf58 EXT1 REEP3 JMJD1C NLGN1 SHANK2 RIMS1 VWA8 PASK ASTN2 FMR1 ADNP CADM1 …
C0004364	Autoimmune Diseases	DisGeneNet	CCR6 COL1A1 COPA CR2 CRYAA CRYBB2 CTGF CTLA4 DNASE1L3 EGR1 FBL F8 FCGR2B SIRT1 TNFRSF13B PTPN22 CXCR3 TRAC C1GALT1C1 ICOS HARS HLA-DPB1 HLA-DQB1 HLA-DRB1 HMGCR HP AIRE HPX HSPA9 IFNG FAS IL4 IL6 IL17A IRF5 ITGB6 ITK KRT19 LCK MIF PECAM1 PF4 SIAE PRTN3 B2M AICDA RAPSN RBP3 SOD2 STAT3 TGFB2 TIMP1 SERPING1 TNFRSF1A C1R C1S C4B TNFRSF4 WAS WIPF1 CAV1 CD19 CD28 CD40LG
C0004509	Azoospermia	DisGeneNet	CFTR DAZ1 NR0B1 ALB ZFPM2 FSHB NR5A1 GATA4 ANK1 HFE AR MAP3K1 SYCP3 WWOX STEAP3 RBMY1A1 BCL2 SCP2 BLM SOX9 SRY VAMP7 TAF4B KDM5D USP9Y DDX3Y PRY XKRY BPY2 VCY CDY1 CDY2A
C0004604	Back Pain	DisGeneNet	SEC63 FHL1 HGD PLAT ATP7B PRKCSH VCP
C0004763	Barrett Esophagus	DisGeneNet	CDH13 CYP26A1 GAST HGF CXCL8 MCL1 MSR1 ASCC1 PPARG RPRM PTGS2 RELA SLC9A1 SST NR1I2
C0004775	Bartter Disease	DisGeneNet	CLCNKB KCNJ1 REN SLC12A1
C0004779	Basal Cell Nevus Syndrome	DisGeneNet	GLI2 SUFU PTCH1 PTCH2
C0004782	Basal Ganglia Diseases	DisGeneNet	MICU1 CYP2D6 DRD2 DRD3 HTR2A PDGFB PDGFRB PRL SLC20A2 TK2 SLC19A3 PDE8B SUCLA2 XPR1
C0004903	Beckwith-Wiedemann Syndrome	DisGeneNet	CDKN1C KCNQ1OT1 H19 IGF2 NSD1
C0004936	Mental disorders	DisGeneNet	COMT DDC IFNA2 LMX1B MAOA NOS1 ABCB1 POMC DGCR8 TRPC6 XK DTNBP1
C0004943	Behcet Syndrome	DisGeneNet	IL12A-AS1 CCR1 IL23R PSORS1C1 HLA-B APOA1 UBAC2 APOB ICAM1 FAS CXCL8 IL10 IL12A ITGAL ITGB2 MEFV SERPINE1 ERAP1 STAT4 TLR4 C4A KLRC4 CAT
C0005129	Bernard-Soulier Syndrome	DisGeneNet	GP1BA GP1BB GP9
C0005138	Berylliosis	DisGeneNet	ACE GCLM HLA-DPB1 HLA-DPB2 HLA-DRB1 IL2RA IL6 BTNL2 TGFB1 TNF CD28
C0005283	beta Thalassemia	DisGeneNet	DHODH EPO HBA2 HBB LCN2 HAMP TFR2 TFRC UMPS CAD
C0005411	Biliary Atresia	DisGeneNet	ERCC4 GPC1 HAMP
C0005424	Biliary Tract Diseases	DisGeneNet	SDCCAG8 ABCC2 AMACR CIITA PKHD1 UGT1A1 BBS1 BBS4 RFX5 RFXAP AKR1D1 STK11 HNF1B MKKS RFXANK CYP7B1
C0005426	Biliary Tract Neoplasm	DisGeneNet	ELF3 PRKACB PTPN3
C0005586	Bipolar Disorder	DisGeneNet	TSNAX-DISC1 HMGXB4 TOM1 CDH7 MIR2682 RASGRP1 CDH17 RNF41 TSHZ1 GLYAT HCG9 RACK1 ADARB1 CLEC10A PDLIM5 LBX1 NRG3 ADCY2 CPLX2 CPLX1 PDE10A ADCY3 IFT27 AKR1C4 KLK8 AKAP10 CHRM2 CHRM3 CHRNA2 CHRNA7 ADCY8 CHRNB3 KCTD12 ADCYAP1 GRIN3A TPH2 C14orf28 CNR1 CNR2 UHMK1 PROKR2 COMT ADM CREB1 CREBBP CREM CRH CRHBP CRHR1 CRHR2 CRY1 CRY2 FAM109A CSNK1D CSNK1E NCAN CSRP1 ADRA1A CTLA4 CTNND2 ADRA2C CNTN4 ADRB2 AB…
C0005587	Depression Bipolar	DisGeneNet	TPH2 COMT AANAT NPAS4 DISC1 GRIK4 HTR1A MAOA NCAM1 SLC6A4 WFS1 KMO
C0005612	Birth Weight	DisGeneNet	ADCY5 ADRB1 CYP1A1 AHR LCORL LINC00908 HFE MBL2 ENPP2 PON1 CDKAL1 AS3MT XRCC1 HMGA2
C0005686	Urinary Bladder Diseases	DisGeneNet	RASSF1 CHRM3 INS TIMP3 VIP
C0005689	Bladder Exstrophy	DisGeneNet	ISL1 UPB1 TP63
C0005695	Bladder Neoplasm	DisGeneNet	NAT2 CASC11 CDKN1A CDKN2A TACC3 SLC12A7 STAG2 FERMT2 RASSF1 GSTO2 CREBBP NRSN1 CSF3 VWA3A NCAN CYP4B1 NQO1 TYMP EGFR ENO2 EP300 ERCC2 ERCC4 ESR1 ESR2 FANCA BPTF MAPK15 FGFR3 CALHM1 FBXW8 AMFR PABPC1 SMC1B GLI1 GPX1 ANPEP GSTM1 GSTP1 GSTZ1 HOXA9 HRAS BIRC3 OR8S1 IFNA2 IFNB1 IGF1 IGFBP3 IGFBP5 FAS IL2 CXCL8 AQP3 ISL1 YJEFN3 KRAS KRT16 RHOA ANXA2R LAMA2 LIG1 LOXL1 MAGEA9 KMT2A MPO MT1A MT2A MT3 MTHF…
C0005697	Neurogenic Urinary Bladder	DisGeneNet	CHRM2 GBE1 GJA1 MNX1 WFS1 ARNT2
C0005741	Blepharitis	DisGeneNet	TRAF3IP2 GJB6 COL7A1 DKC1 NIPBL APOE MMP1 MBTPS2 PKP1 PLCD1 SLC39A4 RAD21 SAT1 ADAM17 SMC1A TP63 SMC3
C0005744	Blepharophimosis	DisGeneNet	ABCC9 GPC6 ZMPSTE24 SEPT9 TXNL4A CHN1 DNMT3A ELN ERCC1 ERCC6 FOXG1 RAB18 TBL2 GJA1 RBMX GTF2I HSPG2 KCNJ2 LIG4 LIMK1 LMNA SMAD4 MECP2 KMT2A MUSK MYCN MYH3 ORC1 PAX3 MLXIPL DGCR8 ATR BCOR NSUN2 MASP1 PYCR1 RAPSN RFC2 SMO SOX9 FOXL2 TBX1 TBX15 CLIP2 MOGS DGCR6 DGCR14 CUL4B TP63 DCHS1 BAZ1B RECQL4 GTF2IRD1 MAFB MED12 DGCR2
C0005745	Blepharoptosis	DisGeneNet	SF3B4 TUBB3 FBLN5 STAMBP EBP CHL1 ZMYND11 SEPT9 CPLX1 AFG3L2 CHAT POLG2 CHRNA1 CHRNB1 CHRND CHRNE CHRNG COL13A1 COMT COX6B1 COX10 COX15 CREBBP CTBP1 DBH DDC DHCR7 DLAT DNA2 DNM2 TYMP EP300 AKT1 ERF FGD1 ALDOA FGFR1 FGFR3 FGFR2 FASTKD2 RAB3GAP1 FOXC2 ZNF423 PLXND1 FLI1 ANKLE2 FLNA RPGRIP1L SZT2 SPECC1L ADNP KAT6B ALX3 NIPBL NDUFAF3 SETBP1 AUTS2 KIF1BP ZBTB20 GCK SLC17A5 GFPT1 BIN1 GP1BB NDUFAF4 SL…
C0005747	Blepharospasm	DisGeneNet	PARK7 CP ADRA2B AARS DRD5 TOR1A FGFR3 FGFR2 FTL HPCA TWIST1
C0005779	Blood Coagulation Disorders	DisGeneNet	LYST DKC1 F2 F5 F10 FAH DOLK FLNA KAT6B AMACR TINF2 GGCX B4GALT1 GNAQ HMOX1 KRAS SERPINC1 NRAS PARN LARS RTEL1 WRAP53 NOP10 NHP2 TRMU PTPN11 RAF1 RASA2 RIT1 BCS1L RYR1 SOS1 SOS2 AKR1D1 BRAF STIM1 TEK TERC TERT VKORC1 LZTR1 CYP7B1 RBM8A
C0005818	Blood Platelet Disorders	DisGeneNet	PLA2G4A TBXA2R FERMT3
C0005874	Blushing	DisGeneNet	ADGRE2 MBTPS2 SAT1 AIP
C0005904	Body Temperature Changes	DisGeneNet	TCIRG1 CLCN7 EDN3 GDNF SNX10 ASCL1 RET BDNF TNFSF11 PHOX2B
C0005910	Body Weight	DisGeneNet	GNPDA2 GIPR GP2 HRC MC4R PCSK1 POMC CDKAL1 MAP2K5 BDNF KLF9 TFAP2B FTO SEC16B
C0005937	Bone Cysts	DisGeneNet	AGPAT2 FOS ZBTB20 BSCL2 NOTCH3 PDGFRB TREM2 PPARG SH3BP2 TYROBP VDR CAV1
C0005940	Bone Diseases	DisGeneNet	JAG1 LTBP3 MMP2 ALDH7A1 TRPV4 BMP2 TGFBR2 SLC39A13
C0005941	Bone Diseases Developmental	DisGeneNet	KIF3A CHRNG CHUK DLX5 SLC26A2 NIPBL AFF4 GLB1 SH3PXD2B ANK1 HOXD11 IGF2 MIR17HG NPPC PCSK5 NANS TMCO1 IFT80 RPS6KA3 SLC34A1 BMPR1B TGFB2 TRPS1 ZIC3 CBFB ITGB1BP1
C0005944	Metabolic Bone Disorder	DisGeneNet	CYP2R1 CYP27A1 DHCR7 ESR1 GC ANKRD11 IGF1 KCNMA1 LRP2 MMP2 CTC1
C0005956	Bone Marrow Diseases	DisGeneNet	TINF2 IGH MYC ATM NQO2 CCND1 CXCR4 ABCC12
C0005967	Bone neoplasms	DisGeneNet	MMP2 MMP9 PLAU PLOD2 PTGS2 TGFBR2 NCOA3 BAP1
C0005974	Bone Resorption	DisGeneNet	CYP19A1 AHR CXCL2 TNFRSF11B PTH PTHLH BMP7
C0006079	Bowen's Disease	DisGeneNet	PPARGC1A NRF1 TFAM
C0006111	Brain Diseases	DisGeneNet	LAMC3 STAMBP TREX1 CP CYP2A6 ALB IFNB1 IFNG APP MAT1A MPO OGG1 OTC SCO1 SLC1A1 TH TSC1 TSC2 TYMS CTC1 RNASET2 CDK5R1 SLC6A5
C0006114	Cerebral Edema	DisGeneNet	SLC25A13 CPS1 DBT NDUFAF3 ACAD9 NDUFAF4 ACADM LAMA2 ASL ASS1 NDUFA1 NDUFB3 NDUFB9 NDUFS1 NDUFS2 NDUFS3 NDUFV1 NDUFS4 NDUFS6 NDUFV2 OTC NDUFAF1 FOXRED1 BCKDHA BCKDHB
C0006118	Brain Neoplasms	DisGeneNet	CDK4 CDKN2A DTX2 CYP2C9 DAPK1 SIRT1 ALK EML4 DLL1 IL2 HES5 MGMT NRARP PCNA PON1 PTCH1 CCND1 RELA SMO SOD2 SPP1 TGM2 VEGFA
C0006131	Branchioma	DisGeneNet	EYA1 RPL10 SIX1
C0006142	Malignant neoplasm of breast	DisGeneNet	KLLN CHEK2 AKT1 NBN SLC22A18 PIK3CA RAD51 BRCA1 BRCA2 XRCC2 PALB2 BRIP1 FAM175A RAD54L PPM1D
C0006157	Breech Presentation	DisGeneNet	CRTAP COL1A1 COL1A2 DHCR7 SLC26A2 SHPK MYH3 ORC1 PEX1 MKS1
C0006261	Bronchial Diseases	DisGeneNet	NOS2 TACR2 TACR1
C0006267	Bronchiectasis	DisGeneNet	CCNO CFTR CR2 DNMT3B TNFRSF13B LRRC6 DNAI1 ICOS ICAM1 IGHM NBN ATM NFKB1 NFKB2 IL21R ZMYND10 PGM3 SERPINA1 PIK3CD HYDIN CCDC40 ARMC4 PRKCD SCNN1A SCNN1B SCNN1G BLM SPAG1 STAT1 TAP1 TAP2 TAPBP TNF DNAH11 TNFSF12 CD8A CD19 MS4A1 CD81 LRBA
C0006271	Bronchiolitis	DisGeneNet	SDCCAG8 PLCG2 TAP1 TAP2 TAPBP
C0006281	Congenital bronchogenic cyst	DisGeneNet	AKT1 PTEN BRAF
C0006287	Bronchopulmonary Dysplasia	DisGeneNet	POSTN IL1B TXN
C0006325	Bruxism	DisGeneNet	COL4A3BP FOXG1 MECP2
C0006384	Bundle-Branch Block	DisGeneNet	GPC4 GLA GPC3 CTNNA3 PTPN11 RAF1 SCN1B BRAF
C0006386	Bunion	DisGeneNet	SF3B4 COL1A1 COL5A1 COL5A2 DYRK1A ELN FGFR2 ATL3 TBL2 GTF2I HOXD13 LIMK1 MLXIPL SLC29A3 RBBP8 RFC2 BMP2 SLC16A2 BMPR1B TWIST1 CLIP2 GDF5 TP63 ACVR1 BAZ1B GTF2IRD1
C0006413	Burkitt Lymphoma	DisGeneNet	GNA13 CCT6B FTCD BBC3 SALL3 ID3 MYC PBX1 PC PIK3R1 A4GALT RET SMARCA4 TCF3 ARID1A
C0006625	Cachexia	DisGeneNet	CDH6 TRAIP SLC9A6 CENPE PLK4 COL6A1 COL6A2 COL6A3 COL12A1 TYMP ERCC2 AKT1 ERCC3 ERCC4 ERCC5 CEP152 IL6 CXCL8 INSR LIPA MECP2 COX1 COX2 COX3 ND1 ND4 ND5 ND6 TRNF TRNH TRNL1 TRNQ TRNS1 TRNS2 TRNW TRIM37 NBN RRM2B PCNT GHRL POLG ATR PTEN PTGS2 PTHLH RBBP8 SLC6A8 TGFB1 TNF TNFRSF1A ZFP36 PLA2G6 CUL4B SUCLA2 CD27 LPIN2 MAFB
C0006635	Cadmium poisoning	DisGeneNet	GPX4 HTT SELENOP
C0006663	Calcinosis	DisGeneNet	ZMPSTE24 RIPK3 COL1A1 DMD AHSG EPO FCGR1A ALPL GALNT3 PYCARD IL1B IL18 ITGB1 ITGB2 JAK2 LBR LCN2 LMNA LSP1 MMP2 MMP9 NOTCH1 PDGFB PDGFRB POMC SAMD9 PTPN6 BGLAP CCL2 SLC20A2 SPN SPP1 TGFB1 TIMP1 TIMP2 C6 CTC1 FGF23 COL18A1 CASP3 CASR XPR1 SLC22A6 KL LY86
C0006845	Candidiasis Chronic Mucocutaneous	DisGeneNet	TRAF3IP2 IL17F IL17RA AIRE CIITA RFX5 RFXAP CLEC7A STAT1 IL17RC RFXANK
C0006870	Cannabis Dependence	DisGeneNet	ADRA1A DRD2 FAAH ANKK1 GABRA2 HCRT NRG1 PENK
C0007095	Carcinoid Tumor	DisGeneNet	MIR938 CDKN1B MIR10A MIR127 MIR136 MIR146A MIR154 MIR155 MIR193A MIR222 MIR224 MIR30A MIR34B MIR34C MEN1 MIR302D MIR369 MIR370 MIR409 MIR410 MIR511 MIR432 MIR494 MIR487B
C0007102	Malignant tumor of colon	DisGeneNet	FAN1 MLH3 MSH6 APC KRAS EPCAM MLH1 MSH2 PIK3CA PMS1 PMS2 RPS19 BMPR1A TGFBR2 TP53 COL14A1
C0007114	Malignant neoplasm of skin	DisGeneNet	PMVK CHEK2 COL1A1 CTLA4 CYLD LMNA MDM2 NOTCH3 NTHL1 OCRL PDGFB PDGFRB RMRP TNFRSF1B TP53 CD28
C0007117	Basal cell carcinoma	DisGeneNet	BCC1 BCC2 BCC3 BCC4 BCC5 BCC6 TMC6 DDB2 ERBB2 ERCC2 ERCC3 ERCC4 ERCC5 DICER1 GLI2 MSH6 HRAS IL6 KRAS KRT5 KRT17 LMNA MC1R MLH1 ASIP MSH2 MYCN NRAS SLC45A2 SUFU PIK3CA PMS2 POLH FBXW7 PPP6C PTCH1 PTPN14 RASA1 RB1 SMO TERT TP53 TYR XPA XPC XRCC3 CLPTM1L BAP1 PTCH2 STK19 LATS1 RECQL4
C0007120	Bronchioloalveolar Adenocarcinoma	DisGeneNet	RASSF1 MAP3K8 EGFR ERBB2 IRF1 KRAS SLC22A18 PARK2 PIK3CA PPP2R1B SFTPC BRAF TERT DLEC1
C0007124	Noninfiltrating Intraductal Carcinoma	DisGeneNet	HIF1A LDHB SLC2A1 STAT5A CA9
C0007131	Non-Small Cell Lung Carcinoma	DisGeneNet	MIR1246 COL4A3BP CDH13 RBM7 CDKN2A NDRG1 SLC34A2 CHGA RASSF1 CSF3 CST6 CYLD CYP2E1 DAPK1 AKR1C1 NQO1 DUSP3 EGFR ENO1 ENO2 ERCC1 FGF9 FGFR1 FHIT KDM1A FOXM1 FOXO3 PRAME CORO1C ALK MXRA5 PHGDH GIPR GCLC EML4 PYCARD GSTM2 GSTP1 PSAT1 APC HES1 BIRC5 FASLG IL6R CXCL8 IL10 ITGB1 AREG KIF5B KIT KRAS LGALS1 MIR126 MIR145 MIR205 MIR29A MIR30C1 MDM2 MET MMP1 MMP9 MMP11 MT3 MYC ATF3 NFE2L2 NNAT NOTCH3 OXTR …
C0007134	Renal Cell Carcinoma	DisGeneNet	DLC1 NDRG1 CPQ BTG3 AKAP13 RNF139 CSMD3 LRRK2 CNN2 CRABP1 CRYAB ASB15 DNHD1 CTNNB1 CTSB CTSD FAAH2 DAPK1 DCC EEF2 FLCN EP300 EPAS1 ERBB2 AKT1 ALAD ALDH1A1 FGFR3 PDXDC1 FLT1 SYNE2 FN1 DICER1 PRAME ALK MTOR YIPF3 PNKD GJB1 OR4C13 VMO1 GRB7 SETD2 GSTM1 GSTP1 GSTT1 HARS ANXA4 APAF1 APC HSPA9 HSPB1 BIRC5 HSPD1 MSGN1 IFNA2 APRT IL4R IL6 IL6R IL13 FAM111B KCNMA1 KRT7 KRT8 KRT32 L1CAM LDHB M6PR MET MITF …
C0007137	Squamous cell carcinoma	DisGeneNet	CDKN2A RACK1 CEBPA LZTS1 COL7A1 CREBBP CRYAB CSNK2A1 CSNK2A2 CSNK2B CYP1A2 CYP1B1 DCC DKC1 DSPP EGFR CTTN ENO1 EP300 ERCC2 AKT1 FGFR1 SIRT3 GAPDH GJB2 SFN GPX1 MRPL13 PYCARD GSTM1 ANXA1 ANXA2 HDAC1 HDAC2 ANXA5 HGF HRAS HSPA8 HSPB1 BIRC5 HCAR2 IFNA2 IL6 CXCL8 AQP3 ING1 INPP5A ITGA5 ITGB1 IVL AREG KRAS KRT1 KRT6B KRT10 KRT14 LGALS7 LOR MIR205 MAL MET MMP9 MT1A MYC ATM NFE2L2 DEC1 SLC45A2 WWOX PGAM1…
C0007138	Carcinoma Transitional Cell	DisGeneNet	CDKN1A TACC3 STAG2 CREBBP CSF3 DAPK1 EP300 ESR2 FGFR3 AMBP PABPC1 GPX1 APAF1 HRAS HRH2 IFNA2 IFNB1 IGFBP3 MIR205 KMT2A PLAU PTGS2 KMT2C CCND1 TNF TP53 KDM6A VDR ARID1A CHD6 GGH NCOR1 ESPL1
C0007193	Cardiomyopathy Dilated	DisGeneNet	ABCC9 SPEG TXNRD2 RBCK1 LDB3 CPT2 ABRA CRYAB CSF3 SIK1 ADRB1 ADRB2 DES DMD DSG2 DSP EGFR EYA4 FASN FKTN FHL2 DOLK ACAD8 ANKRD1 GLB1 GPX1 ACAD9 HADHA HADHB HADH FAS FASLG ITGB1 JUP LAMA4 LAMP2 LMNA NR3C2 TRNK MYBPC3 MYH6 MYH7 ATM NPPA NPPB TNNI3K PLN POLG DPM3 NDUFB11 WDR12 PSEN1 PSEN2 ACTA1 RAC1 RAF1 RENBP RYR1 SCN5A SDHA SDHD SGCD CSRNP1 SLC22A5 SOD2 TAZ ACTC1 TMPO TNNC1 TNNI3 TNNT2 TPM1 TPM2 TP…
C0007194	Hypertrophic Cardiomyopathy	DisGeneNet	AGPAT2 LIAS RASSF1 MRPL3 COX6B1 COX10 CRYAB DES DLD FAH FASN FHL1 FASTKD2 MLYCD HEY2 FOS FXN GAA MTO1 NDUFAF3 BSCL2 GLB1 COQ2 ACAD9 NDUFAF4 SLC25A4 HSD17B10 HADH HLA-B HRAS HSPB1 HSPD1 IL12B INS ACADVL LAMP2 TRNE TRNK TRNL1 MYBPC3 MYC MYH6 MYH7 MYL2 MYL3 MYL4 NAGA NDUFA1 NDUFB3 NDUFB9 NDUFS1 NDUFS2 NDUFS3 NDUFV1 NDUFS4 NDUFS6 NDUFV2 NF1 NME1 NDUFAF1 TACO1 ATP5E PRKAG2 SLC25A3 POMC PPARG TMEM70 FO…
C0007196	Restrictive cardiomyopathy	DisGeneNet	ABCC6 MYL3 PDGFRA PIGT TNNI3
C0007222	Cardiovascular Diseases	DisGeneNet	CETP SEC63 COL6A1 COL6A2 COL6A3 CRP CST3 ADRB1 CYP2C19 GRK2 ACE SLC26A3 AGT DSP EDN1 EDN3 AKT1 ALB FLI1 GDNF GH1 GRK5 GPX1 HIC1 HP APOB ICAM1 APOC3 APOE IGF2 LPA LPL ASCL1 MPO MTHFR MYH7 NF1 NOS3 NPY NPPB PAFAH1B1 PIK3CA PON1 PON2 PRKCSH PTEN PTGS2 RET BDNF SORT1 CCL2 SELE SLC12A2 TNNT2 VCAM1 VWF YWHAE CBS PHOX2B
C0007273	Carotid Artery Diseases	DisGeneNet	AGT MRAS GSTP1 HMOX1 APOE FASLG PLAU PODXL CCL2 TP53 CD163
C0007274	Carotid Artery Thrombosis	DisGeneNet	SERPIND1 ITGA2B ITGB3 KLKB1
C0007279	Carotid Body Paraganglioma	DisGeneNet	SDHAF2 SDHB SDHC SDHD
C0007302	Cartilage Diseases	DisGeneNet	COL11A2 EDN1 FGF14 GATA2 NPPC
C0007370	Catalepsy	DisGeneNet	CNR1 ADORA1 DRD1 DRD2 AGT FYN GCG NTS POMC PRL TH TRH CALCA PPP1R1B CCK
C0007384	Cataplexy	DisGeneNet	NPC2 CTSH DNMT1 ZNF365 HCRT HLA-DQB1 HLA-DRB1 MOG NPC1 P2RY11 TNFSF4
C0007528	Cecal Neoplasms	DisGeneNet	CTNNB1 KRAS KRT20 CCND1
C0007570	Celiac Disease	DisGeneNet	CELIAC6 CELIAC8 CELIAC9 CELIAC10 CELIAC11 CELIAC12 CELIAC13 SH2B3 CELIAC7 SRCAP CCR4 CTLA4 ETS1 ICOSLG HLA-DPB1 HLA-DQA1 HLA-DQB1 CELIAC2 CELIAC5 IL15 THEMIS MYO9B ZMIZ1 IL21 BACH2 STAT3 TGM2 RUNX3 TNFRSF14 CD80
C0007621	Neoplastic Cell Transformation	DisGeneNet	MIR877 MIR374B MIR1275 MIR1915 MIR1246 MIR1469 OCLN CTNND2 CYP2A13 AKR1C1 AKR1C2 EBF1 EDN1 EGF ENO2 EPAS1 ESR1 PHLPP1 SATB2 FN1 ALK PHGDH SLC40A1 NRG1 HMGN1 TLX1 APC HRAS IGBP1 IGF1R IL6 IL7R CXCL8 IRS1 JUN KCNH2 KRAS KRT5 KRT14 KRT15 KRT19 LIN28B LGALS3 LOXL2 MIRLET7C MIR106A MIR143 MIR146A MIR15B MIR185 MIR190A MIR191 MIR200B MIR205 MIR221 MIR25 MIR29A MIR30D MIR320A MIR34B MIR34C MIR99B MDM2 M…
C0007642	Cellulitis	DisGeneNet	SLC35A1 COL1A1 GATA2 GJB2 PIK3CD PLCG2 AGGF1 BTK
C0007682	CNS disorder	DisGeneNet	EPO IL17A SOD2
C0007758	Cerebellar Ataxia	DisGeneNet	USH1C TSFM RAD50 LRPPRC SEC23B CIB2 NPC2 SDCCAG8 PNPLA6 CHD2 POLR3A PNKP ERCC8 TPP1 COX6B1 COX10 COX15 CP CPS1 CSTB CTSD CYP27A1 DBT DCX DHFR DLAT DLD DNMT1 EDNRB CLN8 ERCC2 AKT1 ERCC3 ERCC4 ERCC5 ERCC6 FASTKD2 RPIA ZNF423 PMPCA MLC1 VPS13A KIAA0556 DMXL2 RPGRIP1L SYNE1 ETHE1 ZFYVE26 FTL GABRA1 GABRG2 COG4 NDUFAF3 GAMT TINF2 GBA SLC17A5 BSCL2 GFAP GJA1 TPK1 B9D1 UQCRQ GLB1 COQ2 GPI GRN NDUFAF4 GS…
C0007760	Cerebellar Diseases	DisGeneNet	RPGRIP1L PTF1A TINF2 NOS1 AHI1 CASK
C0007785	Cerebral Infarction	DisGeneNet	ADH1B F2 F5 ALOX5AP HBA1 NOS3 NPY PLAT PLAU PRKCH
C0007786	Brain Ischemia	DisGeneNet	CEBPB CHRM1 ADD3 CCR4 PARP1 CTLA4 ACE EGR1 ELN ALB F2 F5 IL17RA PTPN22 TBL2 BBC3 GPX1 GTF2I HIF1A HLA-DPB1 ICAM1 APP IL1A IL1B IL1RN IL6 IL10RB IL12RB1 IL17A IL18 CXCL10 JAK2 JUN LIMK1 ASIC1 MMP9 MPO COX1 COX2 COX3 MTHFR ND1 ND4 ND5 ND6 TRNF TRNH TRNL1 TRNQ TRNS1 TRNS2 TRNW NFKB1 NFKBIA NOS2 NOTCH3 PLAT PLAU CYCS MAPK1 MAPK3 MAP2K1 PRTN3 DIABLO PTGS2 RB1 RELA RFC2 BDNF SCNN1B SCNN1G CCL2 CCL3 CCL…
C0007787	Transient Ischemic Attack	DisGeneNet	ADORA1 HTRA2 ILK CYCS BAD NDRG2 SOD1 SOD2 C3 CASP9
C0007789	Cerebral Palsy	DisGeneNet	AP4S1 KANK1 GAD1 AUTS2 IDUA ATP8A2 POMC UGT1A1 RNF125 SCN4A VLDLR CA8 CACNA1D AIP AP4M1
C0007873	Uterine Cervical Neoplasm	DisGeneNet	PIAS3 CTNNB1 EGFR ERCC1 FGFR3 MTOR HLA-DPB1 HLA-DPB2 HES1 BIRC5 MTHFR MYC NOTCH1 NOTCH2 POU4F1 RARB CCND1 STAT3 TERT VEGFA WNT2 WNT5A YY1 CLPTM1L CASP8 APOBEC3B
C0007959	Charcot-Marie-Tooth Disease	DisGeneNet	HOXD10 MPZ PMP22 TRPV4 LRSAM1 SLC25A46 FIG4
C0007971	Cheilitis	DisGeneNet	TRAF3IP2 COL7A1 IL17RA FERMT1 SLC39A4
C0008031	Chest Pain	DisGeneNet	SH2B3 CRH CTLA4 FBN1 FOXE3 PTPN22 HBB HLA-B HLA-DPB1 HLA-DRB1 IL12B JAK2 LOX SMAD3 MEFV MPL MYH7 MYH11 MYLK WWOX TET2 PRKG1 PRTN3 ACTA2 RNF6 SCN4A MLX TGFB2 TGFB3 TGFBR1 TGFBR2 THPO TP53 TSC1 TSC2 MFAP5 CALR DLEC1
C0008073	Developmental Disabilities	DisGeneNet	STAMBP PNKP CHRNA4 CNTN4 DRD2 KCNQ2 LRP2 MECP2 NTRK2 PMP22 NANS ARFGAP1 PTEN KCNT1 SLC2A1 SLC6A8 CAMKMT DOCK8 SHANK3 CBL SLC4A4 SLC33A1
C0008074	Child Development Disorders Pervasive	DisGeneNet	DRD4 MECP2 MKL2
C0008297	Choanal Atresia	DisGeneNet	ZMPSTE24 SPINT2 TXNL4A DHODH FGFR1 FGFR3 FGFR2 FOXE1 SMCHD1 NIPBL POLR1A HOXD13 IGBP1 LMNA NBN NFIX POLR1D POR CHD7 PTH1R PTPN14 SHH WNT3 TP63 EFTUD2 SEMA3E PTDSS1 MED12
C0008311	Cholangitis	DisGeneNet	COL1A1 EGR1 ITGB6 KRT19 IL21R ABCB4 BCS1L TGFB2 TIMP1 CLDN1
C0008312	Primary biliary cirrhosis	DisGeneNet	CFTR CLCA4 TNPO3 NPHP3 IL12A IL12RB1 IRF5 LBR DCTN4 POU2AF1 SPIB STX1A TGFB1 MMEL1 TNFSF15
C0008313	Cholangitis Sclerosing	DisGeneNet	BCL2L11 HIF1A MST1 NOS2 ABCB4
C0008325	Cholecystitis	DisGeneNet	ENG ALDOA GDF2 GPI HK1 SMAD4 ARSA ABCB4 PKLR BPGM TPI1 ACVRL1
C0008340	Choledochal Cyst	DisGeneNet	CFTR AQP1 PKHD1 SCT SLC4A2
C0008350	Cholelithiasis	DisGeneNet	SEC23B CYP27A1 DMPK FECH ALDOA ANK1 HBB HK1 AIRE ASPG PFKM ABCB4 PKLR PEX19 BLVRA BPGM TBX1 TPI1 UROS ABCB11
C0008370	Cholestasis	DisGeneNet	MIR875 NR1H3 AP1S1 SLC51B ABCC2 ADK MAPK14 NFXL1 CYP7A1 CYP8B1 CYP27A1 NQO1 EGR1 SLC51A FGA FH AMACR HACL1 IFT172 NPHP3 ERLEC1 CXCL2 HSD17B4 APOA1 ICAM1 IGF1 IL6 CXCL8 INSR MIRLET7B MIRLET7I LYZ MIR130B MIR185 MIR190A MIR218-1 MIR24-1 MIR27B MIR99A DNAJB9 MIR337 NFE2L2 NOS2 NOTCH2 MIR361 MIR377 SERPINE1 TMED7 PCSK1 DCDC2 PDYN SERPINA1 POMC MAPK13 DNAJC12 B2M RDX RELA BCS1L CCL7 BLVRA SNAI1 SORL1 …
C0008372	Intrahepatic Cholestasis	DisGeneNet	SLC25A13 AP1S1 EGR1 AMACR MAF MAFG ATP8B1 ABCB4 SC5D AKR1D1 ABCB11 TJP2 CYP7B1
C0008479	Chondrosarcoma	DisGeneNet	COL2A1 EXT1 EXT2 NR4A3 TAF15
C0008487	Chordoma	DisGeneNet	CHDM T TSC1 TSC2
C0008489	Chorea	DisGeneNet	ADCY5 CP AARS FOXG1 VPS13A FTL HTT ACAT2 ARSA MECP2 MRE11 CHMP1A PDGFB PDGFRB TREM2 PRNP ATXN1 ATXN7 SLC6A3 SLC6A8 SLC20A2 TAF1 TBP NKX2-1 TYROBP PLA2G6 TBX18 CTDP1 CACNA2D2
C0008519	Ectopic Tissue	DisGeneNet	CDK6 CIT PHC1 EML1 FGFR3 CEP152 ANKLE2 FLNA PAFAH1B1 PEX1 STIL TUBA1A CEP135 MED12
C0008521	Choroid Diseases	DisGeneNet	CLCNKB ABCA4 TMEM98 CNGB3 PRPH2 ELOVL4 PROM1
C0008525	Choroideremia	DisGeneNet	CHM EPHA2 IMPG1 IMPG2 PRPH2 BEST1
C0008625	Chromosome Aberrations	DisGeneNet	CDK6 EPAS1 ERCC1 POT1 GSTM1 GSTP1 GSTT1 KMT2A MYCN OGG1 SULT1A2 SULT1A1 XPC XRCC4 NAT1
C0008677	Bronchitis Chronic	DisGeneNet	DNMT3B LRRC6 NPY ZMYND10 DNAAF5 ARMC4 SCNN1A SCNN1B SCNN1G SPAG1 VEGFA ZBTB24
C0008711	Chronic rhinitis	DisGeneNet	TCIRG1 CLCN7 DNAI1 SNX10 TNFSF11
C0008767	Cicatrization	DisGeneNet	ECM1 PPOX IKBKG
C0008780	Ciliary Motility Disorders	DisGeneNet	CCNO CENPF CCDC151 DNAAF1 DYX1C1 DNAH5 RSPH9 RPGRIP1L LRRC6 GAS8 DNAI1 CCDC39 RSPH4A DNAAF3 DNAJB13 CCDC103 NME8 ZMYND10 HYDIN DNAAF5 CCDC40 ARMC4 DNAAF2 IFT122 INPP5E C21orf59 RPGR DNAI2 SPAG1 TTC25 DNAL1 RSPH3 OFD1 CCDC65 DNAH11 RSPH1 DRC1 CCDC114
C0008924	Cleft Lip	DisGeneNet	SPRY2 SF3B4 POMT1 MTHFS CPLX1 TXNL4A VAX1 CTBP1 DHODH EFNB1 EVC FKTN FGD1 FGF2 FGF3 FGF7 FGF8 FGF9 FGF10 FGFR1 FGFR3 FGFR2 ICK PHF8 FLNB RPGRIP1L SPECC1L GRIP1 TGDS BHMT2 ABCA4 NIPBL PHGDH GJA1 GLI3 POMT2 IRF6 JUP LETM1 LMX1B MEOX1 MID1 MSX1 MSX2 MTHFR MTR MYC NBN NOS3 NSDHL SUFU FGFRL1 RIPK4 BCOR MKS1 WDR60 CHD7 MASP1 PTCH1 NECTIN1 ACTB RPL5 RPS19 SLC19A1 TCN2 TFAP2A THAS TYMS SUMO1 NSD2 NELFA W…
C0008925	Cleft Palate	DisGeneNet	PQBP1 SPRY2 SF3B4 POMT1 MTHFS STAMBP CENPF TBR1 CHL1 SEPT9 CPLX1 TXNL4A MAPRE2 VAX1 CHRNA1 CHRND CHRNG CHUK COL2A1 COL9A1 COL9A2 COL9A3 COL11A1 COL11A2 COMT CTBP1 DHCR7 DHODH DLG1 SLC26A2 EDNRA EFNB1 EGF EYA1 FKTN GPC4 FGD1 FGF2 FGF3 FGF7 FGF8 FGF9 FGF10 FGFR1 FGFR3 FGFR2 ICK FOXE1 FLNA SLC35D1 FLNB SATB2 RPGRIP1L NEDD4L SPECC1L GRIP1 TGDS PIGN BHMT2 NIPBL POLR1A C2CD3 TCTN3 KIF1BP PHGDH B3GAT3 G…
C0009024	Clonus	DisGeneNet	SLC25A15 ABCB7 CCT5 ZFYVE26 AMPD2 COX1 COX2 COX3 ND1 ND4 ND5 ND6 TRNF TRNH TRNL1 TRNQ TRNS1 TRNS2 TRNW OCRL PC SEPSECS SLC16A2 CAV1 MED17
C0009080	Clubbed Fingers	DisGeneNet	PSMB8 PTH1R STK11 LRBA
C0009081	Congenital clubfoot	DisGeneNet	ALG3 SF3B4 CPLX1 AP4S1 CHRM3 CHST14 CHRNG COL2A1 COL3A1 COL5A1 COL6A1 COL6A2 COL6A3 CTBP1 DES DPYS SLC26A2 MEGF8 ERCC5 EVC EZH2 GPC4 FOXG1 PLXND1 FLNA FLNB BICD2 SATB2 TRIM2 AP4E1 TGDS KAT6B ATP6V0A2 RAB3GAP2 FBXO7 SETBP1 B3GAT3 GCH1 B9D1 GPC3 GPX4 DSE HBA1 HBA2 HPGD HRAS HSD17B4 HSPG2 IGHMBP2 IRF6 L1CAM LETM1 LIFR LMX1B MTHFR MUSK MYH3 MYH8 ORC1 PAX2 CHMP1A PTRH2 PEX1 PI4KA PITX1 PLOD1 PLOD2 FGF…
C0009171	Cocaine Abuse	DisGeneNet	CHRNA4 ADRA1A GRK3 DECR1 DRD2 DRD3 ANKK1 HTR1B HTR2C NRGN NR4A2 PITX3 PLP1 SLC6A3 RECK CARTPT
C0009178	Cocaine withdrawal	DisGeneNet	C20orf181 HSP90AA1 AVP
C0009241	Cognition Disorders	DisGeneNet	COMT CRH DRD2 DRD3 AGT EIF2S1 EPO FGF14 FMR1 FOSB AFF4 RAB40AL APOE IGF2 APP SMAD4 MAOA MAPT MET OTC OXTR SLC4A10 PTGS2 BCHE SLC1A1 SLC6A4 TSC1 VIP ZNF41 CDK5R1
C0009319	Colitis	DisGeneNet	NAMPT SIRT1 ALOX5 GCG HMOX1 IFNG IGF1 IL1B IL4 IL6 IL10 IL17A CIITA MIF MPO NOS2 GHRL FERMT1 PTGS2 RELA RFX5 RFXAP SKIV2L SRC ADAM17 TIMP3 TNF TST MADCAM1 RFXANK LRBA
C0009324	Ulcerative Colitis	DisGeneNet	CDH3 IBD11 ARPC2 IKZF1 MASP2 CCR6 IL23R NKX2-3 DAP DEFA5 DEFA6 SLC26A3 ECM1 CCNY FCGR2A KIF21B ICOSLG GNA12 HLA-DRB1 HNF4A ICAM1 IRGM IL1B IL7R CXCL8 CXCR1 CXCR2 IL10 IL12B IRF5 JAK2 LAMB1 IL17REL LSP1 LTF MMP9 MPO MST1 MUC3A GHRL PTPN2 RELA CCL20 PRDM1 NOD2 CARD9 SLC11A1 STAT3 TNF VCAM1 IL1R2 CASP3 PSMG1 RIPK2 IL18RAP SPHK1 HERC2 ORMDL3 TNFSF15 CDH1
C0009363	Congenital ocular coloboma (disorder)	DisGeneNet	ABCB6 PQBP1 POMT1 MAB21L2 TBR1 CREBBP DPYD EP300 FKTN PUF60 RPGRIP1L ALX3 POMT2 HMGB3 HMX1 HRAS KRAS LAMB1 GDF6 NRAS SIX6 ALDH7A1 OTX2 PAX6 TBX22 PDE6D TMEM138 POMGNT1 CHD7 ACTB SALL2 SHH SMO SOX2 ACTG1 FZD5 LARGE1 GDF3 SEMA3E WASHC5
C0009375	Colonic Neoplasms	DisGeneNet	CCAT1 CDKN1A KDM5B PTP4A3 CHEK2 CKM LRG1 CP CRYAB PARP4 CTNNB1 CYP26A1 SLC5A8 DEFA5 DMBT1 DNMT1 DPYD TYMP EGFR A2M ERBB2 MECOM F5 ALDH1B1 FBP1 KDM1A RCOR1 PLCB1 BRD4 FOLR1 ALOX5 GAST FZD2 GAP43 GCG NOX1 SLCO1B3 GSTM5 GUCY1A3 SERTAD1 SH3KBP1 HMGCS2 APC HES1 HSPA2 HSPB1 BIRC5 ICAM1 ID3 IFNG IGF2 IGFBP1 IL1B IL1RN TNFRSF9 CXCL10 ITGA7 ITIH4 JUN KCNH2 KRAS LEP LPL LTF MAOB MCM2 MDM2 MEP1A MKI67 MLH1 …
C0009376	Colonic Polyps	DisGeneNet	ALOX5 ILK TRPM7
C0009398	Color vision defect	DisGeneNet	CNGA3 CRX ATF6 RIMS1 TTLL5 AIPL1 ABCA4 CNNM4 OPN1MW GNAT2 GUCA1A GUCY2D IMPG1 OPA1 IMPG2 PCYT1A PDE6C PDE6H CNGB3 OPN1LW PRPH2 RLBP1 RPGR ELOVL4 TULP1 BEST1 CACNA1F OFD1 ADAM9 PROM1 UNC119 RAB28 MFN2
C0009404	Colorectal Neoplasms	DisGeneNet	CRCS6 CRCS7 CRCS2 CRCS5 CRCS8 CRCS10 CRCS11 CDH5 CRCS9 MIR1273C CDH7 ABCC5 ABCB6 NAMPT ABCC4 APC2 ABCA10 ABCA9 ABCA8 GPNMB POSTN CD226 POLD3 CFTR STRAP WIF1 CHEK2 TP53TG1 LRRC3B ABCC2 ADH1B COL7A1 CD109 HAPLN1 GATA5 VTI1A CSF2 ZNF569 CTBP1 CTNNB1 ABCC13 CYP1A2 CYP1B1 ABCA13 CYP2A6 DCC DHFR NQO1 DPYD TYMP ABCA1 EGFR FLCN EP300 EPHA1 ERCC2 AKT1 EYA4 ABCA3 ESR2 ALDH2 FAT1 FBLN2 FBN2 EFEMP1 RNF182 FE…
C0009405	Hereditary Nonpolyposis Colorectal Neoplasms	DisGeneNet	MLH3 MSH6 APC EPCAM MLH1 MSH2 PMS2 TGFBR2
C0009421	Comatose	DisGeneNet	SLC25A13 SLC25A15 CPS1 CPT1A CPT2 CYP2D6 DBT FBP1 ALDOB NDUFAF3 GCG GK NDUFAF4 HLCS HMGCL HNF4A ACADM APP IVD KCNJ11 MC2R ASL ASPA ASS1 MUT NDUFA1 NDUFB3 NDUFB9 NDUFS1 NDUFS2 NDUFS3 NDUFV1 NDUFS4 NDUFS6 NDUFV2 ATP1A2 NOTCH3 OTC OXT PCCA PCCB NDUFAF1 ATP7B POLG PRF1 FOXRED1 BCKDHA BCKDHB SLC22A5 ABCC8 HNF1A TSHB UCP2 CACNA1A SLC25A20 KYNU
C0009447	Common Variable Immunodeficiency	DisGeneNet	TNFRSF13C CR2 TNFRSF13B ICOS NFKB1 NFKB2 PRKCD TNFSF12 CD19 MS4A1 CD81
C0009451	Communicating Hydrocephalus	DisGeneNet	DNMT3B DNAI1 HELLS P4HB PTEN MPDZ ZBTB24 SEC24D
C0009676	Confusion	DisGeneNet	SLC25A13 ADAMTS13 CCR1 CPOX MMACHC HLA-B FAS IL10 IL12A MEFV ATP1A2 NOTCH3 ERAP1 PRNP SLC22A5 STAT4 TBP TLR4 C4A CACNA1A CUBN KLRC4
C0009681	Anomalous pulmonary artery	DisGeneNet	LMNA PTPN11 RAF1 BRAF
C0009691	Congenital cataract	DisGeneNet	COL4A5 COL11A1 CRYBA1 CRYBA2 CRYBB1 CRYBB2 CRYBB3 CRYGB CRYGD EPHA2 ETFA ETFB ETFDH RAB3GAP1 RAB18 KIF1B RAB3GAP2 PHGDH GCNT2 GFER GJA8 LSS MAF TRNC COX1 COX2 COX3 CYTB ND1 ND5 ND6 TRNF TRNK TRNL1 TRNQ TRNS1 TRNS2 TRNV TRNW MYH9 NHS OCRL PEX7 BCOR IARS2 MAP2K2 PEX5 ALDH18A1 RET SDHB SDHD VHL WFS1 BFSP2 CAV1 PEX11B CTDP1 SLC33A1 LONP1
C0009714	Hepatic Fibrosis Congenital	DisGeneNet	RPGRIP1L B9D1 MPI WDPCP TMEM216 PKHD1 MKS1 WDR60 CYP7B1
C0009763	Conjunctivitis	DisGeneNet	GJB6 COL7A1 CR2 DDB2 DKC1 DNASE1L3 ERCC2 ERCC6 ERF FGFR2 FOXC2 TNFRSF13B BLNK ICOS IGHM IGLL1 MBTPS2 PIK3R1 PLG POLH SAMD9 SLC39A4 PSMB8 RAG1 RAG2 SAT1 BTD TCF3 BTK UROS XPA XPC TP63 CD19 CD79A CD79B LRBA
C0009806	Constipation	DisGeneNet	SEMA3C RAI1 SRCAP MALT1 SCN11A CHRM3 COL7A1 COMT CPOX CREBBP NKX2-5 CTNS GPBAR1 DDC DDOST DES DHCR7 ECE1 TYMP EDN3 EDNRB ELN EP300 ALAD EXT2 FOXG1 FAN1 FLI1 FLII FLNA ALPL GABRA3 GABRD GCG TBL2 GDNF MLH3 FOXP1 GP1BB MSH6 GTF2I HMBS HNRNPK BIRC3 IGH IGHMBP2 AQP2 KCNJ1 KIT KRAS LIMK1 LMNB1 EPCAM MECP2 ARVCF MEFV ASCL1 MLH1 MMP1 MSH2 TRNE TRNK TRNL1 RERE NRTN NR4A2 OCRL OPRM1 DUOX2 PCCA PCCB MLXIPL …
C0009917	Contracture	DisGeneNet	PRG4 ZMPSTE24 SLC9A6 POMT1 LIAS AP4S1 B4GALT7 CHRNA1 CHRND CHRNG ANTXR2 CCR6 COL2A1 COL6A1 COL6A2 COL6A3 COL7A1 COL11A2 COL12A1 CREBBP CRYAB CTGF DMD DNM2 ELN EP300 ERCC2 FBN1 FKTN FHL1 RAB18 NT5C2 AP4E1 LEMD3 FUCA1 GAD1 RAB3GAP2 GBA BIN1 GNS GUSB POMT2 HLA-DRB1 HSPD1 IDS IDUA ACADS IRF5 KCNJ6 KRT1 LAMA2 LMNA MMP1 MTM1 NEFL EXOSC3 MLXIPL PEX7 PIGA PLEC PLOD2 PLP1 PMM2 POLD1 GDAP1 POR MAGEL2 RBM28…
C0009918	Contracture of joint	DisGeneNet	ZMPSTE24 SLC9A6 POMT1 LIAS AP4S1 B4GALT7 CHRNA1 CHRND CHRNG CCR6 COL2A1 COL6A1 COL6A2 COL6A3 COL7A1 COL11A2 COL12A1 CREBBP CRYAB CTGF DMD DNM2 ELN EP300 ERCC2 FBN1 FKTN FHL1 RAB18 NT5C2 AP4E1 LEMD3 FUCA1 GAD1 RAB3GAP2 GBA BIN1 GNS GUSB POMT2 HLA-DRB1 HSPD1 IDS IDUA ACADS IRF5 KCNJ6 KRT1 LAMA2 LMNA MMP1 MTM1 NEFL EXOSC3 MLXIPL PEX7 PIGA PLEC PLOD2 PLP1 PMM2 POLD1 GDAP1 POR MAGEL2 RBM28 DARS2 VPS53…
C0009952	Febrile Convulsions	DisGeneNet	CHD2 STX1B DYRK1A GABRA1 GABRG2 APP IMPA2 AUH SCN1A SCN1B SCN2A SCN9A ANO3 STXBP1
C0010034	Corneal Diseases	DisGeneNet	IGF1 TAC1 ZNF469
C0010036	Corneal dystrophy	DisGeneNet	PRDM5 COL8A2 GLA UBIAD1 VSX1 KRT3 KRT12 TACSTD2 CHST6 MBTPS2 SAT1 ZEB1 TGFBI
C0010038	Corneal Opacity	DisGeneNet	POMT1 COL8A2 COL11A1 CYP1B1 JAG1 ABCA1 FKTN PLXND1 FLNB GRIP1 PIGN FUCA1 GLA GLB1 GUSB POMT2 APOA1 IDUA LCAT LTBP2 STS MMP14 NEU1 PAX6 PDGFB PDGFRB PEX1 PEX6 PEX10 PEX12 PEX13 PEX14 PITX2 RIPK4 CTSA PEX26 PEX19 PEX2 PEX5 ALDH18A1 REV3L SLC20A2 BUB1 BUB1B PEX3 IKBKG SLC4A4 PEX11B BUB3 XPR1 LARGE1 PEX16 CEP57
C0010043	Corneal Ulcer	DisGeneNet	CTNS FGF10 FGFR3 FGFR2 FOXC2 KIF1BP GJB2 CHST6 MPV17 NGF NTRK1 MBTPS2 SERPINF1 TGFBI IKBKAP
C0010051	Coronary Aneurysm	DisGeneNet	MICA GJA1 ITPKC
C0010054	Coronary Arteriosclerosis	DisGeneNet	CYP7A1 ESR1 LDLRAP1 APOB LDLR LMNA
C0010068	Coronary heart disease	DisGeneNet	CHDS8 CHDS9 CX3CR1 ACE ESR2 APOB CHDS1 APOE CHDS3 CHDS2 CHDS4 LDLR LPA MTHFR PLAU PON1 TMEM57 ABCG5 VKORC1 PLA2G7 DNAH11 CD36
C0010073	Coronary Artery Vasospasm	DisGeneNet	NOS3 PON1 ARHGAP9
C0010200	Coughing	DisGeneNet	CTLA4 ACE DNASE1L3 PTPN22 GBA BLNK HLA-DPB1 HLA-DRB1 IGHM IGLL1 KNG1 MARS WWOX PIK3R1 PRTN3 RNF6 SLC11A1 STAT3 TCF3 TGFBR2 TSC1 TSC2 CD79A CD79B DLEC1
C0010246	Coxsackievirus Infections	DisGeneNet	SIVA1 SLC22A3 SLC22A4 SLC22A5
C0010276	Craniopharyngioma	DisGeneNet	CTNNB1 IGF2 BRAF
C0010278	Craniosynostosis	DisGeneNet	TRAIP TCIRG1 CENPE PLK4 CLCN7 COL10A1 CTSD DMP1 EFNB1 MEGF8 ERCC1 ERF EZH2 FGFR1 FGFR3 FGFR2 CEP152 ALPL BBS9 SNX10 HNRNPK LRP5 NELL1 IFT52 PCNT ENPP1 RAB23 PHEX POR ATR IFT122 MASP1 WDR35 RBBP8 SKI BMP2 SMO TCF12 TGFBR1 TGFBR2 TWIST1 ZIC1 KAT6A TNFSF11
C0010308	Congenital Hypothyroidism	DisGeneNet	NKX2-5 FOXE1 IGSF1 DUOX2 PDE4D PRKAR1A THRA NKX2-1 TPO TSHB TSHR KDM6A PAX8 KMT2D
C0010314	Cri-du-Chat Syndrome	DisGeneNet	CTNND2 TERT SEMA5A
C0010346	Crohn Disease	DisGeneNet	NLRP3 TAGAP CRP IL23R GPBAR1 NKX2-3 DENND1B DNMT3A CCNY FN1 FPR2 FUT2 HLA-DRB1 FAM92B IRGM IFNG IGF1 IGHM IL2RA IL6 IL10 IL12B LEP SMAD3 MST1 NCF4 TLR9 PPARA PPARG ATG16L1 PTPN2 BACH2 CCL2 NOD2 ERAP2 SLC11A1 TCF7 TLR4 TNF TYK2 VTN PHOX2B ADIPOQ NR1H4
C0010417	Cryptorchidism	DisGeneNet	SRA1 GPC6 CD96 IRX5 CDKN1C CITED2 SEMA3A EMG1 SEC23A CTCF EBP CHL1 PNPLA6 CLP1 MAPRE2 KCNQ1OT1 B4GALT7 CHRM3 CHRNG ERCC8 RXFP2 COL3A1 COL5A1 CREBBP NKX2-5 CYB5A CYP11A1 CYP17A1 CYP19A1 DDB2 AKR1C2 DHCR7 DHODH DKC1 JAG1 DUSP6 DVL1 NR0B1 EFNB1 MEGF8 EP300 ERCC2 ERCC3 ERCC4 ERCC5 ERCC6 EVC EXT2 EZH2 FANCA FANCC FANCD2 FANCE GPC4 FGD1 FGF8 FGFR1 FGFR3 FGFR2 ICK RAB3GAP1 RAB18 FLI1 PHF8 ANKLE2 FLNA SL…
C0010481	Cushing Syndrome	DisGeneNet	CRH POMC PRKAR1A
C0010495	Cutis Laxa	DisGeneNet	CD96 FBLN5 B4GALT7 MEGF8 ELN EZH2 FBN1 ATP6V0A2 B3GAT3 GGCX GSN EFEMP2 MLXIPL NBAS ATP7A RIN2 PYCR1 ALDH18A1 RPS6KA3 LTBP4 SLC7A7 OSMR CHST3 PTDSS1
C0010520	Cyanosis	DisGeneNet	ZMPSTE24 ADRA2B CYB5A CYB5R3 ENG GJA1 HBB HBG2 LMNA PCK1 PRKAG2 SLC25A3 SCN2A SFTPB SFTPC TGFB2 ACVRL1
C0010606	Adenoid Cystic Carcinoma	DisGeneNet	SRCAP MORF4L1 CREBBP VCAN DAPK1 JAG1 MARK2 EN1 EP300 FANCA FAT1 JMJD1C FGFR4 FOXO3 KDM6B MLC1 DTX4 MGA RBFOX2 ZIM2 BRD1 ASPM GAS2 GAS6 MYCBP CNTN6 PCSK1N KANSL1 SETD2 UHRF1 GUCY1A3 HIST1H1E HRAS IGFBP2 AQP1 INSRR ITGB4 KRT5 KRT15 MARCKS MYB MYBL1 MYCN ATM NFIB NOTCH1 IRX4 ISYNA1 DTL GINS2 PDZK1 ARID4B SERPINF1 PIK3CA BCL11A STAG3L1 MIER2 ATRX IL17RD BCOR FBXW7 MAML3 CMTR2 PRKDC ERBIN MAP2K2 PTEN …
C0010674	Cystic Fibrosis	DisGeneNet	CFTR CLCA4 DCTN4 SCNN1A SCNN1B SCNN1G STX1A TGFB1 TNFRSF1A
C0010691	Cystinuria	DisGeneNet	SLC7A9 PPM1B SLC3A1 PREPL
C0010692	Cystitis	DisGeneNet	IL11 NGF POMC RELA
C0010701	Phyllodes Tumor	DisGeneNet	FLNA SETD2 RARA KMT2D MED12
C0010930	Dacryocystitis	DisGeneNet	FGF10 FGFR3 FGFR2 TP63
C0010964	Dandy-Walker Syndrome	DisGeneNet	POMT1 EBP B4GAT1 DHCR7 DWS EVC FKTN FGFR1 FOXC1 ATP6V0A2 PHGDH B4GALT1 NPHP3 GLI3 CCDC22 POMT2 PLG MKS1 FLVCR2 SMARCA4 SMARCB1 SMARCE1 SOX11 BUB1 BUB1B RNF113A ARID1A BUB3 LARGE1 CEP57 WASHC5
C0011053	Deafness	DisGeneNet	ABCB6 PQBP1 COL4A3BP SF3B4 TCIRG1 NDRG1 STAMBP EBP RAI1 CHL1 GJB6 PRDM5 EXOSC8 AP1S1 CLCN7 COL1A1 COL1A2 COL2A1 COL4A3 COL4A4 COL4A6 COL10A1 CREBBP DDX11 DHCR7 JAG1 SLC26A2 EDN3 EDNRB EP300 AK2 ERCC2 AKT1 ERCC3 ERCC4 ERCC5 EYA1 ABCD1 FANCA FANCC FANCD2 FANCE ACSL4 GPC4 FGFR3 FGFR2 NTNG1 FOXG1 P2RX2 FOXC1 FLNA FMR1 KAT6B CLDN14 KCNE5 ALOX12B FUCA1 GAA GALC WHRN GALNS SIN3A ZBTB20 ABCA12 TINF2 GBA …
C0011071	Sudden death	DisGeneNet	TRDN ACE AGT HADHA HRAS JUP MYH6 MYH7 SOST RYR2 SCN5A TNNT2 TTN CACNA1C CALM1 CASQ2 CAV3
C0011168	Deglutition Disorders	DisGeneNet	DNAJB6 OPTN IKZF1 SLC9A6 NPC2 AFG3L2 CHAT POLR3A ERLIN2 CHRNA1 CHRND CHRNE CLCN1 CCR6 COL7A1 CTGF CTNS TIMM8A DMPK ECM1 PLXND1 VPS13A DDHD2 SPECC1L TARDBP KAT6B NUP62 FTL GABRD ATXN10 PNKD CHMP2B FBXL4 GBA GCH1 GFPT1 GJB1 GNS TSEN54 TBK1 GUCY1A3 GMPPA UBQLN2 HLA-B HLA-DRB1 HPCA HPRT1 APP IRF5 AR ITGB4 KCND3 KIT LBR LIFR MAPT MECP2 MID1 ATXN3 MMP1 MPZ ASPA MYH7 MYH8 NEB RERE NF1 ATP1A3 NPC1 NR4A2 …
C0011175	Dehydration	DisGeneNet	CLCNKB CTNS CYP11A1 CYP11B2 CYP24A1 SLC26A3 NR0B1 VPS33B GCK HSD3B2 INS PDX1 ITGB4 IVD KCNJ1 KCNJ11 ACAT1 LAMA3 LAMB3 LAMC2 LCT NR3C2 MUT MYO5B OCRL ATP6V0A4 NEUROG3 PCCA PCCB PKHD1 PLAGL1 PLEC AVP SCNN1A SCNN1B SCNN1G SLC12A1 ABCC8 CA12 EIF2AK3
C0011195	Dejerine-Sottas Disease (disorder)	DisGeneNet	EGR2 GJB1 MPZ PMP22 PRX
C0011206	Delirium	DisGeneNet	DRD2 DRD3 IGF1 APOE IL1RN IL6 CXCL8 LIF SLC6A3 TH
C0011253	Delusions	DisGeneNet	CYP27A1 EIF2B1 DISC2 ARSA PPP2R2B PRNP SNCB SNCA EIF2B4 EIF2B3 EIF2B2 EIF2B5
C0011303	Demyelinating Diseases	DisGeneNet	SIRT1 IGF1 MAT1A MBP MOG PMP22 TP53
C0011334	Dental caries	DisGeneNet	CDH3 TCIRG1 SEC23A ERCC8 CCR6 COL3A1 COL5A1 COL7A1 COL17A1 COMT CTGF CTSK DKC1 AGA EP300 ERCC6 FGF10 FGFR3 FGFR2 ATP6V0A2 ALPL GALNS TINF2 CNNM4 GJA1 GLB1 GP1BB HLA-DRB1 IRF5 ITGB4 KRT6A KRT6B KRT14 KRT16 KRT17 LAMA3 LAMB3 LAMC2 ARVCF MMP1 MMP13 PARN PAX1 RTEL1 PEPD PLEC ATR RBM28 WRAP53 NOP10 FERMT1 NHP2 NECTIN1 RREB1 SFRP4 TBX1 TBCE TERC TERT TGFB1 TRPS1 HIRA UFD1L VDR CA2 OFD1 AP3B1 CAV1 RUNX2…
C0011351	Dental Enamel Hypoplasia	DisGeneNet	COL7A1 CREBBP CYP27B1 EP300 ERCC4 ALDH3A2 FGF10 FGFR3 FGFR2 FLNB AMBN AMELX GJA1 GNAS AIRE ITGA6 ITGB4 ITGB6 KCNJ2 KRT14 LAMA3 LAMB3 LAMC2 NF1 OCRL PCNT PEX1 PLEC ATR VDR OFD1 RUNX2 STX16 CLDN1 LONP1
C0011436	Dentinogenesis Imperfecta	DisGeneNet	COL1A1 COL1A2 DSPP PPIB SERPINH1
C0011570	Mental Depression	DisGeneNet	HDAC6 HDAC5 CDH13 CDKN2A DEAF1 CPLX2 CPLX1 CHAT ADCY5 CHRM2 ADCY7 CHRNA2 CHRNA4 ADCY8 CHRNB3 CSMD2 ADCYAP1 ADCYAP1R1 TPH2 CMKLR1 OR7D4 CNR1 CNR2 CNTF COMT CREB1 CRH CRHBP CRHR1 CRHR2 CRY1 CRY2 AANAT ADRA2A ADRB1 CYP2C19 GRK2 CYP2D6 DGKB DBH DLG4 DPP4 DPYSL2 DRD1 DRD2 DRD3 DRD4 AGT DUSP1 DUSP4 DUSP6 EGR3 A2M ERBB3 AKT1 ESR1 FGFR1 FGFR2 FKBP5 WWC1 FOLH1 FOS ALK ANKK1 GABRA3 GABRA6 GABRB3 GAD1 GAP43…
C0011573	Endogenous depression	DisGeneNet	PDCD6 CREBBP GNAS APP PDCD2
C0011581	Depressive disorder	DisGeneNet	HDAC6 HDAC5 CDH13 OPTN CDKN2A DEAF1 CPLX2 CPLX1 HPSE PPARGC1A STIP1 CHAT ADCY5 CHRM2 ADCY7 CHRNA2 CHRNA4 ADCY8 CHRNB3 CSMD2 ADCYAP1 ADCYAP1R1 TPH2 CMKLR1 OR7D4 CNR1 CNR2 CNTF COMT CP CPOX CREB1 CRH CRHBP CRHR1 CRHR2 CRY1 CRY2 DCANP1 CSF1R CSF3 AANAT ADRA2A ADRB1 CYP2C19 GRK2 CYP2D6 CYP27A1 DGKB DAO DBH ACE DCTN1 DLG4 DNMT1 DPP4 DPYSL2 DRD1 DRD2 DRD3 DRD4 DRD5 AGT DUSP1 DUSP4 DUSP6 TOR1A EGR3 A2M …
C0011603	Dermatitis	DisGeneNet	PARP1 DSG1 HLA-B HLA-DQA1 ITGB2 PLA2G4A ZFP36 SHARPIN
C0011606	Exfoliative dermatitis	DisGeneNet	ADA EBP SPINK5 CTLA4 DSG1 ERCC2 ALOX12B ABCA12 GJB2 IL2RG IL7R KIT KRT1 KRT10 LIG4 MBTPS2 CHD7 RAG1 RAG2 RMRP ADAM17 TGM1 TNFRSF1B CD28 MPDU1
C0011609	Drug Eruptions	DisGeneNet	CYP1A1 CYP2E1 FCER1A ALOX5 HLA-B HLA-DPB1 HLA-DQB1 APOA1 APOC2 APOC3 IL4 IL18 KNG1 MPO MTHFR TAC1 C4B TTR
C0011615	Dermatitis Atopic	DisGeneNet	CCR3 CCR5 CCDC80 ZNF365 FLG GLB1 IFNL3 CXCR3 ACTL9 IFNG IL1B IL4 IL5 IL6 IL10 IL13 CXCL10 IL31 OVOL1 PPARA MAPK8 EMSY S100A8 CCL5 CCL11 CCL17 CCL22 CCL24 SELE SLC11A1 BRAF STAT6 CARD11 TSLP VNN2 VNN1 IL33
C0011616	Contact Dermatitis	DisGeneNet	CCL27 KIF2C CCR1 CRHR1 CTGF CTSS CYP1A1 CYP1B1 AKR1C2 DDIT3 DEFB1 NQO1 DUSP1 AHR FABP4 FLG MLANA SLC7A11 FTH1 G6PD GLB1 GCLC CXCR3 GSR GSS GSTP1 NRG1 STOML2 HLA-DMA HMOX1 HSPB1 HSP90AA1 IGFBP2 IGFBP6 IL18 ING1 KRT2 KRT4 KRT10 LCN2 MMP8 MMP10 NQO2 OSM TLR8 PI3 UGT1A6 UGT1A1 AKR1B10 PSMD12 BCL2 S100A8 SAA1 SERPINB3 SERPINB4 SOD1 SOD3 TLR4 TPSAB1 TXN TXNRD1 VEGFA CASP8 PIR TNFSF9 CLDN1 CD86 CXCL14 P…
C0011633	Dermatomyositis	DisGeneNet	HLA-B IL1A IL1B TNF C2 C9
C0011644	Scleroderma	DisGeneNet	LEMD3 LBR LMNA PAH SLC29A3 UROD UROS
C0011813	Dextrocardia	DisGeneNet	TGDS ZIC3 ACVR2B
C0011818	Dextraposition of aorta	DisGeneNet	FGFR2 TGDS HCCS
C0011848	Diabetes Insipidus	DisGeneNet	SIX6 POMC AVP AVPR2 SIX3 BMP4 WFS1 ALMS1 HESX1 ARNT2
C0011849	Diabetes Mellitus	DisGeneNet	AGPAT2 SLC19A2 SDCCAG8 CP CPT1A CTNS ADRB1 CYBB FN1 SIRT1 FOS FXN GATA6 GCK BSCL2 GJA1 GJB3 GNAS HFE HLA-DQB1 HLA-DRB1 HNF4A ZFP57 APOE INS INSR PDX1 IRS1 KCNJ11 KIF5B LEPR LHX1 LMNA MAP3K5 MT2A ATP6 TRNC COX1 COX2 COX3 CYTB ND1 ND5 ND6 TRNF TRNK TRNL1 TRNQ TRNS1 TRNS2 TRNV TRNW ATM PDE11A IER3IP1 PDE4D PLIN1 POLD1 POMC PON1 PPARG KIF1A SARS2 SLC29A3 PRKACA PRKAR1A PRSS1 PTGS2 BBS1 BBS4 RAC1 NCF1…
C0011853	Diabetes Mellitus Experimental	DisGeneNet	PPARGC1A CHRM2 CPT1A CPT1B ADRA1A CYBA CYBB CYP1A1 ADRB3 ACE NQO1 AGT EDN1 ESRRA ACSL1 FOXO3 SIRT1 FGF21 GCK GPD2 GPX1 GSR HK1 HMOX1 HSD11B1 IAPP ICAM1 ID1 IFNG IGF1 FAS IL1B IL6 INSR PDX1 IRS1 KCNJ11 LEPR STS MAP3K5 MFGE8 MMP2 MMP9 MPO COX2 ND1 ATF3 NEUROD1 NKX6-1 NOS2 NOS3 ATP2A2 ATP2A3 SERPINE1 PAX6 ACOX1 PCK1 PCSK2 PDK4 PFKM PKLR S1PR5 PPARA PPARG PRKCA PRKCD PRKCE PTGS2 GPAM BAX BCL2 RELA RE…
C0011854	Diabetes Mellitus Insulin-Dependent	DisGeneNet	SH2B3 CASP12 CHRM2 C1QTNF6 CP CRP CTSH DDIT3 GLIS3 CLEC16A IL27 PTPN22 FGF21 IL19 HLA-DQA1 HLA-DQB1 HLA-DRB1 HP AIRE HSD11B2 IFNG IGF1 IL2RA IL10 INS ITPR3 KCNJ11 NOS1 NOS3 OAS1 IL20 PAX4 FOXP3 SLC29A3 PRKCQ DNAJC3 BACH2 CCL20 SLC11A1 STAT1 STAT3 ABCC8 HNF1A TNF CAT AIFM1 EIF2AK3 CD69
C0011859	Lipoatrophic Diabetes Mellitus	DisGeneNet	AGPAT2 FOS BSCL2 PPARG CAV1
C0011860	Diabetes Mellitus Non-Insulin-Dependent	DisGeneNet	NIDDM4 AP3S2 MAEA CDO1 HMG20A CEL IGF2BP2 PPARGC1A ADCY5 CAPN10 CPT1A C2CD4A CYBA CYP1A2 CYP19A1 SLC30A8 GLIS3 ECE1 EDN1 EDNRA EDNRB EGFR AKT2 JAZF1 SIRT1 AMACR APPL1 FGF21 GCG GCGR GCK GCKR GNB3 GPD2 GPX1 GRB14 GSTM1 HBA1 HHEX HK1 HMGA1 HMOX1 HNF4A HP HPX IAPP ICAM1 ID1 FAS IL6 INS INPPL1 INSR PDX1 IRS1 KCNJ11 KCNQ1 C2CD4B LEP LEPR LIPC LMNA SMAD5 MAT1A COX1 COX2 COX3 ND1 ND4 ND5 ND6 MTNR1B TRNE…
C0011875	Diabetic Angiopathies	DisGeneNet	ADCY3 ADCY8 CREM AGER ALB HMOX1 HP FASLG ASS1 MTHFR NOS3 SERPINF1 RELA THBS1 THBS2 CASP3
C0011881	Diabetic Nephropathy	DisGeneNet	TXNIP COL4A1 DGKH ACE AGT ALB FN1 GAS6 TINAG INS KDR KLK1 MIR145 MDK NFE2L2 NOS3 SERPINE1 CNDP2 AXL PRKCE ACE2 RELA CCL2 SOD2 TGFB1 TGFBI TGFBR2 TNFAIP1 VDAC1 VDAC2 VEGFA CNDP1 AOC3 ADIPOQ ELMO1
C0011882	Diabetic Neuropathies	DisGeneNet	CHRM2 GRM5 HGF INSR LEPR MME MMP2 MMP9 NTF3 SGK1 TGFB1 TLR4 CASP3 CAT
C0011884	Diabetic Retinopathy	DisGeneNet	CRP AGT AGTR1 SIRT1 GAD2 ICAM1 PON1 SOD1 THBS1 VEGFA CASP3
C0011981	Diaphragmatic Eventration	DisGeneNet	CHRNG IGHMBP2 MTM1 PLOD3
C0011989	Camurati-Engelmann Syndrome	DisGeneNet	SOST TBXAS1 TGFB1 CA2 TNFSF11
C0011991	Diarrhea	DisGeneNet	ADA ALG3 CDKN1A CDKN1B CDKN2B CDKN2C IKZF1 SLC19A2 TREH SCN11A AP1S1 CPOX CPT1A CR2 CSF3 CTLA4 CYP27A1 DDC DES AGA DNMT3B SLC26A3 AK2 ALAD MLYCD TNFRSF13B GALT OPLAH GLA GNS BLNK GUCY2C ICOS HLA-B HMBS HNF4A AIRE IDS IFNA2 IGHM IGLL1 IL1A IL1RN IL7R JAK3 KCNJ1 KCNJ11 LCK LCT LIPA LTF MCM6 MEFV MEN1 NR3C2 MPI MPV17 MVK MYO5B NAGLU NBN NCF4 NME1 NEUROG3 FOXP3 SAR1B PCSK1 PIGT ATP8B1 ABCB4 PHKB PIK3…
C0011993	Vipoma	DisGeneNet	IFNA1 MEN1 SST
C0011998	Diastema of Teeth	DisGeneNet	CHSY1 MGAT2 NHS KDM5C
C0012236	DiGeorge Syndrome	DisGeneNet	COMT CRKL DGCR JMJD1C FGF8 GP1BB ARVCF RREB1 TBX1 HIRA UFD1L SEC24C
C0012569	Diplopia	DisGeneNet	MAPT ATXN3 MYO5A ATP1A2 SERPINI1 PRNP TGFB1 CACNA1A
C0012715	Iron Metabolism Disorders	DisGeneNet	CP FTL HMOX1 TFRC MON1A
C0012739	Disseminated Intravascular Coagulation	DisGeneNet	F2 F3 F7 SERPIND1 SERPINC1 OXT PROC PROS1 THBD
C0012811	Colon diverticulum anatomic structure	DisGeneNet	ELN AKT1 TBL2 GTF2I LIMK1 MLH1 MSH2 PIK3CA PKD1 PTEN RET RFC2 CLIP2 BAZ1B GTF2IRD1
C0012819	Diverticular disease of colon	DisGeneNet	ELN AKT1 TBL2 GTF2I LIMK1 MLH1 MSH2 PIK3CA PKD1 PTEN RET RFC2 CLIP2 BAZ1B GTF2IRD1
C0012833	Dizziness	DisGeneNet	SH2B3 TRDN COCH EPOR TPK1 JAK2 JUP KCNA1 MPL MVK MYD88 MYO7A NAGA ATP1A2 NF2 PDGFB ADA2 TET2 CNNM2 B2M RYR2 TNXB VHL CACNA1A CALM1 CALM2 CALM3 CASQ2
C0013069	Double Outlet Right Ventricle	DisGeneNet	NKX2-5 GATA6 GDF1 CHD7 CFC1 TBX1 YES1 SEMA3E WASHC5
C0013080	Down Syndrome	DisGeneNet	DCR RCAN1 GATA1 GSTM2 CXCL8 MTHFR MTR NTF3 S100B SLC19A1 SOD1 PRDX2 VIP CALCA PRDX6
C0013132	Drooling	DisGeneNet	COL4A3BP IKZF1 SLC9A6 POLR3A DLAT FOXG1 SPG20 VPS13A AP4E1 GCH1 GNS HLA-B MECP2 ATP1A3 PAK3 ATP7B ATRX SETD5 POLR3B PRPS1 PTS QDPR SLC16A2 UBE3A AP4M1 NRXN1 ZEB2
C0013144	Drowsiness	DisGeneNet	HNF4A ATP1A2 KIF1A ABCC8 HNF1A THRA CACNA1A
C0013182	Drug Allergy	DisGeneNet	NAT2 POSTN CYSLTR1 NLRP3 ABCC2 ADORA1 ADORA2A CYP2C9 ACE FCER1A MS4A2 FCER1G GSTM1 GSTP1 GZMB HLA-B HLA-DRB1 HNMT HSPA1A HSPA1L FASLG IL4 IL10 IL13 LTC4S MLN CYSLTR2 PTGER3 PTGS1 CCL11 CCL24 TAC1 TBXAS1 TNF TNFRSF10A
C0013238	Dry Eye Syndromes	DisGeneNet	ZMPSTE24 GJB2 LBR LMNA RNF125 B2M TGFB1 TGM1
C0013261	Duane Retraction Syndrome	DisGeneNet	DURS1 CHN1 CREBBP EP300 SALL4 COL25A1 MAFB
C0013264	Muscular Dystrophy Duchenne	DisGeneNet	POSTN DMD MYF6 CCL2 TGFB1 LTBP4 CD4
C0013274	Patent ductus arteriosus	DisGeneNet	ABCC9 TSFM CD96 ZMPSTE24 CHRM3 CREBBP DHCR7 DTNA AGTR1 ECE1 MEGF8 EP300 FBN1 FBN2 GPC4 FOXF1 FOXC1 FOXC2 FLNA SPECC1L PIGN POLR1A PHGDH GATA6 GJA5 GJA8 NPHP3 AFF4 GPC3 GLI3 CCDC22 HOXD13 HPGD IGBP1 KCNH1 KCNJ8 LMNA SMAD4 MYCN MYH7 MYH11 NFIX NOTCH2 NOTCH3 NPPA SIX6 MRPS16 WDPCP PIGT RAB23 PEX1 BCOR MKS1 CHD7 MAP2K1 PTGIS PTPN11 ACTA2 RBP4 ACTB SOX2 BRAF TALDO1 TBX1 TBX2 TFAP2B TGFBR1 TGFBR2 TRAF1…
C0013295	Duodenal Ulcer	DisGeneNet	ABO NOS2 PLA2G4A PLG PTGS2 TGFB1 PSCA
C0013336	Dwarfism	DisGeneNet	TRAIP DLL3 PLK4 PNPLA6 COL2A1 HAPLN1 SLC26A2 ERCC4 ERCC6 FBN1 FGFR1 FGFR3 FLNB SIN3A GH1 GHR GLB1 IDS INPPL1 LTBP3 ORC1 NIN PCYT1A LARP7 PEX7 ATP8B1 WNT4 CTSA PTH1R PYCR1 ALDH18A1 RMRP SHOX STAT5B TBX6 TG TRIP11
C0013338	Pituitary dwarfism	DisGeneNet	GH1 POU1F1 SOX3 LHX3
C0013362	Dysarthria	DisGeneNet	OPTN STUB1 SIGMAR1 NOP56 NPC2 AP4B1 RAI1 KIF1C AFG3L2 CHD2 ADCY5 POLR3A TREX1 CHRNA1 CHRNE ERCC8 CLN3 COX10 COX15 CP CSTB DCTN1 DCX TIMM8A TOR1A EEF2 EIF2B1 EZH2 ABCB7 ALDH3A2 SPG20 PMPCA VPS13A DDHD2 CAMTA1 DMXL2 FMR1 SYNE1 TARDBP ZFYVE26 KAT6B PIK3R5 FXN FTL FUS FBXO7 ATXN10 RTTN PNKD CHMP2B ABHD12 SACS SLC17A5 GFPT1 GJA1 GJB1 COQ2 BIN1 GNS GRID2 GRM1 TBK1 GSS UBQLN2 HSD17B10 HEXB HPCA HPRT1 AR…
C0013363	Dysautonomia	DisGeneNet	WDR45 SCN11A ECE1 FMR1 GLA GMPPA LIFR ASCL1 NTRK1 PRNP RET SCN9A SIM1 SNCA TCF4 TPSAB1 TSPYL1 TTR AAAS PHOX2B
C0013374	Dysgammaglobulinemia	DisGeneNet	IGKC NBN IKBKG CD40LG
C0013377	Dysgerminoma	DisGeneNet	CTNNB1 AKT1 MAP3K1 PARK2 PIK3CA SOX9 CDH1
C0013384	Dyskinetic syndrome	DisGeneNet	ADCY5 CP AGA DRD2 FOXG1 GCDH HTR2A KCNQ2 KCNQ3 OPRM1 PDGFB PDYN SCN2A SCN8A SLC6A3 PPP1R1B
C0013386	Dyskinesia Drug-Induced	DisGeneNet	DRD1 DRD2 DRD3 FOSB GAD1 GCH1 GDNF PDYN PENK RASGRF1 TH CAT RGS9 CCK HOMER1
C0013390	Dysmenorrhea	DisGeneNet	CYB5A CYP17A1 OXT AVP AIP
C0013404	Dyspnea	DisGeneNet	OPTN PPARGC1A MRPL3 CCR6 CSF2RB CTGF DAO DCTN1 DNASE1L3 DSC2 ENG EPHA4 ERBB4 FBP1 UNC13A TARDBP ISCU ORC6 FUS GAA CHMP2B LDLRAP1 GBA ANG TBK1 UBQLN2 HBB HLA-DRB1 HNRNPA1 APOB IRF5 KCNJ6 LAMA3 LAMB3 LAMC2 LDLR MARS TRNK NEFH NPPB PIGT PFN1 SERPINA1 TREM2 PON1 PON2 PON3 ATRX PRPH ATXN2 SCN5A SFTPB SLC25A1 BMPR2 SMPD1 SOD1 TSC1 TSC2 VCL VCP WAS WIPF1 CASR CAV1 SQSTM1 VAPB CRLF1 ACVRL1 MATR3 FIG4
C0013405	Dyspnea Paroxysmal	DisGeneNet	FBN1 FOXE3 LOX SMAD3 MYH11 MYLK PRKG1 ACTA2 TGFB2 TGFB3 TGFBR1 TGFBR2 MFAP5
C0013415	Dysthymic Disorder	DisGeneNet	CRH GAP43 IL1RN MAOA NTRK2 SLC6A4
C0013421	Dystonia	DisGeneNet	TSFM BCAP31 SLC9A6 RNASEH2A NPC2 AP4B1 AFG3L2 ADCY5 POLR3A WDR45 TREX1 PNKP CHRNA4 COX10 COX15 CYP2D6 CYP27A1 TIMM8A DLD TOR1A ECM1 FOXG1 VPS13A DMXL2 NUP62 FTL CIZ1 FBXO7 CHMP2B HIBCH GBA GCDH GCH1 BSCL2 TPK1 UQCRQ GLB1 MMADHC GNAL UBQLN2 HPRT1 KCNQ2 ARSA MAT1A MECP2 ALDH6A1 MPV17 MRE11 ATP6 COX3 CYTB ND1 ND2 ND4 ND4L ND5 ND6 MUT NDUFA2 NDUFA9 NDUFA10 ATM NDUFS3 NDUFS4 NDUFS8 ATP1A2 ATP1A3 NPC1 …
C0013423	Dystonia Musculorum Deformans	DisGeneNet	ADAR TOR1A HPCA THAP1 TAF1
C0013491	Ecchymosis	DisGeneNet	PRDM5 HPS5 LYST COL1A1 COL1A2 COL3A1 COL5A1 COL5A2 ETV6 F2 F5 F8 F13A1 F13B FANCA FANCC FANCD2 FANCE ANKRD26 NBEAL2 GATA1 GBA GGCX GNAS GP1BA HBA1 HBA2 HPS1 ITGA2 ITGA2B ABCC6 ITGB3 JAK2 KRT5 KRT14 SMAD3 MPL MYH9 P2RX1 PDE11A GP6 ENPP1 PLAU PLEC SERPINF2 PLOD1 ATP7A ATP7B RIN2 ATRX TET2 PRKACA PRKAR1A TBXAS1 TGFB2 TNXB C1R VWF WAS WIPF1 GFI1B RUNX1 PLOD3 AIP USP8 SCARB2 ADAMTS2
C0013502	Echinococcosis	DisGeneNet	ALB HBB TF
C0013528	Echolalia	DisGeneNet	RAI1 CHMP2B GRN MAPT TREM2 PSEN1 UBE2A VCP SQSTM1
C0013575	Ectodermal Dysplasia	DisGeneNet	CDH3 GJB6 EDAR EVC NLRP1 HOXC13 ITGB4 KRT14 MBTPS2 PKP1 NECTIN1 IKBKG TP63
C0013581	Ectopia Lentis	DisGeneNet	AASS COL1A1 COL5A1 COL5A2 COL11A1 FBN1 FBN2 LTBP2 MOCS1 MOCS2 ASPH ADAMTSL4 SUOX TAP1 TAP2 TAPBP CBS
C0013592	Ectropion	DisGeneNet	COL7A1 DDB2 DHODH ABCA1 ERCC2 ERCC6 FOXC2 ALOX12B ABCA12 GBA ITGA6 ITGB4 MMP1 ABHD5 MBTPS2 PLEC POLH SAT1 TGM1 XPA XPC
C0013595	Eczema	DisGeneNet	SPINK5 CSTA CTLA4 CYBA CYBB DHCR7 EDA FECH FLG HLA-DQB1 HLA-DRB1 HPGD IL2RA IL7R KRT1 KRT9 KRT16 LIG4 TRPM1 NCF2 PAH FOXP3 PCCA PCCB SBDS PGM3 NSUN2 FERMT1 PTPRC STAT1 STAT3 SUOX TNFRSF1B WAS WIPF1 ZAP70 SLC30A2 CASP8 TP63 CD3G CD14 TGM5 CD28 HDAC4
C0013604	Edema	DisGeneNet	ADA EBP MAPRE2 LYST CHRNA1 CHRND CHRNG CLCNKA CLCNKB COL2A1 SLC26A2 ERBB3 ERCC5 FECH FGA GBE1 GLE1 GSR APOA1 APOE IL2RG IL6 IL7R CXCL8 IL11 INS INPPL1 KNG1 LAMB2 ARHGDIA LIG4 LYZ MVK MYO1E NPHS1 OXT MRPS16 PLCE1 POMC CHD7 CCDC88A MAP2K6 B2M PTGS2 PTHLH PTPRO RAG1 RAG2 RMRP SLC9A1 SLC9A2 SLC9A3 STAT6 TAC1 TNF TNFRSF1A VIP BSND NPHS2 CALCA ACTN4 AMN MKKS CASP3 CASP8 CASP9 CAT AIP LPIN2
C0013902	Elliptocytosis Hereditary	DisGeneNet	EPB41 ACSL4 KCNE5 GATA1 GYPC SLC4A1 SPTA1 SPTB AMMECR1
C0013903	Ellis-Van Creveld Syndrome	DisGeneNet	EVC2 EVC DYNC2LI1
C0013990	Pathological accumulation of air in tissues	DisGeneNet	FBLN5 APOE NFE2L2 NOS2 SERPINA1 PPP2R2A PPP2R2C PPP2R5A TP53 KL
C0014038	Encephalitis	DisGeneNet	FCER2 XIAP SH2D1A CIITA TMEM70 PRF1 RFX5 RFXAP BTK RFXANK BCL10
C0014065	Congenital cerebral hernia	DisGeneNet	CRX FKTN FGFR1 FLNB RPGRIP1L CRB1 GRIP1 AIPL1 B9D1 GUCY2D IMPDH1 KCNJ13 MSX2 WDPCP TMEM216 MKS1 RPE65 TULP1 LRAT IQCB1 IFT140
C0014067	Occipital Encephalocele	DisGeneNet	POMT1 FKTN RPGRIP1L B9D1 POMT2 HOXD13 LAMB1 DACT1 MKS1 LARGE1
C0014072	Experimental Autoimmune Encephalomyelitis	DisGeneNet	EPO SIRT1 MBP MOG NFE2L2 PPARA CBLB
C0014084	Enchondromatosis	DisGeneNet	COL2A1 IDH1 IDH2 PTH1R PTPN11
C0014116	Endocardial Cushion Defects	DisGeneNet	CHL1 DHCR7 EVC FANCB GATA4 GATA6 CCDC22 CRBN DYNC2LI1 PTPN11 RAF1 BRAF NR2F2 ZIC3 ACVR2B LONP1 WASHC5
C0014117	Endocardial Fibroelastosis	DisGeneNet	GJA5 SLC22A5 TAZ CSRP3 ACTN2
C0014130	Endocrine System Diseases	DisGeneNet	CPE DMPK GNAS POR DGCR8 SRD5A2 TBX1 DGCR6 DGCR14 CD36 DGCR2
C0014170	Endometrial Neoplasms	DisGeneNet	ABCC9 CDKN1C SRSF10 CHD4 CYP11A1 DCN AKR1C1 EP300 ESR1 ESR2 EZH2 JAZF1 FGFR2 AKR1B1 SUZ12 MLH3 MSH6 HOXA10 HOXA11 HSD17B2 BIRC5 IGF1R CXCL8 MIR200C MAP3K4 MTHFR MYC NFE2L2 PAWR PGR POLD1 RNF43 FBXW7 PLXNA3 CHFR AKR1B10 PTEN CCL2 SEMA3F TSPYL2 SRD5A2 STAR SULT2B1 ZEB1 VEGFA SEMA3B NRIP1 ARID1A SPOP AKR1C3 TNFSF10 SOCS3 CDH1
C0014173	Endometrial Hyperplasia	DisGeneNet	CDKN1C CSRP1 DDX1 CELSR2 PTEN
C0014175	Endometriosis	DisGeneNet	CDKN2B-AS1 ENDO1 MED16 ABCC9 UST RASGRP1 TOB1 PLXNC1 ABCC4 OLFM4 TXNIP CD226 BRD8 SMPDL3A C10orf10 OSR2 LRRK2 ANO4 CNR1 CPM VCAN CNIH3 CYB5A CYP19A1 CYP26A1 CD55 AKR1C1 AKR1C2 DDX5 CFD DIO2 HBEGF DUSP1 EGFR ELAVL1 NR2F6 ESR2 FBLN1 FBN1 FKBP5 DKK1 NCOA6 AKR1B1 FMO2 NEDD4L DICER1 ITGB3BP SLC7A8 FOS NR5A1 LMOD1 METTL7A ABI3BP ANKRD1 GPX3 MED4 NR3C1 MYLIP SLC40A1 HDAC1 HDAC2 HLA-DPB1 NR4A1 HSD17B1 HS…
C0014306	Enophthalmos	DisGeneNet	DNM1L RAI1 SEPT9 SRCAP CHN1 CREBBP CRKL AGL DPYD JAG1 DYRK1A EEF1A2 EP300 ERCC1 ERCC2 ERCC4 ERCC6 FBN1 RAB3GAP1 FLII FMR1 GABRD SIN3A ZBTB20 GJA5 GJA8 GRIA3 DCPS KCNQ2 KCNQ3 SMAD4 MEIS2 MYH3 NDP RERE OCRL OPHN1 PIK3R1 PLEC POU1F1 PPP2R5D MAPK1 PYCR1 BCR SCN2A SCN8A SKI SSR4 STAT3 STIM1 CDKL5 TAZ TBCE TBX15 TCF4 UBE2A UBE3A XRCC4 KDM5C KCNAB2 HDAC4 ARNT2 MAFB
C0014324	Entamoebiasis	DisGeneNet	IFNG IL1B IL2 IL5 IL6 IL10
C0014356	Enterocolitis	DisGeneNet	OPLAH IL10 IL10RA IL10RB NLRC4 STAT1
C0014390	Entropion	DisGeneNet	ZMPSTE24 DDB2 ERCC2 ERCC6 LMNA POLH XPA XPC
C0014394	Enuresis	DisGeneNet	DLG3 ELN NPHP3 KCNJ10 MLXIPL FAM20A LRIG2
C0014457	Eosinophilia	DisGeneNet	ADA SLC27A4 ELANE FAS FASLG IL2RG IL5 IL7R KIT LIG4 MYD88 FOXP3 PDGFRA PDGFRB CHD7 RAG1 RAG2 RMRP STAT3 ADAM17 TLR2 TLR4 SHARPIN CAPN3 CASP10 IKBKG CD247 RBM8A
C0014474	Ependymoma	DisGeneNet	EPHB2 ERBB2 GDNF MSH6 MLH1 MSH2 PMS2 RAB3A RELA C11orf95 TSC1 TSC2 ZNF668 RTBDN BCL7C
C0014511	Epithelial cyst	DisGeneNet	APC KRT6A KRT17
C0014544	Epilepsy	DisGeneNet	AKT3 GNE PQBP1 TSFM AASS ALG3 CD96 GPHN BCKDK TCIRG1 TRDN ZBTB18 ARFGEF2 NPC2 POMT1 STAMBP CENPE FARS2 CLDN16 TBR1 AP4B1 RAI1 CPLX1 SPINK5 LIAS B4GAT1 CHD2 CHKB PDCD10 MAN1B1 STX1B TREX1 CHRM1 SCN11A PNKP CHRM2 LYST CHRNA2 CHRNA4 CHRNB2 ERCC8 RAB39B CLIC2 TPP1 CLN3 CLN5 COL4A1 COL4A2 ADK COX6B1 COX10 COX15 CPS1 CPT1A CPT2 CREBBP CRX CTBP1 ADRA2A ADSL CYP27A1 DBH DBT DCX DGUOK DHCR7 DHCR24 DIAPH1 …
C0014548	Epilepsy Generalized	DisGeneNet	CHRNA7 SCN1A CACNB4 JRK
C0014549	Tonic-Clonic Epilepsy	DisGeneNet	NES CYP2D6 HBEGF FGF2 NGF NTF3 OXT POMC BCHE BDNF
C0014550	Epilepsies Myoclonic	DisGeneNet	SLC25A15 AFG3L2 CHD2 GABRA1 GABRG2 GBA GCK GLB1 GRN INS PDX1 KCNJ11 ASAH1 ND5 RNR1 TRNF TRNH TRNI TRNK TRNL1 TRNP TRNQ TRNS1 TRNS2 ALDH7A1 IER3IP1 PIGA PMP22 POMC NDE1 SCN1A SCN1B SCN2A SCN9A CDKL5 STXBP1 ABCC8 BTD BUB1B ALDH5A1 EPM2A
C0014553	Absence Epilepsy	DisGeneNet	CHD2 EFHC1 CLCN2 CSTB DHFR SZT2 GABRA1 GABRB3 GABRG2 KCNMA1 ECA1 KCNK9 SCN1A SCN1B SCN9A SLC6A1 CACNA1A ALDH5A1 EPM2A JRK CACNA1H CACNA2D2 GOSR2
C0014556	Epilepsy Temporal Lobe	DisGeneNet	CNR1 GRM1 GRM2 GRM3 GRM4 GRM5 KCNC4 KDR COX3 NPY NPY2R P2RX4 P2RX7 SLC12A5 BDKRB1 BDKRB2 SLC1A1 SLC12A2 TEK VDR VEGFA TRPV1 SLIT2
C0014583	Episcleritis	DisGeneNet	DNASE1L3 SLC29A3 PSMB8
C0014591	Epistaxis	DisGeneNet	RASGRP2 LYST CTLA4 ENG EPOR ETV6 F2 F5 F7 F10 F13A1 FGA FGB FGG NBEAL2 PTPN22 GATA1 GBA GDF2 GGCX GP1BA GP1BB GP9 HLA-DPB1 HPS1 ITGA2B ITGB3 JAK2 SMAD4 MPL MYH9 P2RX1 GP6 PLAU TET2 PRKACG PRTN3 TBXAS1 VWF WAS GFI1B RUNX1 ACVRL1
C0014743	Erythema Nodosum	DisGeneNet	HLA-DRB1 ADA2 PSMB8
C0014805	Primary Erythermalgia	DisGeneNet	SCN11A SCN9A SCN10A
C0014836	Escherichia coli Infections	DisGeneNet	CYBA CYBB NCF2 ABCB1
C0014848	Esophageal Achalasia	DisGeneNet	FLVCR1 GUCY1A3 GMPPA HLA-DQA1 HLA-DQB1 NOS1 IARS2 ACTB AAAS
C0014850	Esophageal Atresia	DisGeneNet	ERCC4 FANCA FANCC FANCD2 FANCE FANCB FANCF FANCG FGFR2 GLI3 HOXD13 ITGA6 ITGB4 MID1 MYCN SIX6 PLEC FANCL FANCI CHD7 RAD51C RMRP SOX2 BRCA2 SEMA3E
C0014859	Esophageal Neoplasms	DisGeneNet	CDH13 CDKN2A LZTS1 WIF1 AKAP13 ADH1B ADH7 CRYAB CSF3 SLC30A7 CYP19A1 CYP26A1 EGFR ENO1 ERBB2 ALDH2 MARCH8 ALOX15 ABL1 GAPDH MLH3 BBC3 GNG7 SFN CXCL2 XIAP AQP3 KDR LGALS3 MIR145 MIR200C MIR21 MAP3K3 MET MMP14 MT1G NOS2 NOS3 DEC1 GHRL WWOX ABCB1 PHB RPRM PTGS1 PTGS2 BAX CCND1 BCL2 BCL2A1 ACTB RNF6 SERPINB3 SNAI2 SOD2 SST PRDX2 TGFBR2 TGM2 TP53 TPM1 TPM4 TUFM UCHL1 XRCC3 CASP8 RUNX3 TNFRSF10A NR1I2 …
C0014866	Esophageal Stenosis	DisGeneNet	COL7A1 DKC1 TINF2 LAMA3 LAMB3 LAMC2 MMP1 PARN RTEL1 WRAP53 NOP10 FERMT1 NHP2 SOD2 TERC TERT
C0014867	Esophageal Varices	DisGeneNet	F5 GBE1 JAK2 LIPA PKHD1 ATP7B
C0014868	Esophagitis	DisGeneNet	CDKN1A CDKN1B CDKN2B CDKN2C MEN1 PGA5 FERMT1 SOD2 TRPV1
C0014877	Esotropia	DisGeneNet	CLP1 COL11A1 CRB1 B3GAT3 GBA AHDC1 GRID2 GRM1 HMGB3 SOST CHMP1A TMEM216 PMM2 MAGEL2 KIF21A PEX5 TBX1 ADGRG1 CHST3
C0015230	Exanthema	DisGeneNet	TRAF3IP2 CTLA4 DNASE1L3 FGA IL17RA PTPN22 GJA1 GJB3 GLUL BLNK HLA-B HLA-DPB1 HLA-DRB1 HLCS APOA1 IGHM IGLL1 IL2RG IL6 ABCC6 KRT5 LBR LYZ MIF MVK ENPP1 PIK3R1 PRTN3 B2M PSMB8 STAT3 BTD TCF3 BTK TEK C1QA TNFRSF1A TNFRSF1B IKBKG CD28 CD79A CD79B
C0015300	Exophthalmos	DisGeneNet	ZMPSTE24 CDKN1C CITED2 CRTAP CPLX1 CLP1 KCNQ1OT1 B4GALT7 COL2A1 COL3A1 COL5A1 COL11A1 COL11A2 CREBBP NKX2-5 CTBP1 CTSK JAG1 DVL1 EP300 ERF FGFR1 FGFR3 FGFR2 FOXC1 FLNA FLNB ZFPM2 KAT6B ALPL NIPBL ABCA12 PHGDH GATA4 GATA6 GDF1 GJA5 AFF4 PCLO EFEMP2 IGF2 INSR KCNJ6 KCNQ1 KRAS LETM1 LMNA LRP2 ATXN3 MMP2 MUSK NRAS ROR2 DDR2 SIX6 P4HB SOST PDGFRB NBAS PEPD FGFRL1 POLD1 POR NDE1 IMPAD1 SLC29A3 PTH1R PT…
C0015306	Hereditary Multiple Exostoses	DisGeneNet	EXT1 EXT2 PTPN11
C0015310	Exotropia	DisGeneNet	TUBB3 CNGA3 COL4A1 DPAGT1 EFNB1 ATF6 SLC17A5 GNAT2 ACADSB PHOX2A PDE6C PDE6H PTRH2 ATRX CNGB3 BCOR KIF21A RPGR SLC6A8 SOX5 TBX1 TGFB3 TGFBR2 UBE3A ADGRG1
C0015371	Extrapyramidal Disorders	DisGeneNet	TREX1 CP CYP27A1 ELN ETHE1 FBXO7 ATXN10 MMACHC GCDH TBL2 UQCRQ GTF2I HPRT1 LIMK1 NAGA LIPT1 SERPINI1 PLP1 CLN6 HTRA1 PSEN1 RARS RFC2 ATXN1 ATXN7 CLIP2 CTSF BAZ1B GTF2IRD1
C0015379	Extravasation of Diagnostic and Therapeutic Materials	DisGeneNet	IL1RN KNG1 BDKRB2 TAC1 AMN NR1H4
C0015393	Eye Abnormalities	DisGeneNet	CECR COL11A2 FREM1 CYP24A1 JAG1 SH3PXD2B VSX1 APAF1 APC NDST1 APOE LAMA3 MPZ MYH9 NAGA NEB SAR1B PEX14 PRRX1 FAM134B KIF1A SLC6A20 PRKAR1A IFT122 PROC PTEN SCN9A SHH BMPR1A BMPR1B MAP3K7 TFAP2A TGFB2 TGFBR2 TSPYL1 ISPD
C0015397	Disorder of eye	DisGeneNet	COL11A2 CYP24A1 RPGRIP1L APOE LAMA3 MPZ MYH9 NAGA NEB SAR1B PEX14 PRRX1 POMC FAM134B KIF1A SLC6A20 PRKAR1A PROC PTEN SCN9A MAP3K7 TSPYL1
C0015398	Eye Diseases Hereditary	DisGeneNet	PLK4 LRP2 INPP5E RLBP1 RPE65 LRAT
C0015469	Facial paralysis	DisGeneNet	TCIRG1 CLCN7 POMC TNFSF11
C0015523	Factor XI Deficiency	DisGeneNet	F11 ALG6 MGAT2 MPI PMM2
C0015526	Factor XII Deficiency	DisGeneNet	F12 MGAT2 MAP2K1 PTPN11 BRAF
C0015624	Fanconi Syndrome	DisGeneNet	GPX3 SLC2A2 FRTS1 SLC34A1
C0015625	Fanconi Anemia	DisGeneNet	MAD2L2 ERCC4 FANCA FANCC FANCD2 FANCE FANCB FANCF FANCG UBE2T MX1 FANCL FANCI FANCM RAD51 RAD51C BRCA2 TNF XRCC2 PALB2 BRIP1 SLX4
C0015644	Muscular fasciculation	DisGeneNet	TFG KIF1C MORC2 FUS CHMP2B GLA TBK1 HEXB HINT1 HSPB1 AR PFN1 ANO10 PSAP BCHE ATXN2 SCN4A SOD1 VCP VRK1 SQSTM1 VAPB
C0015672	Fatigue	DisGeneNet	SH2B3 OPTN IKZF1 PPARGC1A MALT1 CCR1 CPT1A CPT2 NKX2-5 CTLA4 DAO DCTN1 DDB2 DMD ELANE EPHA4 EPO EPOR ERBB4 ERCC2 ERCC3 ERCC4 ERCC5 ALAS2 ALB FAN1 UNC13A VPS13A TARDBP ABL1 FUS MMACHC CHMP2B PTPN22 GATA1 GBA MLH3 FOXP1 GLA MMADHC GLI2 GNAS ANG NR3C1 TBK1 MSH6 BLNK UBQLN2 HBA1 HBA2 HFE HLA-B HLA-DPB1 HLA-DRB1 HNF4A HNRNPA1 BIRC3 IFNA2 IGH IGHM IGLL1 FAS IL10 IL12A IL12B JAK2 KIT KRAS LBR LMNA EPCAM…
C0015695	Fatty Liver	DisGeneNet	MIR449C NR1H3 CEBPB PLIN2 COL3A1 CYP2E1 CYP19A1 F2 F2R GPD1L SIRT1 FGF21 SLC13A5 GPT GPX1 GPX4 HADHB HHEX FOXA1 BIRC3 APOB IFNA2 CXCL8 INS LDLR LEP LEPR MIR10B MIR134 MIR139 MIR150 MIR154 MIR17 MIR183 MIR197 MIR34A STS MAT1A MIR148B MTTP MYC MIR384 SERPINE1 SIRT7 DHRS7 ATP7B CYCS POMC PON1 PPARA PPARD CNDP2 PSMA5 PTEN MIR410 MIR503 PTMA SLC2A2 MIR542 SOD2 SREBF1 TF TLR4 TNF UCP2 XBP1 NEIL1 PNPLA3…
C0015696	Fatty Liver Alcoholic	DisGeneNet	CYP2E1 PPARA SOD1
C0015732	Fecal Incontinence	DisGeneNet	SLC9A6 ABCD1 FMR1 ZFYVE26 PLP1 B2M SLC16A2
C0015923	Fetal Alcohol Syndrome	DisGeneNet	CHL1 ADNP GABPA NOS1 OTX2 PDGFRA PIK3CA ERCC6L NLGN4X BCL2 REST SHH SRF VIP SLITRK2
C0015934	Fetal Growth Retardation	DisGeneNet	HDAC6 TSFM ZMPSTE24 CDKN1C TRAIP CITED2 RNASEH2A CENPE DLL3 PLK4 CHL1 CPLX1 SRCAP CHRNA1 CHRND CHRNG ERCC8 COMT CRKL NKX2-5 CTBP1 CTNND2 AARS DDX11 DHCR7 DKC1 JAG1 AGT SLC26A2 ELN ERCC1 ERCC2 ERCC5 ERCC6 EVC FGFR1 FGFR3 RAB3GAP1 RAB18 CEP152 FLNB FMR1 OBSL1 ZFPM2 TGDS ATP6V0A2 LEMD3 ORC6 RAB3GAP2 NIPBL SIN3A TCTN3 PHGDH GATA4 GATA6 TINF2 GBA GCK GDF1 GJA5 TUBGCP4 GLI3 GLUD1 LINC00908 PSAT1 HOXD13…
C0015944	Fetal Membranes Premature Rupture	DisGeneNet	ZMPSTE24 ATP6V0A2 LMNA PLOD1 ADAMTS2
C0015967	Fever	DisGeneNet	ADA IKZF1 MALT1 ADAMTS13 TREX1 LYST TPH2 CCR1 COL1A1 CRH CSF3 CTLA4 CYBA CYBB CYP21A2 DDB2 EDA ELANE AK2 ERCC2 ERCC3 ERCC4 ERCC5 F5 FBP1 LPIN1 FSHB ALPL ABL1 GAA PTPN22 IL36RN FOXP1 BLNK HBB HLA-B HLA-DPB1 HLA-DRB1 HMGB1 HMGCL BIRC3 HTR1A HTR2A IRF8 IFNA2 IFNG IGH IGHM IGLL1 FAS IL1A IL1B IL2 IL2RG IL6 IL7R CXCL8 IL10 AQP2 IL12A IL12B JAK2 ASPG KCNJ1 LBR LIG4 MEFV MIF MVK MYH3 NCF2 NCF4 ATM ATP1A…
C0016045	fibroma	DisGeneNet	ANTXR2 FLNA GRM1 PDGFRB
C0016049	Fibromatosis Gingival	DisGeneNet	ABCA5 KCNH1 NOTCH3 PDGFRB FAM20A SOS1 TSC1 TSC2
C0016057	Fibrosarcoma	DisGeneNet	COL1A1 ETV6 NF1 NTRK3 PDGFB
C0016059	Fibrosis	DisGeneNet	ATP6AP2 ADCY5 CHRNA1 COL1A1 COL1A2 COL3A1 CSF3 ADRA2A ADRA2C ADRB2 CYP19A1 DCN AGT AKT1 ALB FECH SIRT1 ANGPT1 GPX4 HMOX1 IL1B IL1RN IL4 KLK1 LEPR MIR21 MIR217 ATM NPR1 PDGFB PIK3CG THG1L MAP2K7 PTGS2 REN SOD2 STAT3 TGFB1 THBS1 TNF PDGFD SPHK1 CCND2
C0016202	Flatfoot	DisGeneNet	SEC23A RAI1 CTSC B4GALT7 COL1A1 COL1A2 COL2A1 COL5A1 COL5A2 CREBBP CRKL ELN EP300 FBN1 FOXG1 IQSEC2 FLI1 FLII FLNA FLNB FMR1 ATP6V0A2 B3GAT3 TBL2 GRM1 GTF2I HSPG2 LIMK1 LMNA LMX1B SMAD3 MGAT2 MMP2 ZDHHC9 PEX6 PLOD1 ATP7A RIN2 ATR ATRX FKBP14 PACS1 MAPK1 RFC2 BCR RPS6KA3 RYR1 SALL1 SBF1 SKI SLC16A2 TCF4 TGFB2 TGFB3 TGFBR1 TGFBR2 TNXB TRPS1 UBE2A VLDLR CLIP2 ALMS1 RAB7A GAN GDF5 CUL4B BAZ1B CRLF1 C…
C0016382	Flushing	DisGeneNet	IKZF1 CDSN EBP TRAF3IP2 GJB6 AP1S1 COL1A1 CSTA CTLA4 DDB2 ERCC2 ERCC3 ERCC4 ERCC5 ALDH2 FECH ALDH3A2 IL17RA IL36RN GJA1 ATP2C1 GJB2 GJB3 HLA-B HLA-DQB1 HLA-DRB1 HCAR2 AQP5 KIT KRT1 KRT5 KRT9 KRT10 KRT16 LIG4 LOR MEFV OXT PDGFB PEPD PKP1 PLCG2 FERMT1 SLC39A4 PSMB8 PTGS1 SCN9A BLM ADAM17 SERPING1 TNFRSF1A TNFRSF1B TPSAB1 VIP XPA XPC XRCC4 IKBKG TGM5 CD28
C0016470	Food Allergy	DisGeneNet	NLRP3 IFNL3 SLC11A1
C0016506	Foot Deformities	DisGeneNet	SLC9A6 CHRNG COL2A1 CPT2 DHODH DYNC1H1 EXT1 CCT5 CLCF1 ALPL GATA1 SLC17A5 HINT1 HK1 IGF2 MPV17 ROR2 PAX2 EXOSC3 TMEM216 TREM2 RET SLC18A2 TYROBP UROS VRK1 ITGA8 YARS WISP3 SPTLC2
C0016508	Congenital Foot Deformity	DisGeneNet	FGD1 LMNA PTHLH TP63
C0016522	Foramen Ovale Patent	DisGeneNet	TSFM STAMBP COL11A1 PHGDH B3GAT3 GATA6 DSE TALDO1 LTBP4 CHST3
C0016663	Pathological fracture	DisGeneNet	TCIRG1 AGA AGXT ALPL GBA GK GNAS LIFR LRP5 NOTCH2 OCRL ATP7B TREM2 PTH1R CCND1 SLC4A1 TYROBP UROS TNFRSF11A PLOD3
C0016667	Fragile X Syndrome	DisGeneNet	FMR1 AFF2 APP
C0016689	Freckles	DisGeneNet	ABCB6 CDK4 CDKN2A CDKN2B CDKN2D ERCC8 DDB2 ERCC2 ERCC3 ERCC4 ERCC5 ERCC6 POT1 HPS1 MC1R MGMT MITF NF1 GPR143 OCA2 TERF2IP PRKAR1A PTPN11 RAF1 BRAF MAP3K7 TERT TYR TYRP1 XPA XPC BAP1 TP63
C0016781	Fuchs Endothelial Dystrophy	DisGeneNet	AGBL1 COL8A2 TCF4 ZEB1 SLC4A11
C0016952	Galactosemias	DisGeneNet	GALE GALK1 GALT
C0016978	gallbladder neoplasm	DisGeneNet	CCAT1 EGFR ERBB2 ERBB3 ERBB4 KRAS BCL2 TP53 UCHL1 CCKAR KEAP1
C0017075	Ganglioneuroma	DisGeneNet	EDN3 GDNF ASCL1 NME1 RET BDNF PHOX2B
C0017086	Gangrene	DisGeneNet	AGXT HLA-B IL12B MLX
C0017154	Gastritis Atrophic	DisGeneNet	AIRE IL1B KRAS CDH1
C0017168	Gastroesophageal reflux disease	DisGeneNet	SLC9A6 RAI1 CPLX1 CCR6 COL1A1 COL1A2 COL5A1 COL5A2 COL13A1 CTBP1 CTGF DDC DDOST DHCR7 ABAT ELN EXT2 NTNG1 FOXG1 FLII FLNA FMR1 PIGN GABRD NIPBL FBXL4 AFF4 HLA-DRB1 HRAS CXCL8 IRF5 LAMA2 LBR LETM1 MECP2 MID1 ASCL1 ASPA RERE NPHS1 ORC1 ORC4 MLXIPL FGFRL1 FAM134B ATRX KIF1A RNF125 CHD7 PTGS2 PYCR1 ALDH18A1 RAD21 GER RET RPL10 SALL1 SCN9A SKI SLC6A3 BRAF SSR4 CDKL5 TAC1 TCF4 TFAP2A TSPYL1 NSD2 SMC1A …
C0017178	Gastrointestinal Diseases	DisGeneNet	ABCC2 CSF3 EDN1 GAST MTHFR MTR MYLK NFE2L2 POMC CHD8 CCK KEAP1
C0017181	Gastrointestinal Hemorrhage	DisGeneNet	CCR1 CSF2 F2 F9 FAH FGA FGB FGG ALDOB FAN1 MLH3 MSH6 HLA-B FAS IL10 IL12A ITGA2B ABCC6 ITGB3 JAK2 KIT KRAS LBR LTF EPCAM MEFV MLH1 MSH2 MVK MYH9 PDGFRA ERAP1 PIK3CA PLOD1 PMS1 PMS2 AVP AGGF1 B2M SDHA SDHB SDHC SDHD STAT4 STK11 TGFBR2 TLR4 C4A VWF KLRC4 GFI1B CYP7B1
C0017185	Gastrointestinal Neoplasms	DisGeneNet	ERBB2 HIC1 APC SDHB SDHC SDHD GDF15
C0017205	Gaucher Disease	DisGeneNet	CHIT1 ACE GBA SNCA
C0017563	Gingival Diseases	DisGeneNet	LYST COL3A1 DKC1 ELANE TINF2 ITGB2 NOTCH2 PARN RTEL1 PLG WRAP53 SLC35C1 NOP10 FERMT1 NHP2 TERC TERT C1R C1S AP3B1
C0017565	Gingival Hemorrhage	DisGeneNet	LYST F2 F10 FGA FGB FGG GBA GP1BA HPS1 ITGA2B ITGB3 JAK2 MPL MYD88 TET2 FERMT1 SCARB2 ADAMTS2
C0017566	Gingival Hyperplasia	DisGeneNet	ABCC9 CD96 DHCR7 AGA DVL1 FGF7 FGFR2 ABCA5 SLC17A5 GLB1 IDUA INSR KCNH1 KCNJ6 MAN2B1 MGAT2 MMP2 MMP14 NFIX ROR2 PDGFB ATP6V1B2 PIGA PLG RIN2 KIF1A FAM20A RMRP SC5D SOS1 C1R C1S UBB WNT5A ADAMTS2
C0017567	Gingival Hypertrophy	DisGeneNet	ABCC9 CD96 ANTXR2 DHCR7 AGA DVL1 FGFR2 ABCA5 SLC17A5 GLB1 IDUA INSR KCNH1 KCNJ6 MAN2B1 MGAT2 MMP2 MMP14 NFIX ROR2 ATP6V1B2 PIGA PLG RIN2 KIF1A FAM20A RMRP SC5D SOS1 C1R C1S UBB WNT5A ADAMTS2
C0017574	Gingivitis	DisGeneNet	CTSC B4GALT7 LYST ITGB2 KRT6A PLG SAMD9 FERMT1 STAT3 ALMS1 CD40LG
C0017601	Glaucoma	DisGeneNet	NR2E3 TOPORS CDKN2A TRAIP CDKN2B MERTK POMT1 PRPF8 CENPE EBP PLK4 CNGB1 CNGA1 COL2A1 COL3A1 COL5A1 COL11A1 CREBBP CRX CRYAA VCAN EP300 FBN1 FKTN FOXC1 CEP152 SNRNP200 ANKLE2 CRB1 TDRD7 ARL2BP DDX58 ABCA4 PRPF6 FSCN2 TMEM98 PRPF31 IFT172 PTPN22 ELP4 GJA1 GJB3 GNAQ GUCA1B GMPPB POMT2 VSX1 IDH3B IDUA FAS IMPDH1 LMX1B LTBP2 ARSB MAK MYLK MYOC NDP NEK2 NHS NRL OCRL PAX6 IMPG2 YARS2 PCNT PDE6A PDE6G PD…
C0017605	Angle Closure Glaucoma	DisGeneNet	FERMT2 CHAT COL11A1 PLEKHA7 GLIS3 EPDR1 PRSS56
C0017612	Glaucoma Open-Angle	DisGeneNet	CDKN2B-AS1 TMCO1 PTGS2 CAV1 CAV2
C0017636	Glioblastoma	DisGeneNet	CDK6 NDRG1 CHI3L1 CSTA CSTB CTNND2 CTSB CTSK JAG1 DUSP6 EGF EGFR ERBB2 FAT1 FAN1 FN1 HEY1 BRD4 SUZ12 FOSL2 TES GDNF MLH3 GSTT1 MSH6 H2AFX H3F3A HIF1A APC HES1 IFNA2 SEPT14 IL1B IL2 CXCL8 JAG2 KRAS EPCAM MDM4 MET MGMT MLH1 MMP2 MMP9 MSH2 MYC NF1 NOTCH1 NOTCH2 NOTCH3 PARK2 ZBTB7A POLK PIK3CA PIM1 PML PMS1 PMS2 PTK2 BCHE BRD2 BMI1 TGFBR2 TGM2 VEGFA WT1 LZTR1 HIST1H3B LTBP4 RECK BHLHE40 RUNX1 RUNX3 T…
C0017638	Glioma	DisGeneNet	GLM8 GLM5 GLM6 CDKN2A CDKN2B CHI3L1 FAM107A CHEK2 CLCN2 CLCN3 CLCN5 CCR4 CCDC26 DMXL1 DMBT1 ERBB2 FGF2 FGFR1 PHLDB1 PSD3 SUZ12 FTH1 GDNF GSTP1 H3F3A HLA-A HLA-B HLA-C GLM4 IDH1 APOD IL12A IL12B STMN1 LRP5 RTE1 MDK MGMT MSH2 MYB MYBL1 MYLK NBN NF1 ATP1B2 NTRK1 NTRK2 NTRK3 RTEL1 PLK1 ATRX PPARG FBXW7 WDR11 PTEN PTGS2 RAF1 ROS1 BMI1 SLC5A5 SOD1 SPP1 BRAF BRCA2 TERT TFRC TNF TOP2A TP53 XBP1 XRCC1 HIS…
C0017639	Gliosis	DisGeneNet	LRPPRC TFG FARS2 COX10 COX15 CSF1R ERCC6 ETFA ETFB ETFDH FGF2 GFAP TNFRSF21 GRN GRM8 HTT HSD17B4 ITGA1 ITGA2 ITGA4 ITGA5 ITGB1 ITGB3 ITGB4 KCNK3 LMNB1 MAPT ATXN3 MOCS1 MOCS2 NDUFA2 NDUFA9 NDUFA10 NDUFS3 NDUFS4 NDUFS8 PAX2 SERPINI1 TREM2 POLG AVP FOXRED1 MAPK1 MAPK3 PRNP PSEN1 BCS1L BDNF SDHA SURF1 TBP TNR TYROBP PLA2G6 TBX18 AP4M1
C0017658	Glomerulonephritis	DisGeneNet	COL4A3 ADM DES CFD AGT ESR1 ALB CXCR3 CFI IFNG IL1B IL2 IL2RA IL6 CXCL8 IL10 IL18 JUND LMX1B MIR100 MIR10B NGF NPHS1 POMC PPARG CCL1 CCL2 CCL3 CCL4 CCL5 CCL7 TNF C4A WT1
C0017661	IGA Glomerulonephritis	DisGeneNet	LHFPL2 VAV3 MERTK ST6GALNAC2 HPSE CFHR3 VSIG4 ACE DEFA5 AGT GPR183 FOXM1 CORO1C SLC43A3 CFHR1 HLA-DQB1 LAIR1 MAN2B1 PIGR PLAU KIF15 IGAN1 SELE SELL CARD9 MS4A6A TGFB1 TIMP1 C1QA C1QB C2 LAPTM5 TNFSF13 PRC1 AURKB CD163 CD44
C0017662	Glomerulonephritis Membranoproliferative	DisGeneNet	ALB CFH SOX18 PON1 C1QA TSLP
C0017665	Membranous glomerulonephritis	DisGeneNet	ALB GAA HLA-DQA1 HLA-DRB1 APOA1 PRKCD C3
C0017668	Focal glomerulosclerosis	DisGeneNet	ZMPSTE24 CLCN5 COL4A1 CTGF AGT EDN1 FN1 CD2AP G6PC SLC37A4 HAVCR1 GNAQ MPV17 MYH9 MYH10 MYO1E NOS2 NPHS1 SMARCAL1 SERPINE1 PAX2 COQ6 PCNA PLCE1 ANLN PTPRO ACTA2 REN INF2 SPP1 TGFB1 TRPC6 WT1 NPHS2 ACTN4 SCARB2 ZNF592
C0017671	Glomus Jugulare Tumor	DisGeneNet	SDHAF2 SDHB SDHC SDHD
C0017979	Glycosuria	DisGeneNet	CLCN5 COX6B1 COX10 CTNS EHHADH ETFA ETFB ETFDH FASTKD2 ALDOB FAN1 GATA6 GCK HNF4A INS PDX1 KCNJ11 LMNA TACO1 PLAGL1 ATP7B SCO1 SLC2A2 SLC5A1 SLC5A2 SLC34A1 ABCC8 HNF1B EIF2AK3
C0018021	Goiter	DisGeneNet	SEC23B CLCN5 AKT1 FOXI1 KCNJ10 DUOX2 SLC26A4 PIK3CA PTEN SDHB SDHC SDHD SLC5A5 TG THRB TPO TSHR PAX8
C0018023	Nodular Goiter	DisGeneNet	FOXE1 HABP2 RET
C0018051	Gonadal Dysgenesis	DisGeneNet	TMEM5 NR0B1 FGFR3 FMR1 ZFPM2 FSHR NR5A1 GATA4 PSMC3IP HSD17B4 KIT MAP3K1 DHH WWOX SOX9 SRY STK11 VAMP7 WT1 BMP15
C0018054	Gonadal Dysgenesis 46 XY	DisGeneNet	NR5A1 DHH SRY
C0018055	Gonadal Dysgenesis Mixed	DisGeneNet	TMEM5 NR0B1 FGFR3 ZFPM2 FSHR NR5A1 GATA4 PSMC3IP HSD17B4 KIT MAP3K1 DHH WWOX SOX9 SRY STK11 VAMP7 WT1 BMP15
C0018099	Gout	DisGeneNet	ALDH16A1 CARD8 G6PC SLC37A4 HPRT1 IL1B IL1RN MUC1 PFKM PRPS1 SLC2A9 HNF1B UMOD CD14
C0018133	Graft-vs-Host Disease	DisGeneNet	CTLA4 IFNG IL17A MTHFR UGT2B17
C0018203	Chronic granulomatous disease	DisGeneNet	CYBA CYBB G6PD NCF2 NCF4 NCF1
C0018213	Graves Disease	DisGeneNet	GRD1 B3GNT2 FCRL3 GRDX CTLA4 GABRA3 PTPN22 GC GRD2 IFIH1 TSHR CACNA1S ARID5B RNASET2
C0018273	Growth Disorders	DisGeneNet	PQBP1 RAI1 CNTN4 CYP1A2 DNMT3A LPAR1 AHR ERCC6 FGD1 TINF2 GH1 AFF4 RAB40AL SH3PXD2B HMOX1 IGF1R IGF2 IGFALS LTBP3 MIR17HG ACHE NPPC PIK3CA ATP7A ATRX AVPR2 PTHLH TBX15 BUB1B SECISBP2 RNF135 CBL ADAMTSL2
C0018418	Gynecomastia	DisGeneNet	SRA1 PNPLA6 CYP11A1 CYP17A1 CYP19A1 CYP21A2 DUSP6 NR0B1 AKT1 AKT2 FGF8 FGFR1 FMR1 ZFPM2 FLRT3 NR5A1 NSMF ZBTB20 GATA4 GNRH1 GNRHR HFE HSD3B2 HSD17B3 INSR AR ITGA3 ANOS1 KISS1 LEP LEPR LHB MAP3K1 MEN1 WWOX PIK3CA RNF216 IL17RD RBM28 CHD7 POLR3B AXL PRL PTEN SOX9 SRY STK11 VAMP7 TAC3 TACR3 ALMS1 CUL4B FGF17 AIP HS6ST1 SEMA3E
C0018500	Hair Diseases	DisGeneNet	ARG1 EIF2AK4 SHOC2
C0018524	Hallucinations	DisGeneNet	CPOX CTSH CYP27A1 DBT ECM1 ZNF365 ATP13A2 DISC2 GRN HSD17B10 HCRT HLA-DQB1 HLA-DRB1 ARSA MOG COX1 COX2 COX3 ND1 ND4 ND5 ND6 TRNF TRNH TRNL1 TRNQ TRNS1 TRNS2 TRNW NDP P2RY11 TTC19 PPT1 PRNP BCKDHA BCKDHB BCS1L SNCA TBP TNFSF4 ALDH5A1 HOMER1
C0018536	Hallux Valgus	DisGeneNet	SF3B4 COL1A1 COL5A1 COL5A2 DYRK1A ELN FGFR2 ATL3 TBL2 GTF2I HOXD13 LIMK1 MLXIPL SLC29A3 RBBP8 RFC2 BMP2 SLC16A2 BMPR1B TWIST1 CLIP2 GDF5 TP63 ACVR1 BAZ1B GTF2IRD1
C0018552	Hamartoma	DisGeneNet	CYP1A1 FLCN TFAP2A
C0018553	Hamartoma Syndrome Multiple	DisGeneNet	KLLN SEC23B AKT1 FGFR2 PIK3CA PTEN SDHB SDHC SDHD BMPR1A
C0018564	Hand deformities	DisGeneNet	ABCC9 NDRG1 PNPLA6 GATA1 GLA HK1 KCNA1 ATP7B TREM2 DGCR8 CCDC88A RPL5 RPL11 RPL15 RPL26 RPL35A RPS7 RPS10 RPS17 RPS19 RPS24 RPS26 RPS28 RPS29 TBX1 TYROBP UROS ALMS1 GAN DGCR6 DGCR14 DGCR2
C0018566	Congenital Hand Deformities	DisGeneNet	L1CAM LMNA PAX3 PTHLH SOX9 TFAP2B TP63 ADAMTSL2
C0018671	Head and Neck Neoplasms	DisGeneNet	CEBPA CSF3 DPYD EGFR FAT1 FOXE1 PRAME GPX1 GRP HABP2 AREG MAL MAPK1 MAPK3 RAD51 RARB BCL2 BCL2L1 STAT6 TGFA TYMS UROD VEGFA XRCC3 BAP1 APOBEC3B
C0018681	Headache	DisGeneNet	SH2B3 SLC19A2 PDCD10 CLCN2 CSF3 CTNNB1 CYB5R3 EPOR PTPN22 DNAI1 GNRH1 IFNA2 APP IL6 JAK2 KCNA1 LRP5 MEN1 MPL MSX2 MVK OXT SOST PIGT ADA2 TET2 CNNM2 PTEN BRAF TGFB1 THPO TP53 TTR VHL KRIT1 AIP LPIN2
C0018772	Hearing Loss Partial	DisGeneNet	ABCB6 PQBP1 COL4A3BP SF3B4 TCIRG1 NDRG1 STAMBP EBP RAI1 CHL1 GJB6 PRDM5 EXOSC8 AP1S1 CLCN7 COL1A1 COL1A2 COL2A1 COL4A3 COL4A4 COL4A6 COL10A1 CREBBP DDX11 DHCR7 SLC26A2 EDN3 EDNRB EP300 AK2 ERCC2 AKT1 ERCC3 ERCC4 ERCC5 EYA1 ABCD1 FANCA FANCC FANCD2 FANCE ACSL4 GPC4 FGFR3 FGFR2 NTNG1 FOXG1 P2RX2 FOXC1 FLNA FMR1 KAT6B CLDN14 KCNE5 ALOX12B FUCA1 GAA GALC WHRN GALNS SIN3A ZBTB20 ABCA12 TINF2 GBA GJB2 …
C0018777	Conductive hearing loss	DisGeneNet	NR2E3 TSHZ1 TOPORS SF3B4 APC2 MERTK PRPF8 RAI1 GJB6 TXNL4A PRDM5 CHRNG CNGB1 CNGA1 COL2A1 COMT CRX DHODH EDNRA ERF EYA1 FGFR3 FGFR2 SNRNP200 FLII FLNA FLNB SPECC1L CRB1 GRIP1 ARL2BP ABCA4 PRPF6 ALX3 FSCN2 NIPBL PRPF31 ZBTB20 IFT172 GATA1 GJA1 DNAI1 GJB2 GP1BB SETD2 GUCA1B IDH3B IMPDH1 LRP5 MAK ARVCF MEOX1 NEK2 NOTCH2 NOTCH3 NRL PAX1 IMPG2 SOST POLR1D PDE6A PDE6G PDE6B RAB23 PGM3 PRRX1 POR POU3F4 …
C0018780	Hearing Loss High-Frequency	DisGeneNet	DSPP GJB3 MYH9 RPGR
C0018781	Noise-induced hearing loss	DisGeneNet	MIR190B KCNE1 KCNQ1 MIR107 MIR10A MIR130B MIR183 MIR186 MIR200C MIR30D MIR30E MIR99B MIR325 MIR331 MIR339 MIR381 OGG1 MIR429 MIR146B TAOK1 MIR532 KCNQ4
C0018784	Sensorineural Hearing Loss (disorder)	DisGeneNet	NR2E3 USH1C BCAP31 TOPORS IRX5 ZMPSTE24 YAP1 MERTK CIB2 SPTLC1 SLC19A2 PRPF8 GJB6 PNPLA6 PRDM5 CHN1 ERCC8 CLCNKA CLCNKB CNGB1 CNGA1 COL2A1 COL4A3 COL4A5 COL9A1 COL9A2 COL9A3 COL11A1 COL11A2 COX6B1 COX10 COX15 CRX CRYM DDB2 DIAPH1 DLX5 DMP1 DNMT1 TYMP EDN3 EDNRB EFNB1 ELN ERCC1 ERCC2 EYA4 ERCC3 ERCC4 ERCC5 ERCC6 ESRRB EYA1 FGF3 FGFR1 FGFR3 FASTKD2 FOXC1 FOXI1 SNRNP200 FLNA SMCHD1 CRB1 HARS2 ARL2BP…
C0018790	Cardiac Arrest	DisGeneNet	KCNE3 IFNG INS KCNH2 KCNJ5 NDUFB11 SCN5A TNF TSPYL1 CALM1
C0018798	Congenital Heart Defects	DisGeneNet	IRX5 RAI1 CHRM3 JAG1 RCAN1 ECE1 EDN1 EDNRA AHR EYA1 FANCA FANCC FANCD2 FANCE FGFR2 GRIP1 FOLR1 NIPBL GCK AFF4 GNA11 GNAQ GP1BB HIF1A HOXA1 HOXA3 INS PDX1 KCNJ11 MID1 MTHFR NPPB ABCB1 PITX2 POU5F1 SLC29A3 MAML3 PTEN PEX2 PEX5 RAD51C STRA6 SOX9 ABCC8 TBX1 TGFB2 THAS TWIST1 UFD1L VEGFA OFD1 CAV3 CBFB KLF4 RECQL4 EIF2AK3 HAND2 ZEB2 MED12
C0018799	Heart Diseases	DisGeneNet	ABCC2 HSPB6 CRP CSF3 UNC45B ADRA2A CYBA AGT EPO ALB SIRT1 GCG HADHB HDAC1 APEX1 MIR34A ABCC1 MT2A NCF4 NPPB ATP2A2 OGG1 ATP5J PPP2CA B2M PSMA2 PNPLA2 PTGIR RAC2 RARG SCO1 SLC4A3 SPP1 TCF4 TH TIMP1 TNNI3 TNNT2 VEGFA XDH HDAC3 BSN S1PR2
C0018800	Cardiomegaly	DisGeneNet	ABCC9 CDKN1C GLRX3 RBCK1 KCNQ1OT1 CLIC2 CPT1A CPT1B CPT2 ADRA1B CTF1 ADRA2A ADRA2C CYP1A1 CYP1B1 GRK2 CYP2E1 DMD AGT EDN1 AHR AKT1 FBN1 FGF2 FHL2 FOXE3 SIRT4 CABIN1 FUCA1 GAA AOC1 GAS6 B3GAT3 GATA4 GBA SLC17A5 GSK3B HBB HDAC2 HEXB HFE HIF1A HMOX1 HRC HTR2B IGF1 IGF2 IL1B IL18 ITPR2 JUP KCNJ8 KCNQ1 LAMP2 LBR LIF LOX MIR21 SMAD3 MT2A MYBPC3 MYH11 MYLK NAGA NAGLU NEU1 NOS3 NPPA NPPB ATP2A2 NPR1 PAM1…
C0018801	Heart failure	DisGeneNet	FBLN5 PPARGC1A CIDEA CLIC2 COL1A1 COL1A2 CRP CS CSF2 CSF3 CTGF ADRA2C ADRB1 CYBB ADRB3 GRK2 ACE CFD DMD AGT DSP DTNA AGTR1 EDN1 EPHX2 EYA4 ALB FASN FBN1 KIF1B FLNA SIRT1 FXN RAB3GAP2 GATM GCG SLC17A5 MSTN GJA1 NOX1 GLA GLB1 GPX4 ACAD9 CXCL2 GSK3B HADHA HADHB HBA1 HBA2 HFE NRG1 HIF1A ACACA HMOX1 APCS HSPB1 HTR2B APOC1 IDS IFNG IL1B IL6 INS ABCC6 ITGB1 JUP KCNJ5 LMNA NR3C2 TRNC COX1 COX2 COX3 CYTB …
C0018802	Congestive heart failure	DisGeneNet	CLIC2 COL1A1 COL1A2 DMD DSP DTNA EYA4 FBN1 KIF1B FLNA FXN RAB3GAP2 SLC17A5 GJA1 GLA GLB1 ACAD9 HADHA HADHB HBA1 HBA2 HFE IDS ABCC6 JUP KCNJ5 LMNA TRNC COX1 COX2 COX3 CYTB ND1 ND5 ND6 TRNE TRNF TRNK TRNL1 TRNQ TRNS1 TRNS2 TRNV TRNW TRIM37 MYH6 MYH7 ATP5A1 PRKAG2 ENPP1 PEX7 PHYH PLOD1 TMEM70 PRKAR1A PSEN1 PSEN2 PSMB8 RET RPS19 SDHB SDHD SLC22A5 TAZ ACTC1 TF TNNI3 TNNT2 TPI1 TPM1 VHL WRN ALMS1 CAV3 …
C0018808	Heart murmur	DisGeneNet	FBN1 LDLRAP1 APOB LDLR RBBP8
C0018816	Heart Septal Defects	DisGeneNet	CITED2 SLC19A2 TXNL4A PUF60 FLNA PIGN POLR1A AFF4 HOXD13 SMAD4 NOTCH2 NSDHL PCSK5 BCOR MKS1 CHD7 RAP1A RAP1B RMRP SOS2 NR2F2 KDM6A KMT2D LZTR1 SEMA3E
C0018817	Atrial Septal Defects	DisGeneNet	GPC6 PQBP1 ZMPSTE24 CITED2 SLC19A2 TXNL4A COMT CREBBP DHCR7 JAG1 ECE1 EP300 EVC FBN2 FKTN GPC4 FGFR1 FGFR2 FOXC1 FLNB SPECC1L KAT6B PIGN SETBP1 GATA4 VPS33B GDF1 NPHP3 GPC3 GP1BB GPX4 CCDC22 HCCS HRAS HSPG2 KRAS LETM1 LMNA ARVCF MYH6 MYH7 ATIC NFIX NODAL NOTCH2 ZDHHC9 DYNC2LI1 RAB23 PIGA PIK3R2 POR BCOR CHD7 MAP2K1 MAP2K2 PTPN11 RIT1 RPS19 RREB1 SMN1 BRAF STK4 TBX1 TBX5 ACTC1 TLL1 HIRA UFD1L KDM6…
C0018818	Ventricular Septal Defects	DisGeneNet	AKT3 GPC6 PQBP1 CD96 CITED2 SLC19A2 STAMBP CPLX1 TXNL4A COMT NKX2-6 CREBBP GATA5 NKX2-5 CTBP1 DDX11 DHCR7 JAG1 DTNA ECE1 EP300 EPO EVC FBN1 FBN2 GPC4 FGFR2 FOXC2 TAB2 FLI1 FLNB SPECC1L TGDS KAT6B NIPBL TCTN3 PHGDH GATA4 GATA6 VPS33B GDF1 GPC3 GLI3 GP1BB CCDC22 HCCS HOXD13 HRAS IGBP1 KRAS LETM1 LRP5 ARVCF MEOX1 MGAT2 MGP NODAL ROR2 SIX6 PCSK5 DYNC2LI1 RAB23 PEX1 PIK3CA PIK3R2 FGFRL1 WNT4 DGCR8 DLL…
C0018824	Heart valve disease	DisGeneNet	RIPK3 COL1A1 COL1A2 EVC FCGR1A FLNA GALNS GLB1 PYCARD GUSB HTR2B IDS IDUA IL1B IL18 ITGB2 JAK2 LCN2 LETM1 LSP1 ARSB NOTCH1 DYNC2LI1 PTPN6 BGLAP CCL2 SPN SPP1 TIMP1 C6 NSD2 NELFA COL18A1 CASP3 LY86 ADAMTSL2
C0018834	Heartburn	DisGeneNet	SLC9A6 RAI1 CPLX1 CCR6 COL1A1 COL1A2 COL5A1 COL5A2 COL13A1 CTBP1 CTGF DDC DDOST DHCR7 ELN EXT2 NTNG1 FOXG1 FLII FLNA FMR1 PIGN GABRD NIPBL FBXL4 AFF4 HLA-DRB1 HRAS IRF5 LAMA2 LBR LETM1 MECP2 MID1 ASCL1 ASPA RERE NPHS1 ORC1 ORC4 MLXIPL FGFRL1 FAM134B ATRX KIF1A RNF125 CHD7 PYCR1 ALDH18A1 RAD21 RET RPL10 SALL1 SCN9A SKI SLC6A3 BRAF SSR4 CDKL5 TCF4 TFAP2A TSPYL1 TRPV1 NSD2 SMC1A LTBP4 KCNAB2 IKBKAP …
C0018843	Heat Stroke	DisGeneNet	FOS ALPL IL1A IL1B IL6 IL10 JUN NFKB1 NFKB2 REL RELA RELB TNF
C0018916	Hemangioma	DisGeneNet	GPC6 CPLX1 CTBP1 AKT1 KIF1B FLT4 HRAS IDH1 IDH2 KRAS LETM1 NRAS FGFRL1 CTSA AGGF1 PTEN RET SDHB SDHD TFAP2A VHL NSD2 NELFA DPM1
C0018920	Hemangioma Cavernous	DisGeneNet	SEC23B ENG AKT1 GDF2 HRAS KRAS SMAD4 MTM1 NOTCH1 NRAS PIK3CA MAP2K1 MAP2K2 PTEN SDHB SDHC SDHD BRAF TEK ACVRL1
C0018923	Hemangiosarcoma	DisGeneNet	CSF3 CTNNB1 FLT1 GJA4 ANGPT2 HRAS JUN KDR KRAS MYC PLCG1 PTPRB CCND1 TEK TP53 VEGFA VEGFC COL18A1
C0018924	Hemarthrosis	DisGeneNet	F2 F7 F8 F9 F10 F13A1 GGCX PLAU SERPINF2 VWF WAS
C0018926	Hematemesis	DisGeneNet	ENG WAS WIPF1 ACVRL1
C0018932	Hematochezia	DisGeneNet	ENG HPS1 IL10RA SMAD4 PTEN ADAM17 WAS WIPF1 ACVRL1
C0018939	Hematological Disease	DisGeneNet	KLF1 CYP2A6 CYP2C9 ALAD GLB1 IFNGR1 FAS MPO MTHFR MTR ABHD5 SAR1B GAR1 ATRX SLC4A1 XK CLDN1 FIG4
C0018965	Hematuria	DisGeneNet	YAP1 CLDN16 TREX1 COL4A1 COL4A3 COL4A4 CTLA4 DNASE1L3 AGXT F7 FGA CD2AP SLC37A4 MMACHC PTPN22 GLA HBB CFH HLA-DPB1 HMOX1 HPRT1 APOA1 APRT ASPG LMX1B LYZ MYH9 MYO1E PLAU POMC PRTN3 B2M TSC1 TSC2 UMPS GRHPR
C0018975	Hemeralopia	DisGeneNet	NR2E3 CNGA3 GRM6 SAG
C0018979	Hemianopsia	DisGeneNet	USH1C CIB2 WHRN HARS TRNC COX1 COX2 COX3 CYTB ND1 ND4 ND5 ND6 TRNF TRNH TRNK TRNL1 TRNQ TRNS1 TRNS2 TRNV TRNW MYO7A USH2A CLRN1
C0018989	Hemiparesis	DisGeneNet	TREX1 CCR1 COL4A1 EMX2 GBE1 HLA-B FAS IL10 IL12A MEFV TRNC COX1 COX2 COX3 CYTB ND1 ND5 ND6 TRNF TRNK TRNL1 TRNQ TRNS1 TRNS2 TRNV TRNW ATP1A2 ATP1A3 PNPLA8 ERAP1 ADA2 PRNP SCN1A SHH SIX3 SLC1A3 STAT4 TLR4 TPP2 C4A TSC1 TTR CACNA1A KLRC4
C0018991	Hemiplegia	DisGeneNet	CGA COL4A1 COL4A2 ATP1A2 ATP1A3 NOTCH3 ADA2 POLA1 PRF1 SCN1A SLC1A3 SUOX CACNA1A
C0018995	Hemochromatosis	DisGeneNet	CP HFE2 SLC40A1 HFE HP SLC11A2 HAMP BMP2 BMP6 AKR1D1 TFR2 TNF
C0019025	Hemoglobin F Disease	DisGeneNet	KLF1 HBB HBG1 HBG2
C0019054	Hemolysis (disorder)	DisGeneNet	G6PD SLC40A1 HMOX1 HP ATP7A SOD1
C0019061	Hemolytic-Uremic Syndrome	DisGeneNet	ADAMTS13 NQO1 EPO ALB MMACHC IL1A IL1B IL6 TNF
C0019079	Hemoptysis	DisGeneNet	COL3A1 CTLA4 DNASE1L3 PTPN22 HLA-DPB1 PRTN3
C0019080	Hemorrhage	DisGeneNet	CYP2C9 NQO1 F2 F7 FOS IL11 ITGB3 SERPINA1 PLAT PLAU PODXL POMC REN BDKRB2 P2RY12 VKORC1 FERMT3
C0019087	Hemorrhagic Disorders	DisGeneNet	LYST DKC1 F7 FAH DOLK KAT6B TINF2 B4GALT1 GNAS KRAS NRAS PARN RTEL1 WRAP53 NOP10 NHP2 PTPN11 RAF1 RASA2 RIT1 SOS1 SOS2 BRAF STIM1 TBXA2R TEK TERC TERT LZTR1 CYP7B1 RBM8A
C0019100	Severe Dengue	DisGeneNet	CLEC5A MICB PLCE1
C0019151	Hepatic Encephalopathy	DisGeneNet	GABRA1 GABRB1 GABRG2 GC GLUL XIAP LTA SH2D1A MAOA MAOB NOS1 OPRM1 PRKDC TSPO TNF
C0019158	Hepatitis	DisGeneNet	PARP1 CYP7A1 ALB F2R SHPK GNMT GUSB GZMB HMOX1 IFNG FASLG INS ENPP2 SERPINA1 ATP7B SKIV2L SPARC TF C1S TPP2 CAT CYP7B1 CD40LG KEAP1
C0019163	Hepatitis B	DisGeneNet	CYP2A6 HP IFNA1 IFNA2 IFNAR2 IFNB1 IFNG IFNGR1 IL10RB LOX LOXL2 SLC10A1
C0019188	Hepatitis Animal	DisGeneNet	UBD H19 LCN2 TFF3
C0019189	Hepatitis Chronic	DisGeneNet	COX17 CP COMMD1 GNMT GPX1 HGF IFNA2 KRT7 KRT19 SMAD2 MET MKI67 MT1A ATOX1 ATP7A ACTA2 SOD1 STAT3 TGFB1 CASP3 CAT CD40LG CCS
C0019196	Hepatitis C	DisGeneNet	CCR5 CYP2A6 CYP3A4 DDX58 IFNL3 HFE IFNA2 IFNG LOX LOXL2 LPL OPRM1 PTPRC SCARB1 CD81
C0019202	Hepatolenticular Degeneration	DisGeneNet	CP AHCY A2M ANXA5 APOE IL6 CXCL8 IL10 LOX LOXL2 ASMT NDUFB7 ATP7B SDHAF2 PPP3CA PPP3CB PRNP ANKS1B HAMP BHMT SNCA TIMP1 TNF CAMK2A
C0019209	Hepatomegaly	DisGeneNet	ADA GNE TSFM SLC25A15 CD96 CDKN1C TCIRG1 RNASEH2A AGPAT2 NPC2 KLF1 KCNQ1OT1 MRPL3 SEC63 LYST VPS45 ERCC8 CLCN7 COX6B1 COX10 CPOX CPT1A CPT2 CR2 CTLA4 CTNS CYBA CYBB CYP1A2 DGUOK DHFR AGA AGL ABCA1 STOM ERCC6 AKT2 ETFA ETFB ETFDH EWSR1 F5 FAH FBN1 FBP1 GPC4 FGA DOLK FASTKD2 ALDOB RPGRIP1L TNFRSF13B KAT6B FOS AMACR FUCA1 G6PC SLC37A4 GAA GALE GALNS GALT IFT172 GBA GCDH SLC17A5 BSCL2 NPHP3 GPC3 GLB1…
C0019214	Hepatosplenomegaly	DisGeneNet	RNASEH2A TREX1 CLCN7 CSF3R ABCA1 COG2 GBE1 HEXB IDUA IL2RA LBR LIPA LPL SLC29A3 PSAP PEX2 STAT1 STXBP2 TALDO1 CA2 CAV1 TNFSF11
C0019243	Angioedemas Hereditary	DisGeneNet	F12 KNG1 SERPING1
C0019270	Hernia	DisGeneNet	COL1A2 AGA FLNA FUCA1 IDUA NEU1 PIK3CA TMCO1 ALDH18A1
C0019284	Diaphragmatic Hernia	DisGeneNet	CFTR AGT EDN1 EDNRA EDNRB ELN FGF2 ZFPM2 GATA4 GATA6 GJA1 FOXA2 HOXA5 HOXB3 ICAM1 IGF1 IGF2 IL6 AQP5 KCNA2 KCNB1 KCNMA1 LRP2 NOS3 NPPA STRA6 SFTPB SFTPC BMP4 SLIT3 NR2F2 TGFB1 THAS THRA THRB NKX2-1 TNF UCHL1 VCAM1 WT1 FGF18
C0019288	Hernia Femoral	DisGeneNet	COL1A1 COL2A1 COL5A1 COL5A2 SLC26A2 TBX1 TRIP11
C0019294	Hernia Inguinal	DisGeneNet	GNE GPHN IRX5 FBLN5 CHRNG COL1A1 COL1A2 COL2A1 COL3A1 COL5A1 COL5A2 SLC26A2 DVL1 ELN EZH2 GPC4 FGD1 FGFR1 SATB2 SPECC1L TGDS ATP6V0A2 SHPK NIPBL GALNS SIN3A TBL2 AMH AMHR2 GPC3 GLB1 GLRA1 GTF2I GUSB DSE EFEMP2 HSPG2 IDS IDUA INSR AR ISL1 LIMK1 SMAD3 ARSB MAN2B1 MYH3 NEU1 NOTCH2 NOTCH3 ROR2 MBTPS2 PIK3R1 PLOD1 PLOD2 ATP7A POLA1 DGCR8 TMEM70 ABCD4 PYCR1 ALDH18A1 RFC2 RPS6KA3 TBX1 TBX3 TGFB2 TGFB3 T…
C0019322	Umbilical hernia	DisGeneNet	ABCC9 GPC6 GPHN FBLN5 AGPAT2 CHRNG COL1A1 COL2A1 COL5A1 COL5A2 NKX2-5 AGA SLC26A2 DVL1 EFNB1 EZH2 GPC4 FGD1 SPECC1L TGDS ATP6V0A2 BSCL2 GPC3 GLRA1 GUSB HSPG2 IDS IDUA INSR ISL1 KCNH1 KCNJ8 LRP2 SMAD3 ARSB NFIX NOTCH2 NOTCH3 ROR2 DUOX2 NSDHL MBTPS2 RAB23 ATP7A RIN2 DGCR8 POU1F1 ATRX TMEM70 CHD7 PROP1 PTCH1 ALDH18A1 SALL1 SKI SLC5A5 TBX1 TG THRA THRB TPO TRHR TSHB TSHR WNT5A PAX8 LHX3 DGCR6 DGCR14 …
C0019337	Heroin Dependence	DisGeneNet	DRD2 GABRA2 LEP NGF OPRM1 POMC RETN BDNF ADIPOQ
C0019372	Herpesviridae Infections	DisGeneNet	NECTIN1 SCN8A SCN9A
C0019521	Hiccup	DisGeneNet	GCSH GLDC AMT
C0019555	Hip Dislocation Congenital	DisGeneNet	IRX5 TRAIP CENPE PLK4 CHRM3 COL9A1 COL9A2 COL9A3 COMP DHODH SLC26A2 EYA1 CEP152 FLNA KAT6B ATP6V0A2 SHPK VPS33B HNRNPK HSPG2 KIF22 ARSB MATN3 MMP13 PCNT NIN ATR PPP2R5D UFSP2 IARS2 PYCR1 ALDH18A1 RBBP8 RYR1 SIX1 SNRPB TBX15 THRA UMPS KDM6A WNT7A KMT2D MKKS GDF5 OFD1 AP3B1 LONP1 TBX4
C0019569	Hirschsprung Disease	DisGeneNet	HSCR9 SF3B4 SEMA3C CREBBP DHCR7 ECE1 EDN3 EDNRB EP300 SEMA3D HSCR6 HSCR7 SH2B1 KIF1BP GATA1 GDNF DIEXF NRG1 KIT L1CAM HSCR8 HSCR5 MIR195 MIR206 MIR218-1 ASCL1 NRTN PAX3 MBTPS2 BCOR RET RMRP BDNF SLC6A8 SNAI2 SOX10 MKKS NAA10 SDPR PHOX2B
C0019572	Hirsutism	DisGeneNet	LRPPRC CDK5 AGPAT2 SDCCAG8 SRCAP CREBBP CYP11B1 EP300 ERCC6 FGFR2 FLNA FSHR NIPBL BSCL2 GNS NR3C1 GUSB IDUA KCNH1 LMNA ARSB MMP2 NAGLU NOTCH2 NANS WNT4 POMC RIN2 PPARG PPP1R3A PRKACA PRKAR1A BBS1 BBS4 SGSH UBE2A KDM6A KMT2D MKKS SMC1A CAV1 AIP PAPSS2 SMC3 BMP15 ADAMTS2 H6PD
C0019693	HIV Infections	DisGeneNet	ALYREF PSME3 NUTF2 CDKN1A SIGMAR1 EMG1 IPO7 CCT7 PRPF8 HSPH1 SF3A3 COPS6 RAB32 CLIC1 CCR3 CX3CR1 GADD45A EIF4A1 EIF4EBP1 ALB FCER2 CCT5 PSME4 SIRT1 GTF3A HDGF CD209 HLA-B HLA-C HP BIRC2 BIRC3 HSPA9 HSPB1 HSP90AA1 HSP90AB1 HSPD1 APOA1 IFNG IL2 IL2RA IL4R CXCR1 IL10 ILF2 EIF6 KIR3DL1 KPNB1 ARHGAP4 ARHGDIA ARHGDIB LYN MAZ MBL2 MDM2 NUP88 ODC1 SERPINA1 PPIB PSMA4 PSMA5 PSMA6 PSMB4 PSMB10 PSMC3 PSMC5 …
C0019825	Hoarseness	DisGeneNet	SLC19A2 RAI1 AGA SLC26A2 ECM1 EDA ELN EZH2 FBN1 IQSEC2 FLII FLNA LEMD3 TBL2 GTF2I HRAS IDS KRT17 LAMA3 LAMB3 LAMC2 LIFR LIMK1 MLXIPL RFC2 TRH CLIP2 BAZ1B AIP GTF2IRD1 MATR3
C0019829	Hodgkin Disease	DisGeneNet	MTHFD2 CSF3 DKC1 KLHDC8B GATA3 GSTP1 IFNA2 ATM NFKBIA UGT1A1 PTPN1 PVT1 REL COL14A1 CFLAR TNFRSF8
C0019880	Homocystinuria	DisGeneNet	MMACHC MMADHC MTHFR MTR MTRR ABCD4 CBS
C0020071	Hereditary Sensory Autonomic Neuropathy Type 1	DisGeneNet	SPTLC1 ATL3 ATL1 SPTLC2
C0020075	Hereditary Sensory Autonomic Neuropathy Type 5	DisGeneNet	SCN11A NGF NTRK1 SCN9A SCN10A
C0020179	Huntington Disease	DisGeneNet	CNR1 RCAN1 FAAH GDNF HTT MAOA MAOB OGG1 IP6K2 DIABLO SLC2A3 AIFM1
C0020224	Polyhydramnios	DisGeneNet	ZMPSTE24 SPINT2 EBP CHRNA1 CHRND CHRNG CLCNKA CLCNKB CNTN1 COL2A1 CREBBP DHCR7 DMPK DNM2 SLC26A3 SLC26A2 EP300 ERBB3 GPC4 FGFR3 FOXF1 FOXE1 SLC35D1 FLNB KAT6B PIGN ALPL SIN3A PHGDH GBA GBE1 GPC3 GLE1 HBA1 HBA2 HIC1 HOXD13 HRAS HSD17B4 IGF2 INPPL1 ITGA6 ITGB4 KCNJ1 KCNJ6 LBR LMNA MTM1 MUSK MYCN MYH11 MYOD1 NEB OTX2 PAFAH1B1 PLEC PRRX1 TMCO1 WDR60 CHD7 FLVCR2 PTH1R ACTA1 RAPSN RIT1 RYR1 SLC12A1 SNR…
C0020225	Hydranencephaly	DisGeneNet	PHGDH NDE1 FLVCR2 TBX15
C0020255	Hydrocephalus	DisGeneNet	AKT3 HDAC6 SF3B4 TCIRG1 RNASEH2A POMT1 CENPF B4GAT1 CLCN7 COL4A1 DAG1 DHCR7 DHCR24 ERCC2 ERCC3 ERCC4 ERCC5 FANCB FKTN GPC4 FGFR1 FGFR3 FGFR2 ICK FLNA GRIP1 GALC SIN3A MMACHC ZBTB20 B3GAT3 GBA SLC17A5 GFAP B4GALT1 GPC3 GLI2 CCDC22 OSTM1 SNX10 GPSM2 GUSB GMPPB POMT2 HBA1 HBA2 HCCS VSX1 HRAS IDS IDUA RBPJ L1CAM LAMB1 ARSB MTM1 MUSK NF1 NOTCH1 NOTCH2 OGDH TMEM216 MBTPS2 SUFU PIK3CA PIK3R2 PLG POR DLL…
C0020295	Hydronephrosis	DisGeneNet	CDKN1C CRTAP EBP CHRM3 CPT2 DHCR7 DVL1 EGR1 ERBB3 FANCB GPC4 FGFR1 FGFR2 FOXF1 FLNA KAT6B PIGN SETBP1 GPC3 HOXD13 ITGA6 ITGB4 NBN ROR2 NSDHL RAB23 PEX1 PEX6 PEX10 PEX12 PEX13 PEX14 PLEC ATP7A ATRX BCOR WDR60 CHD7 PEX26 MASP1 PTGS2 PEX19 PEX2 PEX5 RAD51C SHH SOX9 BRAF TBX1 TBX15 WFS1 WNT5A XDH ZIC3 MKKS RBM10 NAA10 LTBP4 PEX3 TP63 PEX11B TBX18 PEX16 PIGL PTGES SEMA3E LRIG2 WASHC5 ARNT2
C0020302	Hydrophthalmos	DisGeneNet	POMT1 CYP1B1 DAG1 FKTN FGFR2 B3GAT3 GNAQ POMT2 LTBP2 MYOC OCRL PAX6 PITX2 POMGNT1 PYCR1 TEK TWIST1 LARGE1 CHST3
C0020305	Hydrops Fetalis	DisGeneNet	KLF1 COL2A1 COL11A1 CCBE1 SLC26A2 FLNB GBA GBE1 SLC17A5 GUSB HADHA HADHB HBA1 HBA2 NEK1 NEU1 WDR60 PTH1R RYR1 BSND TRIP11 FIG4
C0020428	Hyperaldosteronism	DisGeneNet	CLCNKA CLCNKB CYP11A1 CYP11B1 CYP11B2 CYP17A1 SLC26A3 KCNJ1 KCNJ5 KCNJ10 NR3C2 ATP1A1 ATP2B3 SCNN1A SCNN1B SCNN1G SLC12A1 CACNA1D BSND
C0020429	Hyperalgesia	DisGeneNet	PROKR1 SCN11A CNR1 CNR2 ADM CSK AGER DRD3 AGT EDN1 AIF1 P2RX2 FOS ALOX12 ALOX5 GDNF GFAP GRIN1 GRIN2B HMGB1 HOXD1 HTR2A IGF1 IL1A IL1B IL1RN IL6 CXCL8 IL10 INSR ITGA2 KNG1 MC1R MMP3 MPZ NGF NOS1 NOS2 NTF3 TNFRSF11B OPRM1 P2RX3 GAL PDYN PNOC AVP PRKCE PRKCG MAPK1 MAPK3 MAPK7 MAPK8 MAPK9 PTGER1 PTGS1 PTGS2 PTHLH SLC12A5 RAF1 TRPV4 PROK2 BDKRB1 BDKRB2 SCN10A CCL2 SPARC SYN2 TAC1 TACR1 THBD TNF VIP T…
C0020433	Hyperbilirubinemia	DisGeneNet	ABCC2 CSF3 UGT1A1 TNF
C0020437	Hypercalcemia	DisGeneNet	CDKN1A CDKN1B CDKN1C CDKN2B CDKN2C AP2S1 COL10A1 CYP24A1 CYP27B1 ELN KIF1B ALPL TBL2 GTF2I IL6 LIMK1 MEN1 TNFRSF11B PTH PTHLH PTH1R RET RFC2 SDHB SDHD SLC34A1 TNF VHL CLIP2 CALCA CALCR CASR TNFSF11 BAZ1B KL GTF2IRD1
C0020438	Hypercalciuria	DisGeneNet	CDKN1C CLDN16 CFTR CLCN5 CYP24A1 ELN ALPL TBL2 GNA11 GTF2I KCNJ1 LIMK1 MEN1 OCRL PIGT ATP7B POMC PTH PTH1R RFC2 SLC12A1 SLC34A1 CLIP2 CASR BAZ1B GCM2 GTF2IRD1
C0020443	Hypercholesterolemia	DisGeneNet	SLC25A13 CES1 CETP RAI1 COL3A1 CTF1 CYP7A1 CYP27A1 JAG1 ABCA1 EDN1 FLII PCSK9 LDLRAP1 NOX1 HMGCR APOB ICAM1 APOC3 APOE LDLR LEP LIPA LMNA LPA LPL MYLK OCRL PHKA2 PON1 APTX SELE NCF1 TTPA VCAM1 NR4A3 CAV1 DGAT1 DYRK1B
C0020445	Hypercholesterolemia Familial	DisGeneNet	CETP CYP7A1 ABCA1 LDLRAP1 APOA2 APOA4 APOB APOC3 APOE LCAT LDLR LIPC LPL PON1 PON2 SMPD1 TTPA
C0020452	Hyperemia	DisGeneNet	ADA ADCYAP1 ADRB1 AGT IL1B KNG1 LIPC NOS2 PTGS2 BDKRB2 TAC1 CAT ADIPOQ
C0020455	Hypergammaglobulinemia	DisGeneNet	VPS45 ELANE SETX GBA NRAS B2M PSMB8 SFTPC TERT PSTPIP1
C0020456	Hyperglycemia	DisGeneNet	LRPPRC ZMPSTE24 PRDX4 COL3A1 NQO1 AGER FBN1 GATA6 GCG GCK GPX1 HMGA1 HSD11B1 INS INSR PDX1 KCNJ11 LEPR LMNA NFE2L2 NOS3 PIK3R1 PLAGL1 PPARG PPP1R3A PRKCB PTGS2 SIM1 SP1 ABCC8 HNF1A IRS2 EIF2AK3
C0020458	Hyperhidrosis disorder	DisGeneNet	AGPAT2 MALT1 SCN11A COL6A1 COL6A2 COL6A3 DDC DKC1 EDN3 FGFR3 KIF1B CLCF1 FOS FUCA1 GABRA3 TINF2 BSCL2 GDNF FOXP1 HEXB HINT1 HLA-B HMBS HNF4A HPGD BIRC3 IGH IGHMBP2 IL12B JAK2 JUP KCNJ11 KRT1 KRT5 KRT6A KRT6B KRT9 KRT14 KRT16 KRT17 LIFR MEN1 ASCL1 MPL PARN RTEL1 FAM134B PPARG KIF1A WRAP53 NOP10 NHP2 MAP2K1 MAP2K2 PRNP PSMB8 RET BDNF SCN9A SDHB SDHC SDHD SLC18A2 SLCO2A1 DST ABCC8 HNF1A MLX TERC TER…
C0020459	Hyperinsulinism	DisGeneNet	NR2E3 MKRN3-AS1 TOPORS ZMPSTE24 MERTK AGPAT2 PRPF8 CNGB1 CNGA1 COL3A1 CRX TSC22D3 ESR1 FBN1 SNRNP200 CRB1 FOS ARL2BP NPAP1 ABCA4 PRPF6 FSCN2 SH2B1 PRPF31 IFT172 GCG BSCL2 GLUD1 GPX1 GUCA1B HMOX1 IDH3B IMPDH1 INS INSR IPW IRS1 LEP LEPR LMNA MAK MC4R NDN NEK2 NOS3 NRL IMPG2 PDE6A PDE6G PDE6B PLIN1 MAGEL2 PPARG PPP1R3A POMGNT1 BBS2 RBP3 PRPH2 RGR RHO RLBP1 ROM1 RP9 RP1 RP2 RPGR RPE65 SAG SIM1 SNRPN …
C0020461	Hyperkalemia	DisGeneNet	ABCB6 CYP11A1 CYP11B2 CYP17A1 LPIN1 KLHL3 INVS HSD3B2 INS NR3C2 RYR1 SCN4A SCNN1A SCNN1B SCNN1G CA12 CUL3
C0020473	Hyperlipidemia	DisGeneNet	ZMPSTE24 TFG CETP PPARGC1B ADRB2 ADRB3 CYP19A1 AGL ALB G6PC SLC37A4 LDLRAP1 GCG GLA APC APOB APOC3 APOE IRS1 LDLR LEPR LIPC LMNA LMX1B LPL MYO5A NOS3 NPHS1 PPARA PYGL RAB27A NPHS2 NEIL1 ACTN4 DGAT1
C0020474	Hyperlipidemia Familial Combined	DisGeneNet	HYPLIP2 FASLG LPL USF1
C0020476	Hyperlipoproteinemias	DisGeneNet	CETP APOC3 LIPC PON1 PPARA
C0020480	Hyperlipoproteinemia Type IV	DisGeneNet	APOA5 LIPI HTGS RP1
C0020481	Hyperlipoproteinemia Type V	DisGeneNet	APOA5 LPL CREB3L3
C0020488	Hypernatremia	DisGeneNet	DSG1 AQP2 POMC AVPR2 ARNT2
C0020490	Hyperopia	DisGeneNet	PQBP1 MKRN3-AS1 RAD50 ZMPSTE24 CTCF CLDN16 KERA ERCC8 CNGA3 ERCC6 FKTN FGD1 ATF6 ADNP CRB1 NPAP1 SIN3A B3GAT3 GNAT2 POMT2 IPW LMNA SMAD4 MAG MITF NDN PCNT CHMP1A PDE6C PDE6H PDGFRB PIGT MAGEL2 CNGB3 RPGR RS1 SLC6A8 SNRPN FOXL2 TYR BEST1 MKRN3 KDM5C HERC2 NOG EIF2AK3 CHST3
C0020492	Hyperostosis	DisGeneNet	LEMD3 PSMB8 PTEN PTH TGFB1
C0020500	Hyperoxaluria	DisGeneNet	SLC26A1 AGXT IL6 NFKB1 PEX1 CCL2 CCL5 GRHPR
C0020502	Hyperparathyroidism	DisGeneNet	CDKN1A CDKN1B CDKN2B CDKN2C GNAS MEN1 OCRL PTH1R CCND1 RET VDR CASR
C0020503	Hyperparathyroidism Secondary	DisGeneNet	CRP CYP27B1 ALPL IL6 ACP5 PTH VDR
C0020505	Hyperphagia	DisGeneNet	MKRN3-AS1 AGPAT2 NPAP1 SH2B1 BSCL2 GNAS GRN IPW LEP LEPR MAPT MC4R MEN1 NDN NTRK2 PCSK1 POMC MAGEL2 PSEN1 SIM1 SLC3A1 SLC5A2 SNRPN MKRN3 HERC2 PREPL
C0020507	Hyperplasia	DisGeneNet	PRG4 RLN3 COL2A1 AKT1 KDM1A BRD4 GLP1R HIF1A HMOX1 HSPB1 IL9 IL13 KCNK1 LDLR MAT1A MMP9 MYCN NFE2L2 OGG1 PIK3CA MAPK6 PTGS2 CCND1 TCF7L2 TGFB1 ZFP36
C0020514	Hyperprolactinemia	DisGeneNet	CTNNB1 DRD2 GAD1 GNAS GNRH1 LHB PRL PRLR BRAF AIP
C0020517	Hypersensitivity	DisGeneNet	CCR9 CCR1 CCR6 COMMD1 CYP1A1 DSG1 ALB ABCF1 CXCR3 CD274 CXCL1 HLA-B HLA-DQA1 HLA-DQB1 HLA-DRB1 HLA-DRB4 HLA-DRB5 HP IFNG IL1B IL1R1 IL2RB IL4 IL5RA IL6 IL6ST CXCR2 IL13 IL16 IL17A IL18 ITGB2 KNG1 CXCL9 MTHFR MYLK CLEC4A PF4 PPBP MAP2K6 CCL2 CCL3 CCL4 CCL7 CCL8 CCL11 CCL17 CCL19 CCL20 CCL24 CXCL5 CX3CL1 SELP SPP1 TAC1 TGFB1 TNF TNFRSF1A TNFRSF1B CCR2 IL1R2 CASP1 CD40LG
C0020523	Immediate hypersensitivity	DisGeneNet	MS4A2 FCER2 IL4 IL10 IL13 IL18 PLA2G7 IL33
C0020532	Hypersplenism	DisGeneNet	GBA HBB FAS SCARB2
C0020534	Orbital separation excessive	DisGeneNet	AKT3 GNE ABCC9 LRPPRC IRX5 ZMPSTE24 APC2 ZBTB18 SEC23A FBLN5 STAMBP CENPF SPINT2 TBR1 RAI1 CHL1 ZMYND11 CPLX1 TXNL4A IL1RAPL1 MAN1B1 CHRNA1 CHRND CHRNG CNTN1 COL2A1 COL3A1 COL5A1 COL11A1 COL11A2 ADK COX7B CTBP1 CTNND2 DHCR7 AGA DNMT3B JAG1 SLC26A2 DVL1 EFNB1 MEGF8 ELN AKT1 ERF EXT2 EZH2 FBN1 GPC4 FGD1 FGF10 FGFR1 FGFR3 FGFR2 FH FOXC1 SPG20 FLI1 FLII FLNA FLNB RPGRIP1L SPECC1L GRIP1 KAT6B ATP6V0A2…
C0020538	Hypertensive disease	DisGeneNet	SH2B3 GJC1 ABCB6 ZMPSTE24 VAV3 CETP SDCCAG8 UTS2 RALBP1 IFT27 ADCY5 HRH3 ERCC8 ADD1 CLCNKA CMA1 COL1A1 COL3A1 COL4A3 COL4A4 COL4A5 CPOX CRHR2 CRP CTGF ADRA2A ADRB1 CYBA CYBB CYP1A1 GRK2 CYP11B1 CYP11B2 CYP17A1 CYP21A2 ACE DRD2 AGT DUSP5 AGTR1 AGTR2 ECE1 EDN1 EDN3 EDNRA EGFR AHR ELN EPO ERCC4 ERCC6 ALAD ALB F11 F12 FBN1 GSTA5 FGA FGFR2 CEP164 FOXF1 TRIM32 FOXE3 FMO3 NEDD4L FN1 FOS CD2AP ALOX15 MTO…
C0020540	Malignant Hypertension	DisGeneNet	CYP17A1 AGT REN
C0020541	Hypertension Portal	DisGeneNet	DGUOK ENG F5 RPGRIP1L TNPO3 SHPK GBE1 GDF2 IL12A IL12RB1 IRF5 JAK2 SMAD4 NOS3 PKHD1 POU2AF1 AVP SPIB VEGFA ACVRL1 TJP2 TNFSF15
C0020542	Pulmonary Hypertension	DisGeneNet	FBLN5 COL1A1 COL1A2 SLC31A1 CBLN2 ACE EDN1 EDNRB FBN1 FOXF1 FLNA SPECC1L BRD4 PDSS1 ALOX5 SLC37A4 GBA GJA1 NFU1 HIF1A HLA-B HTR2B IDUA CXCL8 IL12B KCNK3 ARG2 LIFR LIPA LOX MIR204 SMAD9 MGP EIF2AK4 NFIX NOS3 NOTCH1 NPPB ATP5A1 PAM16 LIPT1 ATP7A SARS2 PRKG1 ACTA2 CCL1 CCL2 SFTPB SFTPC SLC6A4 BMPR2 SOD2 TBX2 MLX TERT TGFA TNF TPH1 CA9 CACNA1D ALMS1 CALCA CAV1 BANF1 ACVRL1 CHST3 TBX4 CD40LG FIG4
C0020544	Renal hypertension	DisGeneNet	AGT MYH9 NPPA
C0020545	Hypertension Renovascular	DisGeneNet	ELN TBL2 GTF2I LIMK1 NOS3 RFC2 STAT1 CLIP2 BAZ1B GTF2IRD1
C0020546	Hypertensive crisis	DisGeneNet	HLA-B HMBS IL12B MLX
C0020550	Hyperthyroidism	DisGeneNet	AKT1 GNAS GPX1 GSR AQP1 PIK3CA PON1 PTEN SOD1 SOD2 THRB TSHR CAT CARTPT
C0020555	Hypertrichosis	DisGeneNet	COX10 COX15 SETBP1 GATA1 GLB1 IDS INSR LTBP3 MAN2B1 NDUFA2 NDUFA9 NDUFA10 NDUFS3 NDUFS4 NDUFS8 RNF125 SLC29A3 FOXRED1 BCS1L SDHA BLM SOX11 SURF1 UROS
C0020557	Hypertriglyceridemia	DisGeneNet	CETP APOA5 CRP GCKR APOB IFNA2 INS LPL PLTP PPARA BCHE LMF1
C0020564	Hypertrophy	DisGeneNet	CREM CSF3 AGER AGT EDN1 AHR F2 SIRT1 ANGPT1 ATP6 COX1 NPY MAPK1 MAPK3 PTEN RLN1 TRPC6
C0020578	Hyperventilation	DisGeneNet	VAV3 AHR FBP1 HLCS CDKL5 NRXN1
C0020580	Hypesthesia	DisGeneNet	DYNC1H1 GIF APP PEX7 PGM3 PHYH CUBN
C0020595	Hypoaldosteronism	DisGeneNet	CYP11A1 CYP11B1 CYP11B2 NR0B1 NR3C1 AIRE HSD3B2 HSD11B2 NR3C2 SCNN1B SCNN1G AAAS
C0020597	Hypobetalipoproteinemias	DisGeneNet	CCT5 ANGPTL3 APOB APOC3 SAR1B
C0020598	Hypocalcemia	DisGeneNet	COMT GNA11 GNAS GP1BB ARVCF PDE4D POMC DGCR8 PPM1B CHD7 PRKAR1A PTH RMRP RREB1 SLC3A1 SLC4A1 TBX1 TBCE BTK HIRA UFD1L VDR DGCR6 DGCR14 CASR CAV1 STX16 GCM2 PREPL SEC24C SEMA3E DGCR2
C0020599	Hypocalciuria	DisGeneNet	AP2S1 KCNJ10 SLC12A3 CASR
C0020608	Hypodontia	DisGeneNet	ZMPSTE24 SDCCAG8 CPLX1 EDAR POLR3A EDARADD COL17A1 CTBP1 CTSK DKC1 EDA ELN EVC FGD1 FGF10 FGFR1 FGFR3 FGFR2 FOXC1 FLNB TINF2 TBL2 GTF2I IRF6 ITGB4 LAMA3 LAMB3 LAMC2 LETM1 LIMK1 LMNA LRP6 MSX1 TRIM37 NFKBIA PARN PAX9 ACOX1 MLXIPL IFT52 DYNC2LI1 RTEL1 PIK3R1 PITX2 FGFRL1 RBM28 WRAP53 NOP10 NHP2 POLR3B PRKAR1A PTH1R NECTIN1 BBS1 BBS4 RAP1A RAP1B RFC2 RMRP RPS6KA3 TBX3 TERC TERT TGFA SUMO1 KDM6A CLIP…
C0020615	Hypoglycemia	DisGeneNet	LRPPRC APC2 CPT1A CYP21A2 DBT DGUOK DLD AGL ETFA ETFB ETFDH FAH FBP1 GPC4 ALDOB MLYCD GPR161 NNT G6PC SLC37A4 MTO1 NDUFAF3 GALT GCDH GH1 GHR GHSR GK GPC3 GLI2 ACAD9 SETD2 NDUFAF4 NR3C1 GSR HSD17B10 HADHA HMGCL HMGCS2 HNF4A HRAS ACADM IGF2 IL1B ACADSB INS INSR KCNJ11 MEN1 MPI MPV17 NDUFA1 NDUFB3 NDUFB9 NDUFS1 NDUFS2 NDUFS3 NDUFV1 NDUFS4 NDUFS6 NDUFV2 OTC OTX2 PC CDON PCCA PCCB PCK1 PCK2 NDUFAF1 MP…
C0020617	Hypoglycemic coma	DisGeneNet	ETFA ETFB ETFDH GCK GLUD1 HADH INSR NFKB2 SLC16A1 ABCC8
C0020619	Hypogonadism	DisGeneNet	NR2E3 TOPORS CDKN1C MERTK PRPF8 SDCCAG8 CGB3 IFT27 CHRNG ERCC8 CNGB1 CNGA1 CRX CYP17A1 CYP19A1 DDB2 DMPK ERCC1 ERCC2 ERCC3 ERCC4 ERCC5 ERCC6 ABCD1 TRIM32 SNRNP200 FMR1 SMCHD1 CRB1 ARL2BP ABCA4 PRPF6 FSHB FSCN2 SIN3A PRPF31 ZBTB20 IFT172 BBS9 GNAS GNRH1 GNRHR GUCA1B HFE IDH3B IGF1 IMPDH1 AR LEP LEPR LHB LMNA MAK ARSE NEK2 NPHP1 NRL IMPG2 PDE11A WDPCP PDE4D PDE6A PDE6G PDE6B POLD1 MAGEL2 LZTFL1 ATR…
C0020620	Hypohidrosis	DisGeneNet	ZMPSTE24 GJB6 EDAR COL11A1 CTNS EDA CLCF1 ALOX12B ABCA12 GJB2 GLA HEXB KRT14 LIFR LMNA STS NFKBIA MBTPS2 SCN9A ELOVL4 TGM1 IKBKAP CASK TP63 CRLF1
C0020621	Hypokalemia	DisGeneNet	CLCNKA CLCNKB COL3A1 COL5A1 CTNS ADRB2 CYP11B1 CYP17A1 SLC26A3 AGT NR3C1 HSD11B2 INS KCNJ1 KCNJ5 KCNJ10 SMAD4 NPPB OCRL POMC SCN4A SCNN1B SCNN1G SLC2A2 SLC12A1 SLC12A3 BMPR1A SST CACNA1D CACNA1S BSND AIP USP8
C0020625	Hyponatremia	DisGeneNet	CLCNKA CLCNKB CTNS CYP11A1 CYP11B2 SLC26A3 NR0B1 HSD3B2 IFNG NR3C2 NFKB2 OCRL OXT SARS2 AVP AVPR2 PRF1 TRPV4 SCNN1A SCNN1B SCNN1G CA12 BSND TBX19
C0020626	Hypoparathyroidism	DisGeneNet	IRX5 COL4A5 COMT GATA3 GP1BB AIRE ARVCF ATP7B PTH PTH1R RREB1 TBX1 HIRA UFD1L CASR GCM2 SEC24C
C0020635	Hypopituitarism	DisGeneNet	CYP17A1 CYP19A1 GLI2 PRL
C0020639	Hypoproteinemia	DisGeneNet	LAMB2 NPHS1 PRF1 PRSS1 TMPRSS15 B2M RAG1 RAG2
C0020649	Hypotension	DisGeneNet	NISCH CLCNKB CNR1 ADORA1 ADORA2A CRH ADRA1B CTF1 ADRA2A CYP11A1 CYP11B2 ACE DDC DRD1 DRD2 AGT AGTR1 EDN1 EDN2 EDN3 ALB FGF1 GCG GLI2 GNA11 GRIA1 GRIN2B HRH1 HSD3B2 HTR1B HTR1D IFNG IL1A IL1B IL2 IL6 INS KNG1 LMNB1 LTF MAOA MAOB MEN1 NR3C2 MUC1 NFKB2 NPPA NPPB OTX2 OXT PRKAG2 PDYN PLAT PLAU PNOC POMC POU1F1 AVP PRL PROP1 REN BDKRB2 RYR1 SCNN1A SCNN1B SCNN1G SLC9A3 SOD1 SOX3 TAC1 TNF UCN VHL VIP SL…
C0020651	Hypotension Orthostatic	DisGeneNet	CYP11B2 DBH TNPO3 HEXB IL12A IL12RB1 IRF5 OPRD1 OPRM1 ABCB1 ATP7A POU2AF1 SNCA SPIB AAAS IKBKAP CAV1 TNFSF15
C0020672	Hypothermia natural	DisGeneNet	CHRNB2 CNR1 DGUOK GCG GNRH1 IL12A IL12B ACADSB LHB NOS2 ATP7A SOD1 TNF TRH TSHB TSPYL1 PAX8
C0020676	Hypothyroidism	DisGeneNet	GNE NKX2-5 AKT1 FOXI1 FMR1 GPR161 FUCA1 GATA1 GNAS HSD17B3 IGSF1 KCNJ10 LMNA MARS NPHS1 DUOX2 CDON FOXP3 PTRH2 SLC26A4 PIK3CA PMM2 ACP5 POU1F1 CHD7 PROP1 PTEN SALL1 SLC5A5 SLC16A2 SOX3 TBX1 TG THRA THRB TPO TRHR TSC1 TSC2 TSHB TSHR WFS1 XRCC4 ALMS1 PAX8 HESX1 SQSTM1 SEMA3E LRBA
C0020678	Hypotrichosis	DisGeneNet	CDH3 LPAR6 ZMPSTE24 GJB6 EDAR COL11A1 DSG4 DSG1 EDA LIPH FLNA ALOX12B ABCA12 GJA1 HOXC13 KRT81 KRT83 KRT86 LMNA PKP1 SOX18 RPL21 SNRPE ST14 TGM1 TP63 CLDN1 RECQL4
C0020757	Ichthyoses	DisGeneNet	GJB6 SLC27A4 CHKB AP1S1 COL4A5 CSTA ALDH3A2 DOLK FLG ALOX12B ABCA12 VPS33B GJB2 PNPLA1 PSAT1 HRAS ITGB6 KRAS KRT1 KRT6A KRT6B KRT16 KRT17 STS ARSE NRAS SBDS POMP PEX7 PHYH FERMT1 MAP2K1 MAP2K2 BRAF ST14 STIM1 SUPV3L1 TGM1 CLDN1 TGM5 SNAP29
C0020758	Congenital ichthyosis	DisGeneNet	ALOX12B ALOXE3 TGM1
C0020796	Profound Mental Retardation	DisGeneNet	ADAR SLC9A6 RNASEH2A POMT1 TREX1 CLIC2 ERCC6 FKTN FGFR3 FH RAB18 SAMHD1 POMT2 HSPD1 IDS KCNJ6 MECP2 ATIC SEPSECS TUBA8 PIK3R2 NDE1 VPS53 POMGNT1 CCDC88A SPTAN1 CDKL5 BUB1B UBB RNF113A LARGE1
C0020951	Immune Complex Diseases	DisGeneNet	MASP2 IFNG C1QA
C0020981	Angioimmunoblastic Lymphadenopathy	DisGeneNet	DNMT3A IDH2 RHOA TET2
C0021051	Immunologic Deficiency Syndromes	DisGeneNet	CFTR MALT1 CORO1A LYST COMT CR2 CTLA4 CTPS1 CFD DKC1 AGL DNMT3B DOCK2 FCGR3A CLCA4 TNFRSF13B SIN3A GATA1 GATA2 TINF2 GP1BB LAMTOR2 BLNK ICOS HBB CFH XIAP SP110 IFNGR2 IGHM IGLL1 IKBKB IL2RA IL12B IL12RB1 IRF7 LCK LEPR SH2D1A ARVCF MUT MYD88 NFKB1 NFKB2 IL21R PARN IRAK4 DCTN4 RTEL1 ADA2 PGM3 PIK3CD PIK3R1 PKP1 POLE PRKCD PRPS1 EPG5 RAB27A RAC2 ACTB RREB1 SKIV2L STAT1 STIM1 STK4 STX1A TBX1 TCF3 BTK…
C0021053	Immune System Diseases	DisGeneNet	CNR2 ARG1 EIF2AK4 POMC
C0021122	Disruptive Impulse Control and Conduct Disorders	DisGeneNet	DRD2 DRD3 FOSB
C0021125	Impulsive Behavior	DisGeneNet	CREBBP DNMT1 EP300 CEP152 AFF2 GCSH GLDC AMT PLA2G6
C0021296	Infant Small for Gestational Age	DisGeneNet	HDAC6 TSFM ZMPSTE24 CDKN1C TRAIP CITED2 RNASEH2A CENPE DLL3 PLK4 CHL1 CPLX1 SRCAP CHRNA1 CHRND CHRNG ERCC8 CRKL NKX2-5 CTBP1 CTNND2 AARS DDX11 DHCR7 DKC1 JAG1 SLC26A2 ELN ERCC1 ERCC2 ERCC5 ERCC6 EVC FGFR1 FGFR3 RAB3GAP1 RAB18 CEP152 FLNB FMR1 OBSL1 ZFPM2 TGDS ATP6V0A2 LEMD3 ORC6 RAB3GAP2 NIPBL SIN3A TCTN3 PHGDH GATA4 GATA6 TINF2 GBA GCK GDF1 GJA5 TUBGCP4 GLI3 PSAT1 HOXD13 IGF1 IGF1R IGF2 IGHMBP2 …
C0021359	Infertility	DisGeneNet	MKRN3-AS1 ZMPSTE24 EHMT2 ZP1 NPAP1 FSHB GLI2 HSD17B3 IPW AR LEPR LMNA NDN OTX2 DHH ZMYND10 PLIN1 RNF216 POU1F1 MAGEL2 TTC19 CCDC40 PRLR PROP1 PTGER2 SNRPN SOX3 MKRN3 HESX1 HERC2 USP8 KL H6PD
C0021361	Female infertility	DisGeneNet	CEBPA CEBPB CTGF CYP17A1 CYP19A1 DHFR ESR1 ESR2 FSHB NR5A2 AR LEP LEPR LHB LIF ARNTL MTHFR PAPPA ADIPOR1 PGR MAPK1 MAPK3 PRL FOXL2 NR2F2 TP53 ADIPOR2 NR1I2 CACNA2D2
C0021364	Male infertility	DisGeneNet	CST8 ADGRG2 CFTR CTNS CYP1A1 CYP17A1 CYP19A1 DYX1C1 DAZ1 ACE TSC22D3 NR0B1 AHR ENO1 STX2 ESR1 ALDH2 ZFPM2 TDRD7 FSHB NR5A1 GATA4 AMH AMHR2 DNAI1 GNRH1 GPX4 DROSHA HOXD11 NANOS2 GNAT3 AR ENO4 LDHC LHB LHCGR MDM2 MAP3K1 MTHFR MTR MTRR NOS3 OGG1 WWOX POLG PON1 ELOVL2 DNAAF5 MAP2K1 PTPN11 BAX RAD23B RBMY1A1 BCL2 SELENOP SOD2 SOX9 BRAF SRY AURKC VAMP7 TP53 TSPY1 NSUN7 KMT2D USP9Y TAS1R3 DDX3Y GCM2
C0021368	Inflammation	DisGeneNet	SH2B3 PROCR MASP2 DUSP10 TREX1 CHRNA4 CHRNB2 UCN3 NLRP3 LTB4R COL2A1 CRHR2 CRP PARP1 CSF2 AGER AGT EDN1 EFNB1 EGR1 AHR EPO AKT1 F2R F2RL1 FGF2 GALNS GATA3 CXCR3 ANGPT1 CXCL2 TBX21 HMGB1 HMOX1 APOA1 ICAM1 IFNG IL1A IL1B IL1RN IL6 CXCL8 IL10 IL13 IL17A IDO1 IRF7 JAK2 LCN2 LEP ASIC2 LTF MIR217 MIR34A ASIC1 STS MIF MMP2 MMP9 MPO MYD88 NGF NOS2 NPPB TNFRSF11B OXT GAL ABCB4 PLAUR ATP7B TLR9 PPARA PPARG…
C0021390	Inflammatory Bowel Diseases	DisGeneNet	APC2 RASSF1 IL23R DEFA5 DEFB4A IBD8 PTPN22 MUC19 IBD3 IBD9 APC HPS1 IBD2 IRGM IL6 IL10 IBD4 IBD5 IBD6 ATG16L1 C1orf106 IBD7 PTGS2 NOD2 CARD9 SFRP1 SFRP2 SLC11A1 SLC22A4 TNF WAS WIPF1 CUL2 IL18RAP VNN1 DLG5 TNFSF15
C0021400	Influenza	DisGeneNet	TRIM22 IFITM3 IFI44 IFI44L TREX1 TDRD7 DDX58 IFIT5 IFI6 GBP1 LAMP3 TOR1B IFI27 IFI35 IFIT2 IFIT1 IFIT3 CXCL10 IRF7 LY6E MX1 MX2 ATF3 OAS1 OAS2 OAS3 HERC5 PLSCR1 XAF1 SAMD9 ZCCHC2 HERC6 DDX60 EIF2AK2 CCL2 CCL8 RTP4 IFIH1 PARP12 SIGLEC1 STAT1 SERPING1 TNFAIP6 XIST APOL6 OASL TNFSF10 RSAD2 UBE2L6 SLC22A8 ISG15 SCO2
C0021603	Sleep Initiation and Maintenance Disorders	DisGeneNet	ADORA2A GABRB3 LMX1B
C0021655	Insulin Resistance	DisGeneNet	ZMPSTE24 AGPAT2 CPE CTF1 ADRB2 CYP19A1 EGFR AHR AKT2 SIRT1 FOS GCK BSCL2 GH1 GNAS GPX3 HMGA1 HMOX1 NR4A1 ACACB HSD3B2 HSD11B1 IGF1 IGFALS IGFBP2 INS INSR IRS1 AR KCNJ11 LEP LEPR LIPC LIPE LMNA STS MC4R NOS3 PAX4 PIK3R1 PLTP POLD1 PPARA PPARG PPP1R3A PRKAA1 PRKAA2 RETN PTEN PTPN1 TRIB3 SELENOP SLC2A4 SOD2 SREBF1 SREBF2 ABCC8 HNF1B TNF C3 WRN XBP1 XRCC4 ALMS1 NEIL1 NR4A3 CASP1 CAV1 IRS2 ADIPOQ CD36…
C0021670	insulinoma	DisGeneNet	CDKN1A CDKN1B CDKN2B CDKN2C ITS MEN1
C0021775	Intermittent Claudication	DisGeneNet	ZMPSTE24 AGXT ABCC6 LMNA
C0021828	Intestinal Atresia	DisGeneNet	SIN3A ITGA6 ITGB4
C0021831	Intestinal Diseases	DisGeneNet	PPIF AP1S1 SGO1 DDIT3 FGF20 MYO5B NOS2 SAMD9 RET SLC30A2 ITGA8
C0021841	Intestinal Neoplasms	DisGeneNet	CDKN1A CDKN1B CTNNB1 APC KCNQ1 MUC2 PRKCA PRKCD BAX BCL2 XPA NR1H4
C0021843	Intestinal Obstruction	DisGeneNet	SEMA3C SLC6A14 SLC26A9 ECE1 EDN3 EDNRB ERCC2 GDNF JAK3 KIT NRTN PDGFRA RET SDHA SDHB SDHC SDHD SLC9A3 SOX10 TNFRSF1A
C0021845	Intestinal Perforation	DisGeneNet	IFNA2 NOS1 NOS3
C0021846	Intestinal Polyps	DisGeneNet	APC JUN PTGS1 PTGS2 CCND1
C0021847	Intestinal Pseudo-Obstruction	DisGeneNet	FLNA IDS POLG CLMP
C0022073	Iridocyclitis	DisGeneNet	PTPN22 FAS IL2RA IL2RB PTPN2 STAT4 TYK2 CD247
C0022116	Ischemia	DisGeneNet	CKM ADORA1 CP ADORA3 EGR1 CXCR3 HMOX1 IL6 NOS3 OXT PCNA PLAU CYCS PPARG AVP MAPK9 BAX ACTA2 REN S100A4 CXCL12 SOD1 SOD2 SST TP53 XDH SERPINH1 CD68
C0022336	Creutzfeldt-Jakob disease	DisGeneNet	MSL3P1 ALDH1A1 ATF6 HLA-DQB1 KRT73 KLRC2 PRNP SNORA16B TUBB2A SNORD3A SRD5A3 CPED1 HIST1H4D
C0022346	Icterus	DisGeneNet	SEC23B SLCO1B1 LYST ABCC2 CPOX NKX2-5 DGUOK STOM ETFA ETFB ETFDH ALDOA ALDOB TNPO3 GALE GALT VPS33B GPI SLCO1B3 ANK1 HBB HK1 IL12A IL12RB1 IRF5 KCNN4 LBR LPL DUOX2 IER3IP1 SLC26A4 PEX1 PEX6 PEX10 PEX12 PEX13 PEX14 ATP8B1 PFKM ABCB4 SERPINA1 PKLR ATP7B POU1F1 POU2AF1 UGT1A1 PRF1 PEX26 TRMU PROP1 PTPN3 PEX19 ABCD3 PEX2 PEX5 RAB27A RHAG SLC2A1 SLC4A1 SLC5A5 SPIB BPGM SPTB AKR1D1 TG THRA THRB TPI1 TP…
C0022353	Neonatal Jaundice	DisGeneNet	NPC2 ADAMTS13 TREX1 JAG1 AMACR G6PD GALK1 MPV17 NPC1 PEPD PEX1 ATP7A POU1F1 UGT1A1 SMPD1 TRHR NR1I2 TBX19
C0022360	Jaw Abnormalities	DisGeneNet	OTX2 PCSK5 POLD1 TWSG1 SMO
C0022408	Arthropathy	DisGeneNet	PRG4 EMG1 COL2A1 COL11A1 GHR HFE HGD HPGD LBR LTF MMP14 NT5E PTPN11 WISP3 CHST3
C0022410	Joint Instability	DisGeneNet	CHST14 COMP ZNF469
C0022521	Kartagener Syndrome	DisGeneNet	CCNO CCDC151 DNAAF1 DYX1C1 DNAH5 RSPH9 LRRC6 GAS8 DNAI1 CCDC39 RSPH4A DNAAF3 DNAJB13 CCDC103 NME8 ZMYND10 HYDIN DNAAF5 CCDC40 ARMC4 DNAAF2 C21orf59 RPGR DNAI2 SPAG1 TTC25 DNAL1 RSPH3 OFD1 CCDC65 DNAH11 RSPH1 DRC1 CCDC114
C0022541	Kearns-Sayre syndrome	DisGeneNet	IL1A IL1B ATP8 TRNL1 RRM2B
C0022548	Keloid	DisGeneNet	CLIC1 COL1A1 COL3A1 COL5A1 CRABP1 CREBBP MYL6B ACTRT2 EIF5A EP300 ALB FGG FTH1 FTL SFN HBD APC LGALS1 ARHGDIA MIF NEDD4 PRDX1 SERPINF1 PFN1 SERPINB5 ASPN MYDGF RAN S100A4 S100A8 S100A9 S100A10 TPSB2 FOXL2 TAGLN PRDX2 TPM1 CAPG
C0022568	Keratitis	DisGeneNet	GJB6 DDB2 ERCC2 ERCC3 ERCC4 ERCC5 ERCC6 ALOX12B ABCA12 GJB2 VSX1 CXCL8 NTRK1 PAX6 MBTPS2 PLEC POLH SAT1 TGM1 TLR2 XPA XPC IKBKG TP63
C0022573	Keratoconjunctivitis	DisGeneNet	HLCS AIRE PLG BTD
C0022575	Keratoconjunctivitis Sicca	DisGeneNet	ZMPSTE24 GJB2 LBR LMNA RNF125 B2M
C0022578	Keratoconus	DisGeneNet	NR2E3 TOPORS MERTK PRPF8 PRDM5 CNGB1 CNGA1 COL3A1 CRX SNRNP200 FOXO1 CRB1 ARL2BP AIPL1 ABCA4 PRPF6 FSCN2 PRPF31 IFT172 GUCA1B GUCY2D VSX1 HRAS IDH3B IMPDH1 KCNJ13 LMX1B MAK NEK2 NRL IMPG2 PDE6A PDE6G PDE6B PLOD1 POMGNT1 BBS2 RBP3 PRPH2 RGR RHO RLBP1 ROM1 RP9 RP1 RP2 RPGR RPE65 SAG FNDC3B TUB TULP1 USH2A CLRN1 BEST1 CA4 OFD1 PROM1 PRPF4 PRPF3 LRAT IQCB1 IFT140
C0022584	Keratoderma Palmoplantar Diffuse	DisGeneNet	AQP5 KRT1 KRT14 SNAP29
C0022593	Keratosis	DisGeneNet	MPO NFE2L2 TP53 CAT KEAP1
C0022596	Palmoplantar Keratosis	DisGeneNet	SEC23B CTSC GJB6 CSTA CTLA4 DSC2 DSG1 DSP AKT1 FGFR2 NLRP1 ALOX12B KANK2 ABCA12 GJA1 GJB2 GMPPA HPGD JUP KRAS KRT1 KRT5 KRT6A KRT6B KRT9 KRT10 KRT14 KRT16 KRT17 LOR ATP2A2 MBTPS2 POMP PEPD PIK3CA PKP1 PLEC FERMT1 MAP2K1 MAP2K2 SLURP1 PTEN NECTIN1 SAT1 SDHB SDHC SDHD BRAF TGM1 TNFRSF1B COL14A1 AAGAB AAAS CAST TP63 SERPINB7 SNAP29 CD28 RECQL4 PIGL
C0022638	Ketosis	DisGeneNet	DBT FBP1 MLYCD SLC37A4 GCDH GHSR GYS2 PHKA2 PHKG2 BCKDHA BCKDHB
C0022650	Kidney Calculi	DisGeneNet	CLDN14 GSTP1 POMC TRPM7 SOD1 SPP1 CAT
C0022658	Kidney Diseases	DisGeneNet	CDKN1A SIX2 SLC7A9 CLU COL4A1 CREBBP PARP1 CSF3 ADRA1B CST3 CTF1 CTSD CYBB CYP2C8 CYP3A5 ACE DHODH NQO1 AGT AGTR1 EDN1 EGF EP300 EPO ALAD ALB FGA FGF2 TRIM32 ZNF423 RPGRIP1L SPECC1L MMACHC VPS33B GATM HAVCR1 GLA TINAG NEK8 PYCARD GSTP1 ANXA1 NR4A1 HOXA11 HOXD11 APOA1 IGF1 IL1RN LCN2 LEPR LETM1 LRP2 LYZ MIR192 MIR21 MPO MTHFR MXI1 NFE2L2 NOS2 NPHP1 NPHS1 NPR1 RRM2B PCSK5 TMEM216 TMEM138 WNT4 POMC …
C0022660	Kidney Failure Acute	DisGeneNet	LPIN1 CCND1 TCN2 DGKE
C0022661	Kidney Failure Chronic	DisGeneNet	CPT1A CRP CYBA CYBB CYP2B6 CYP2C19 ACE HBEGF ABCA1 EPO ALB FABP1 FASN GUCA2B HMGCR HMOX1 IGF1 IL6 ACAT1 MSR1 MYH9 NFKB1 NGF NOX4 SERPINE1 PAX2 MLXIPL ADIPOR1 PPARA RETN PTGS1 PTGS2 HAMP RELA CCL2 NCF1 SREBF1 SREBF2 TGFB1 TNF CAT ADIPOQ SCARB1 ABCG1 CD68
C0022665	Kidney Neoplasm	DisGeneNet	CDKN1B NDRG1 CYP1A1 EIF4EBP1 GSTT1 IL2 TNFRSF9 LMNA ABCB1 ATP7B BCOR AXL MAPK1 MAPK3 PTGS2 RAF1 CCND1 SLC5A5 HLTF SOD2 BRAF AURKA TSC2 VHL BAP1 RASSF5 TNFSF10 KYAT1 IL32
C0022672	Acute Kidney Tubular Necrosis	DisGeneNet	FABP1 POMC PPARA SOD2
C0022679	Cystic kidney	DisGeneNet	SDCCAG8 SEC63 COL4A1 DHCR7 GPC4 PUF60 FLNB GPC3 GLI3 HSD17B4 NOTCH2 TMEM216 PIGT PEX1 PEX6 PEX13 PKHD1 PMM2 LZTFL1 PRKCSH PEX2 BBS4 RAD51C SNRPB BUB1B TFAP2A TSC1 TSC2 MKKS IFT140
C0022680	Polycystic Kidney Diseases	DisGeneNet	SEC63 CPT2 ETFA ETFB ETFDH EYA1 ZNF423 GANAB NPHP3 NEK1 PKD1 PKD2 PKHD1 MKS1 PRKCSH PEX5 SIX1 VHL MKKS OFD1
C0022738	Klippel-Feil Syndrome	DisGeneNet	GDF6 MEOX1 GDF3
C0022821	Kyphosis deformity of spine	DisGeneNet	MKRN3-AS1 ZMPSTE24 EBP DLL3 CPLX1 ERLIN2 CHRNG ERCC8 COL1A1 COL1A2 COL2A1 COL6A1 COL6A2 COL6A3 COL11A2 COL12A1 COMP PARP1 CTBP1 AGA SLC26A2 TOR1A ELN AKT1 ERCC6 EZH2 ALDH3A2 FGFR3 FHL1 FOXG1 RAB3GAP1 RAB18 CLCF1 ATP6V0A2 NPAP1 FUCA1 RAB3GAP2 GALNS AUTS2 ZBTB20 GBA TBL2 GLB1 BIN1 GNAS CCDC22 GTF2I HGD HSPG2 IDS IDUA IPW ABCC6 KIF22 L1CAM LETM1 LFNG LIMK1 LMNA LTBP3 MECP2 ASAH1 NDN NOTCH3 NPR2 ROR2…
C0022906	Lacrimal Duct Obstruction	DisGeneNet	CREBBP EP300 FGF10 FGFR3 FGFR2 NOP10 NHP2 TFAP2A TP63
C0023012	Language Delay	DisGeneNet	HUWE1 MKRN3-AS1 LRPPRC AASS ATP6AP2 SF3B4 AP4B1 RAI1 ZMYND11 SDCCAG8 MAPRE2 CHKB TPP1 ADK CP CREBBP ADSL DAG1 DLG3 AGA DPYD DPYS EP300 CLN8 EZH2 FKTN FGFR1 MYT1L IQSEC2 FLII FLNA PMPCA CAMTA1 SATB2 AFF2 KAT6B ATP6V0A2 LEMD3 NPAP1 FTSJ1 FRA16E GALE NIPBL GAMT SIN3A SH2B1 IFT172 TINF2 GATM SLC17A5 BSCL2 FOXP1 GRIN2A HSD17B10 IGF1R ACADS IPW KCNJ10 L1CAM MECP2 MEF2C MEIS2 KMT2A ASPA NDN NF1 OPHN1 AL…
C0023014	Language Development Disorders	DisGeneNet	DPYD ERF SETBP1 CNTNAP2 GRIN2A KCNA2 BCL11A PTEN SHANK3 NRXN1 FOXP2
C0023015	Language Disorders	DisGeneNet	CRKL DRD2 ADNP ANKK1 SH2B1 TBK1 MAPT MAPK1 PSEN1 BCR SYNGAP1 SQSTM1 ADGRG1
C0023066	Laryngismus	DisGeneNet	LAMA3 LAMB3 LAMC2
C0023075	Laryngostenosis	DisGeneNet	FLNB GRIP1 HOXD13 KIF22 LAMA3 LAMB3 LAMC2
C0023176	Lead Poisoning	DisGeneNet	ALAD HFE MMP9 VDR XRCC3 MT4
C0023186	Learning Disorders	DisGeneNet	SIGMAR1 MICU1 GRIA1 HMOX1 HTR1A HTR7 APOD APP IL1B IL1RN MAPT MECP2 ACHE NF1 PARK2 PDE1B PNOC POR PSEN1 SLC17A7 SLC17A6 BCL2 SYP TH TRH VEGFA CAMKMT RNF135 KL
C0023212	Left-Sided Heart Failure	DisGeneNet	FBN1 FOXE3 LDLRAP1 APOB LDLR LOX SMAD3 MYH11 MYLK PRKG1 ACTA2 TGFB2 TGFB3 TGFBR1 TGFBR2 MFAP5
C0023221	Leg Length Inequality	DisGeneNet	COL2A1 DMP1 AKT1 ENPP1 AGGF1 PTEN
C0023234	Legg-Calve-Perthes Disease	DisGeneNet	COL2A1 COMP CREBBP EP300 UFSP2 TRPS1
C0023264	Leigh Disease	DisGeneNet	PET100 MTFMT COX15 NDUFAF6 DLD ECHS1 NDUFS7 ATP6 ND3 ND5 NDUFA2 NDUFA4 NDUFA9 NDUFA10 NDUFS1 NDUFS2 NDUFS3 NDUFV1 NDUFS4 NDUFS8 NDUFV2 NDUFA13 TACO1 PDHA1 LIPT1 POLG FOXRED1 NDUFA12 BCS1L SDHA SURF1 NDUFAF5 NARS2 SLC19A3 NDUFAF2 SCO2
C0023267	Fibroid Tumor	DisGeneNet	ESR1 INHBA SMAD3 SFRP1 TSC2 WNT5B
C0023269	leiomyosarcoma	DisGeneNet	USP18 CSF3 DMD HMGA1 PTGS2
C0023281	Leishmaniasis	DisGeneNet	CRP IFNG IL6 IL10 IL18 ARG1 MCL1 TNF TNFRSF18
C0023283	Leishmaniasis Cutaneous	DisGeneNet	IFNG IL1B IL4 CXCL8 IL10 MMP2 CCL2 TNF
C0023290	Leishmaniasis Visceral	DisGeneNet	CRP CSF2 HLA-DQA1 HLA-DRB1 HMOX1 IFNG IL1B IL6 CXCL8 IL10 IL10RA KAZA1 SLC11A1 TNF
C0023343	Leprosy	DisGeneNet	LPRS6 RAB32 PACRG IL23R CCDC88B LTA PARK2 BATF3 SLC11A1 TLR1 TLR2 LPRS
C0023380	Lethargy	DisGeneNet	SLC25A15 ATG7 SLC19A2 CPS1 CPT1A CPT2 CYP24A1 DBT DLD ABAT DPYD DPYS EIF2B1 FBP1 ALDOB NDUFAF3 MMACHC GCH1 GCSH GK NFU1 MMADHC GLDC AMT NDUFAF4 HLCS HNF4A ACADM ACADS IL1B ACADSB ACADVL IVD KCNJ11 ASL ASPA ASS1 MTRR MUT NDUFA1 NDUFB3 NDUFB9 NDUFS1 NDUFS2 NDUFS3 NDUFV1 NDUFS4 NDUFS6 NDUFV2 OTC PCCA PCCB MRPS16 NDUFAF1 PDHA1 RMND1 AVP FOXRED1 SLC39A4 ABCD4 BCKDHA BCKDHB SLC5A5 SLC22A5 ABCC8 BTD HNF…
C0023418	leukemia	DisGeneNet	HAX1 PPP1R13L ERG ESR1 FANCA FANCC FANCD2 FANCE FANCG FGF1 FOXM1 PRAME SETD2 GSTM1 MSH6 HP BIRC2 BIRC3 IL2 AQP9 AR JAK2 MGMT MLH1 KMT2A MSH2 MYD88 ATM NRAS PIK3CA PLK1 PMS2 POLA1 DDIT4 SMPD3 PRKCZ KMT2E BAD PTEN PTPN11 RB1 CCND1 BLM BUB1B TOP2A LINC00977 WT1 NCOA3 BAP1 TNFSF10 CFLAR SPHK1 GSTO1
C0023434	Chronic Lymphocytic Leukemia	DisGeneNet	CDKN2B-AS1 CLLS1 CLLS3 CLLS4 CLLS5 TOPBP1 SP140 ARL11 IKZF3 SF3B1 LILRA4 QPCT PRKD2 POT1 IGHV3-21 C11orf21 IL19 IGHG1 IL6 IRF4 ITGA4 MIR143 MIR145 MIR16-1 MTHFR ATM P2RX7 LEF1 PMAIP1 POLB PPP2R5C ACOXL PTGS2 RBL2 CCND1 BCL2 RPS15 CPEB1 TFRC TP53 VDR CLLS2 KLRC4 TNFSF11 TNFRSF11A BMF CD5 FARP2
C0023440	Acute Erythroblastic Leukemia	DisGeneNet	DHODH UMPS CAD
C0023448	Lymphoid leukemia	DisGeneNet	MECOM POT1 IPCEF1 LYL1 KMT2A AICDA TERT CLPTM1L
C0023449	Acute lymphocytic leukemia	DisGeneNet	FLT3 GNB1 NBN BCR TAL1 TAL2 NUP214 PIGL
C0023465	Acute monocytic leukemia	DisGeneNet	DNMT3A ELANE KMT2A RUNX1
C0023467	Leukemia Myelocytic Acute	DisGeneNet	RASGRP1 CDK6 IFI30 CEBPA CEBPD GAS2L1 SEPT9 EHMT2 PIM2 PSIP1 ADCY7 VSIG4 CNR2 CSF1R CSF2 CSF3 CST3 CTNNA1 CTSH CTSZ DAPK1 DHX15 DKC1 LPAR1 EIF4EBP1 ENO2 ERG ETV6 FHL2 FOXO1 FLT3 ARHGEF12 SETBP1 GATA1 GATA2 CHIC2 GFI1 GTF2I H1F0 HIST1H1C ANXA2 ANXA4 ANXA5 HGF EHD3 ANXA6 HOXA9 HSPB1 ID2 IDH1 IDH2 FAS AQP9 JAK2 AGRN KIT KRAS LPP LYL1 MET MLF1 KMT2A MN1 MX1 MYC MYH11 NF1 ATP1B1 NPM1 NUP98 SBDS ZBTB7A…
C0023470	Myeloid Leukemia	DisGeneNet	STAG2 NQO1 MECOM SETBP1 AGO2 HDAC2 KMT2A GSKIP ATG2B KMT2E RAD21 SPI1 PRDX2 TOP2B VEGFA SMC1A SMC3
C0023473	Myeloid Leukemia Chronic	DisGeneNet	CRY1 CRY2 MAPK14 PRAME ALOX5 ABL1 SETBP1 GSTP1 HMMR HSPA5 BIRC5 IFNA2 KIT ARNTL PER1 PRTN3 BCR TERT WT1 CA9 RUNX1 PER3 PER2
C0023479	Acute myelomonocytic leukemia	DisGeneNet	FLT3 KIT KMT2A MYH11 CBFB
C0023480	Leukemia Myelomonocytic Chronic	DisGeneNet	ETV6 KIT PDGFRB
C0023485	Precursor B-Cell Lymphoblastic Leukemia-Lymphoma	DisGeneNet	DUX4 IKZF1 CTGF ETV6 MGA GATA3 PAX5 ATF7IP CRLF2 STAT3 TCF3 RUNX1
C0023487	Acute Promyelocytic Leukemia	DisGeneNet	CEBPA CEBPE DEFA3 ASXL1 DNMT3A AKT1 F3 FLT3 GLI1 GLI2 IDH1 IDH2 IFNG IRF2BP2 IL17A AQP9 ITGAL ITGAM ITGAX ITGB2 KIT MIR15A MIR16-1 NPM1 NRAS NUMA1 PML TET2 PRKAR1A RAP1GAP RARA NABP1 SMO STAT5B THBD WT1 ZBTB16 TBL1XR1 FIP1L1 CD44
C0023492	Leukemia T-Cell	DisGeneNet	LMO1 LMO2 NOTCH1 PTPN2 STAT3
C0023493	Adult T-Cell Lymphoma/Leukemia	DisGeneNet	CCR4 CCR7 CSNK1A1 CSNK2A1 CSNK2B CTLA4 GPR183 IKZF2 FYN GATA3 ICOS HNRNPA2B1 TLX1 BIRC5 IFNA1 IFNA2 IFNG IL2 IL4 IL10 IRF4 FOXP3 PLCG1 PRKCB BMP6 STAT3 TERF2 TP73 VAV1 CARD11 CD28
C0023518	Leukocytosis	DisGeneNet	CSF3R ABL1 HBB IL1B ITGB2 JAK2 MEFV MVK RAC2 BCR TNFRSF1A RUNX1 LPIN2
C0023520	Leukodystrophy	DisGeneNet	RNASEH2A POLR3A TREX1 DAG1 ABAT EDNRB NDUFAF3 SAMHD1 FBXL4 NDUFAF4 PYCR2 HSPD1 LMNB1 NDUFA1 NDUFB3 NDUFB9 NDUFS1 NDUFS2 NDUFS3 NDUFV1 NDUFS4 NDUFS6 NDUFV2 ACOX1 NDUFAF1 PEX1 FOXRED1 POLR3B RARS SLC16A2 AIMP1 POLR1C
C0023530	Leukopenia	DisGeneNet	NAT2 MAD2L2 LYST VPS45 CSF3 DKC1 AK2 ERCC4 FANCA FANCC FANCD2 FANCE FANCB FANCF FANCG TINF2 UBE2T HLA-DRB1 IFNA2 IL2 IL3 IVD ASPG MTHFR MUT RTEL1 SARS2 FANCL FANCI PRF1 RAD51 RAD51C RPL35A BRCA2 TPMT XRCC2 SLC7A7
C0023532	Leukoplakia Oral	DisGeneNet	GJB6 DKC1 TINF2 GJB2 KRT4 KRT5 KRT6A KRT6B KRT14 KRT16 KRT17 MEFV PARN RTEL1 WRAP53 NOP10 FERMT1 NHP2 PTGS2 TERC TERT
C0023601	Leydig Cell Tumor	DisGeneNet	LHB LHCGR PRL
C0023653	Lichenification	DisGeneNet	CSTA CTLA4 HLA-DRA TNFRSF1B CD28
C0023772	Lipid Metabolism Inborn Errors	DisGeneNet	DECR1 LIPC PRKAG3 ABCG5 SERAC1 CYP7B1
C0023787	Lipodystrophy	DisGeneNet	PARP2 ZMPSTE24 AGPAT2 B4GALT7 AKT2 ALB ATP6V0A2 BSCL2 LIPE LMNA PIK3R1 POLD1 PPARG PPP1R3A PSMB8 CAV1 USP8
C0023794	Lipoidosis	DisGeneNet	C10orf10 AP1S1 SERPINA3 FABP1 NUPR1 HPN LSS ASAH1 ASNS PPARG WIPI1 SCD FNDC4 SLC2A3 TAGLN GDPD3 INHBE NR0B2 FADS2
C0023798	Lipoma	DisGeneNet	SEC23B AP2S1 AKT1 FGFR1 APC ND5 RNR1 TRNF TRNH TRNK TRNL1 TRNP TRNQ TRNS1 TRNS2 PIK3CA PTEN SDHB SDHC SDHD BAP1 MFN2
C0023827	liposarcoma	DisGeneNet	CDK4 FASN NF1 YEATS4
C0023882	Little's Disease	DisGeneNet	PQBP1 AASS CTNNB1 ALDH3A2 RAB3GAP1 FTL GAD1 GCDH PNP SIX6 BCOR SOX2 NAA10 AP1S2
C0023890	Liver Cirrhosis	DisGeneNet	MIR764 SLC25A13 SLC17A2 AGPAT2 CHRM3 AP1S1 CYP2R1 CNR1 CNR2 COL1A1 COL1A2 COL3A1 COL5A2 CP ADRA1A CTGF CTNNB1 COMMD1 CYBA CYP27A1 DHCR7 DKC1 JAG1 AGT A2M ENG ANKS6 ALAD ALB F2 F2R F3 F5 FAH FBN1 FGF2 FGF7 FGFR2 ALDOB FLT1 RPGRIP1L TNPO3 GALT SLC13A4 TINF2 GBE1 GC BSCL2 NPHP3 HFE HGF HSD11B2 IFNA1 APOE IGFBP1 IGFBP2 IL6 IL12A IL12RB1 IRF5 JAK2 JUND KRT8 KRT18 LAMC2 LGALS1 LGALS3BP LOX ARNT LUM MIR…
C0023891	Liver Cirrhosis Alcoholic	DisGeneNet	COL3A1 CYP2E1 IL6 SMAD3 MMP2 MPO TM6SF2 BCL2 RELA SOD2 TGFB1 TIMP1 TNF MBOAT7 PNPLA3 CAT
C0023892	Biliary cirrhosis	DisGeneNet	CDH5 NSA2 UBD CFTR SLC51B ABCC2 DENND1B SLC51A CLCA4 CLEC16A TNPO3 NPHP3 HIF1A ICAM3 IGFBP1 IL7R IL12A IL12B IL12RB1 CXCL10 IRF5 KRT7 LBR LOX LOXL2 CXCL9 NFKB1 DCTN4 ABCB4 POU2AF1 CCL5 CXCR5 SLC4A2 SPIB STAT4 STX1A TGFB1 TNFRSF1A TYK2 MMEL1 CD3D CD80 ABCG2 ENTPD2 TNFSF15
C0023893	Liver Cirrhosis Experimental	DisGeneNet	ADA GNPDA1 TSTD3 CD24 CDH5 CASP12 ABCC5 IL18BP ARPC1B SGK2 FRY SLC25A13 LHFP PLIN3 SLC17A2 CDKN1A IGSF6 RAMP1 CDKN3 CDO1 NDRG1 MYL9 CPQ WFDC2 GPNMB CRTAP CEBPD UBD PROCR SLC19A2 CXCL13 SMC2 HEXIM1 IGF2BP3 CELF2 NEK6 ALDH1L1 FTCD HPSE FGL2 TRAFD1 RAB40B CLP1 RAB32 SDS GLIPR1 RAB31 FSTL1 INMT PRAF2 SP140 SYNRG L3HYPDH SLC46A1 TMEM106A CYGB CIDEA GBP4 ARL11 AP3S1 CLIC1 CLIC2 ADD3 PLD4 JDP2 PLIN2 LRR…
C0023895	Liver diseases	DisGeneNet	CCR1 LTB4R COL3A1 CSF3 CYP1A2 NQO1 AFP ABCA1 AHR ENO3 ALAD DDAH1 AMACR ALOX5AP ALPL GABRR2 GGT1 LAT GLB1 HPGDS GRK5 GPT HK3 HMOX1 HPD HSPA1A APOA1 SP110 IL1RAP IL9R IL11 ITGB6 JUP MMP9 MTHFR NFKB1 NOS2 NPC1 SLC11A2 PEX1 PEX6 PEX10 PEX12 PEX13 PEX14 SERPINA1 ATP7B TREM1 PEX26 ASAH2 PEX19 PEX2 PEX5 RAC1 ACTA2 BCL2L1 RNASE6 SC5D SCO1 CCL2 SRSF5 ST8SIA1 SOD1 SULT1E1 TF TGM1 TIMP3 TM4SF4 TNF CCR2 TXN …
C0023896	Alcoholic Liver Diseases	DisGeneNet	RBP4 SPP1 PNPLA3
C0023897	Liver Diseases Parasitic	DisGeneNet	CYP2A6 GNAS KRAS SMAD4 PEG3 RNF43 KMT2C ROBO2 TP53
C0023903	Liver neoplasms	DisGeneNet	NAT2 TNK2 CDKN1B CDKN2A NDRG1 FST YIF1A CHN2 CIDEA WDR17 DCD TMEM132D BTBD11 CCR4 SNHG11 PQLC3 CPT1B CRABP1 MACROD2 MAPK14 CSF2 CSF3 CTNNB1 SLC38A9 CYP2E1 LINGO2 TTLL9 PRICKLE2 DACT2 ADAMTS17 HIGD2A EFNB2 AHR FLCN ESR1 FHIT TTC39A WSCD1 NUDCD3 EXOSC2 FOSB HEBP2 ABL1 GJB1 GNMT NEAT1 NUDT7 GPX3 GSTM1 SLC40A1 ANXA2 HCFC1 ANXA4 HGF ANXA7 HMOX1 APC APCS HRAS GADL1 ZSCAN22 IFNA1 IGF2 IL2 IL12A IL12B IT…
C0023904	Liver Neoplasms Experimental	DisGeneNet	MIR300 MIR708 MIR760 SLC31A1 CP CTNNB1 CYP1A2 CYP2E1 AFP ENO2 ALAS2 F12 MPEG1 RRAS2 FOXM1 CCNDBP1 GJB1 GLUL H19 GRP GSTP1 HGF HRAS APOA4 APOC2 KDR KRAS MIRLET7B MIRLET7D MIRLET7E MIRLET7I MIR10A MIR125A MIR145 MIR18A MIR181C MIR183 MIR186 MIR195 MIR200B MIR206 MIR212 MIR221 MIR26B MIR301A MIR30A MIR30B MIR30D MIR30E MIR34A MIR98 MIR99B MET MFGE8 CXCL9 MIR324 MIR331 MIR335 MIR338 MIR339 MIR340 MIR…
C0023976	Long QT Syndrome	DisGeneNet	CYP1A1 KCNE1 KCNH2 KCNQ1 POMC PTEN SCN5A KCNE2
C0024003	Lordosis	DisGeneNet	COL2A1 COL11A2 COMP DMD TOR1A ELN FKTN FGFR3 FGFR2 FHL1 RAB3GAP1 FLNB SMCHD1 OBSL1 FRG1 RAB3GAP2 GALNS TBL2 GLB1 BIN1 GTF2I POMT2 HSPG2 IHH L1CAM LIMK1 LMNA MMP13 NEB NPR2 SMARCAL1 NSDHL PCYT1A FAM134B KIF1A DYM SETD5 POMGNT1 MASP1 ACTA1 RET RFC2 RMRP SCN9A SGCG TBX6 TFAP2A TRPS1 TWIST1 CLIP2 COLQ BAZ1B EIF2AK3 GTF2IRD1 CUL7
C0024031	Low Back Pain	DisGeneNet	PLAT HTRA1 SPARC SPAST TBX6
C0024032	Low Birth Weights	DisGeneNet	EMG1 STAMBP TBR1 CPLX1 PNPLA6 CNTN1 COL1A1 COL1A2 CTBP1 DNM2 ERCC2 ERCC6 FANCA FANCC FANCD2 FANCE FBN1 MTO1 POC1A SIN3A FBXL4 GATA6 GCK GK HADHA HADHB HSD11B2 IGF1 IGF2 IGHMBP2 INS INSR PDX1 KCNJ1 KCNJ11 LETM1 ASCL1 MUSK MYH3 NPHS1 ORC1 MRPS16 PAM16 SBDS PDHA1 PIK3R1 FGFRL1 POR NSUN2 TMEM70 PTS RAPSN RBBP8 RET ACTB SKIV2L SLC12A1 ABCC8 TALDO1 BUB1B TGFB3 THRB TSHR NSD2 PHOX2B ZNF592 TTC37 CEP57 C…
C0024115	Lung diseases	DisGeneNet	SPRY2 IRX5 KLF2 UCN3 CRHR2 CTGF ADRA2B IRX2 ADRB2 ACE A2M CLEC4E AFF4 HARS HIF1A FOXA2 CLEC4D IGF1R IGF2R IL13 INSR KIT LDHC MMP8 MPO PCSK5 PDGFA PDGFRA SERPINA1 PRKDC PTGS2 PTHLH PTH1R SCNN1A SCNN1B STRA6 SFTPB SLC11A1 SOD2 BST1 TGFB1 THAS NKX2-1 TNF SCGB1A1 VEGFA IRX3 IRX1 CRISPLD2 GSTO1 ADGRE5
C0024117	Chronic Obstructive Airway Disease	DisGeneNet	FAM13A RAPGEF3 CTLA4 CYBA CYBB CYP1A1 CYP1A2 ELN EPHX1 FOXO3 COPD PTPN22 CXCL1 CXCL2 HDAC2 HLA-DPB1 HMOX1 HTR2A CXCL8 MMP1 MMP9 MMP14 NCF2 NCF4 NFKB1 NOS2 NOS3 SERPINA1 PRTN3 TRPV4 SOD3 TGFB1 TNF TNNT2 TP53 WAS WIPF1 CD8A
C0024121	Lung Neoplasms	DisGeneNet	ADA MIR938 LNCR3 LNCR4 CCAT1 COX17 CDH13 SPRY2 CDKN1A RAMP2 CDKN1B CDKN1C CDKN2A CES1 ADAM28 EHMT2 IL24 SOX30 RASSF1 CHEK2 CHRNA3 CHRNA5 CHRNA7 CHRNB4 ACSM1 COL6A1 MAP3K8 CRP MAPK14 CTGF CTNNB1 DAB2IP CYP1A2 CYP1B1 CYP2A6 CYP2E1 CYP24A1 LMNTD1 DAPK1 ACE DNASE1L3 DNMT3A DOK1 DPYD JAG1 EEF2 EGFR A2M EMX2 EPHX1 ERBB2 ERBB3 AKT1 ERCC6 ESR1 EFEMP1 FGF9 FGFR1 FGFR2 FHIT FOXM1 HEY1 FOS GAST ANKRD18A GAT…
C0024138	Lupus Erythematosus Discoid	DisGeneNet	CYBA CYBB NCF2 C1R
C0024141	Lupus Erythematosus Systemic	DisGeneNet	SLEB5 SLEB7 SLEB8 SH2B3 SLEB12 SLEB13 SLEB14 SLEB15 RASGRP1 TNIP1 IKZF1 CD226 TREX1 CLU SLC15A4 CR2 CRP CSK SLEH1 DNASE1 DNASE1L3 ETS1 FCGR2A FCGR2B FCGR3A JAZF1 CLEC16A RASGRP3 PTPN22 ANXA3 HLA-DQA1 HLA-DRB1 FASLG IL4 IL6 IL10 IL12B IRF5 ITGAM ITGAX PCNX3 SLEB4 IL21R DEF6 PDCD1 PEPD UHRF1BP1 PXK BANK1 PRL PTGS2 PHRF1 IL21 CFB PRDM1 BLK IFIH1 SLEB3 P2RY12 STAT4 TCF7 TERT SERPING1 TLR5 C1QA TNFAIP…
C0024143	Lupus Nephritis	DisGeneNet	FCGR3B MMP2 MMP9 SERPING1
C0024145	Chilblain lupus 1	DisGeneNet	TREX1 SAMHD1 TMEM173
C0024205	Lymphadenitis	DisGeneNet	CYBA CYBB NCF2
C0024228	Lymphatic Diseases	DisGeneNet	CDK4 CDKN2A CDKN2B CDKN2D POT1 MC1R MGMT MITF NF1 SOX18 TERF2IP MAP2K2 TERT BAP1
C0024232	Lymphatic Metastasis	DisGeneNet	MSLN ERBB2 FOXP1 SFN ANXA1 AQP3 KISS1 MT1A ANGPTL4 SHBG SOD2 STAT3 TSHR RASSF2
C0024236	Lymphedema	DisGeneNet	ABCC9 CDK5 AKT1 FOXC2 SLC35D1 FLT4 GATA2 GLA GUSB INPPL1 KIF11 LBR MPI NAGA SOX18 MAP2K1 PTEN PTPN11 PTPN14 BRAF VEGFC IKBKG
C0024299	Lymphoma	DisGeneNet	CDKN2A CDKN2B IKZF1 CHEK2 LYST CR2 EPHX1 TNFRSF13B RAD54B MSH6 ICOS HLA-DRB1 XIAP IGH ITK KRAS LIG4 SH2D1A MDM2 MLH1 MSH2 MTHFR MTR MYD88 NBN NOTCH1 PNP NRAS OGG1 PMS2 PON1 PRF1 PTEN PTGER4 TWF1 RAC2 RB1 BCL2 BCL6 BLM BCL11B TP53 XRCC4 CASP10 RAD54L RUNX1 CD19
C0024301	Lymphoma Follicular	DisGeneNet	FL1 CREBBP EBF1 EZH2 KDSR HLA-DRB1 IFNA2 IGH MTHFR MTR MYD88 ATP6V1B2 ATP6AP1 BCL2 BCL6 RRAGC TNFAIP3 TYMS KMT2D
C0024305	Lymphoma Non-Hodgkin	DisGeneNet	CHEK2 CSF2 CSF3 CYP2E1 EPHX1 FPGS HLA-DRB1 IFNA2 IGH MTHFR ATM PRF1 CCND1 BCL2 BCL6 BHMT SHMT1 BRAF TFRC TYMS CASP10 RAD54L CBS
C0024312	Lymphopenia	DisGeneNet	ADA ATG7 CORO1A CR2 CTPS1 DNMT3B AK2 TNFRSF13B TINF2 ICOS HELLS IL1B IL7 ATM NFKB1 NFKB2 PNP SMARCAL1 PGM3 CHD7 PRKCD RMRP STAT1 STK4 TCN2 TERC TERT TPP2 WAS WIPF1 XRCC4 TNFSF12 UNC119 CD3D CD19 MS4A1 ATG5 SEMA3E CD81 ZBTB24
C0024314	Lymphoproliferative Disorders	DisGeneNet	IFNG IL17A SH2D1A MCM4 NRAS
C0024419	Waldenstrom Macroglobulinemia	DisGeneNet	WM1 WM2 MYD88
C0024421	Macroglossia	DisGeneNet	ABCC9 PQBP1 CDKN1C SEC23B POMT1 TRAF3IP2 KCNQ1OT1 NKX2-5 AGA DNMT3B DVL1 ELN AKT1 GPC4 FOXG1 FUCA1 GAA SETBP1 GATA1 TBL2 GPC3 GTF2I POMT2 HEXB HRAS IDS IDUA IGF2 KCNQ1 LAMA2 LIMK1 ARSB MAN2B1 TRNW ROR2 DUOX2 SLC26A4 PEX1 ATP6V1B2 PIK3CA POU1F1 ATRX RNF125 PSMB8 PTEN RFC2 ACTB SDHB SDHC SDHD SLC5A5 TG THRA THRB TPO TRHR TSHB TSHR UBE3A CLIP2 WNT5A PAX8 CUL4B BAZ1B AIP LARGE1 GTF2IRD1
C0024433	Macrostomia	DisGeneNet	MACST ABCC9 CD96 SF3B4 IRX5 SEC23A AP4B1 ZMYND11 SRCAP AP4S1 ADSL DDX11 DHCR7 AGA ELN GPC4 NTNG1 FOXG1 RPGRIP1L AP4E1 PIGN GALNS TBL2 GPC3 GLB1 GNS ANKRD11 GTF2I INSR KCNH1 KCNJ8 LIMK1 MECP2 MGAT2 ATIC ROR2 LARP7 PIK3CA TMCO1 ATRX MKS1 TMEM70 MAP2K1 RFC2 ACTB RPS6KA3 SMARCA2 SMARCA4 SMARCB1 SMARCE1 SOX11 SSR4 CDKL5 TALDO1 ACTG1 UBE2A UBE3A CLIP2 RNF113A FRAS1 ARID1A CUL4B OFD1 PTCH2 BAZ1B AP4M1 N…
C0024437	Macular degeneration	DisGeneNet	CDH3 CLN3 FBN2 ALDH3A2 ZFYVE26 ABCA4 TRAF3IP1 ABCC6 CNGB3 PPT1 PRPH2 RLBP1 RPGR ATXN7 ELOVL4 PROM1
C0024517	Single major depressive episode	DisGeneNet	DRD2 HSPA1A HSPA1B HSPA1L HTR1A HTR2A KYAT3 S100A10 TPH1
C0024530	Malaria	DisGeneNet	TIRAP CISH CR1 CRP FCGR2B ACKR1 NCR3 GYPA GYPC HP ICAM1 LTBR NOS2 SLC4A1 TNF CD36
C0024535	Malaria Falciparum	DisGeneNet	CR1 HBB FAS
C0024591	Malignant hyperpyrexia due to anesthesia	DisGeneNet	CHRNA1 CHRND CHRNG CLCF1 HSPG2 MYH3 RYR1 CACNA1S IKBKAP CRLF1
C0024636	Malocclusion	DisGeneNet	CHRNE ERCC8 CREBBP DVL1 ELN EP300 ERCC6 GPC4 FGFR3 FGFR2 FLNA GRIP1 PTPN22 TBL2 GFPT1 GJA1 GPC3 GLI2 GNAI3 GTF2I BRF1 FAS IL2RA IL2RB LIMK1 LRP5 SMAD3 ASPH NOTCH2 SOST MLXIPL RDH11 PCYT1A PIK3R1 PLCB4 ATR BCOR PRKAR1A MAP2K1 PTCH1 PTPN2 PTPN11 RFC2 RPS6KA3 SKI SOS1 BRAF STAT4 TRPS1 TYK2 KDM6A CLIP2 CA2 DCHS1 BAZ1B CD247 GTF2IRD1
C0024667	Animal Mammary Neoplasms	DisGeneNet	CDK4 CDS1 BASP1 SPINT2 PLK2 ADCY5 CORO1A RASSF1 KRT71 CNN3 COL5A1 COMT TMEM37 CSN2 CSN3 SLC25A10 DBI DES DUSP6 S1PR1 EEF1A1 EGFR EIF5A ENO1 EPHX1 ERBB2 ESR1 ESR2 ALCAM FABP4 ACSL1 EFEMP1 FN1 PADI4 NSMF GATA3 GATM GGT1 GNAI2 GSS ANXA1 ANXA2 H3F3B HBA1 ANXA4 HNRNPA1 APC HRAS ID3 ID4 TUBB2B IL6ST AQP1 INSIG1 KNG1 KRT5 STMN1 LGALS7 LPL MIR100 MIR10A MIR10B MIR145 MIR205 EPCAM MDH2 KITLG MGP MIF COX1 …
C0024668	Mammary Neoplasms Experimental	DisGeneNet	CDK4 CDK6 CDS1 BASP1 SPINT2 PLK2 ADCY5 KRT71 CNN3 COL5A1 CSN2 CSN3 SLC25A10 DBI DES AFP DUSP6 AGTR2 S1PR1 EEF1A1 EGFR EIF5A ENO1 EPHX1 ERBB2 ESR1 ESR2 ALCAM FABP4 ACSL1 EFEMP1 FN1 PADI4 NSMF GATA3 GATM GGT1 GH1 GNAI2 GSS ANXA1 H3F3B HBA1 ANXA4 HMOX1 HNRNPA1 HNRNPAB HRAS XIAP ID1 ID3 ID4 TUBB2B IGF1 IL6ST AQP1 IL10 INSIG1 KRT5 STMN1 LGALS7 LNPEP LPL EPCAM MDH2 KITLG MGP MIF MMP9 COX1 OXT PEBP1 FUR…
C0024776	Maple Syrup Urine Disease	DisGeneNet	DBT DLD BCAT2 BCKDHA BCKDHB
C0024790	Paroxysmal nocturnal hemoglobinuria	DisGeneNet	PIGT PIGA CD59
C0024796	Marfan Syndrome	DisGeneNet	FBN1 LAMC1 MMP2 MMP9 NOS2 SOD1 SOD2 TGFBR2 CAT
C0024809	Marijuana Abuse	DisGeneNet	CHRM5 CNR1 CNR2 COMT MAPK14 CYP2A6 DRD2 DRD4 EGFR AKT1 ESR1 FAAH FDFT1 APOL2 ANKK1 RGS17 HCRT NRG1 IL1B NCAM1 GAL PDYN PENK ABCB1 PTGS2 SLC6A4 TP53 GCC1 CALM1 CALM2 CAMK2B RGS20 SCARB1
C0024904	Mastoiditis	DisGeneNet	NBN RAG1 RAG2
C0025037	Meckel Diverticulum	DisGeneNet	GPC4 FGFR1 FOXF1 GPC3 RBM8A
C0025149	Medulloblastoma	DisGeneNet	CDK6 SCML2 RASSF1 SMYD4 CTNNB1 DMBT1 DNMT1 ERBB2 ESR2 KDM4B KDM4C FLI1 DICER1 BRD4 PRAME ABR MSH6 HIC1 APC MLH1 MPL MSH2 MYC MYCL MYCN NBN ATOH1 OTX2 PDGFRA SUFU PIK3CG PMS2 PTCH1 BRD2 S100A4 S100A6 S100A10 SCG5 SKP2 SMARCB1 BRCA2 STAT3 VAV1 EHMT1 KAT6A BRD3 L3MBTL2 L3MBTL3 PTCH2 IRS2 CCNE1 STRADA
C0025160	Megacolon	DisGeneNet	SF3B4 SEMA3C CREBBP DHCR7 ECE1 EDN3 EDNRB EP300 SH2B1 KIF1BP GATA1 GDNF KIT L1CAM ASCL1 NRTN PAX3 MBTPS2 BCOR RET RMRP BDNF SLC6A8 SLC8A1 SNAI2 SOX10 MKKS NAA10 PHOX2B
C0025202	melanoma	DisGeneNet	HDAC6 CDK2 CDK4 CDKN1C CDKN2A CDKN2B CDKN2D NDRG1 HOXB13 RPP38 DRAP1 RAI1 HPSE STIP1 PRSS23 IL1RAPL1 TMEM132B DDIT4L BATF2 NUS1 CLU CLNS1A CPT1C COL2A1 ZNF831 CP CSF2 CSF3 CST6 CTLA4 CYP1B1 CCDC63 TMEM30B DCC DDB2 GPHA2 DLG2 DSC1 E2F1 EDA KHDRBS2 EP300 EPB41 EPO EPOR ERBB4 ERCC1 ERCC2 ERCC3 ERCC4 ERCC5 F2RL1 PTK2B FASN ZNF438 SLC39A12 ARL5B NT5DC1 HS3ST5 RFX6 KLRK1 MLANA FLT1 TSPYL4 SUZ12 PRAME N…
C0025205	Melanoma Experimental	DisGeneNet	IFNB1 PXN CALR
C0025261	Memory Disorders	DisGeneNet	SIGMAR1 HRH3 CHRM1 CHRNA7 DRD2 GABRA5 GIT1 GRPR HLA-DPB1 HTR1A HTR6 HTR7 IGF2 APP IL1B INS LNPEP MAPT MDK MIF ACHE NQO2 NPY PARK2 PNOC AVP PSEN1 SPHK2 SLC17A7 SLC17A6 BCL2 REL SLC6A3 SLC6A4 STAT3 SYP VEGFA KL AKAP5 MAGI2
C0025267	Multiple Endocrine Neoplasia Type 1	DisGeneNet	CDKN1A CDKN1B CDKN2B CDKN2C MEN1
C0025286	Meningioma	DisGeneNet	SEC23B CHEK2 CST3 CSTB CTSL AKT1 ALAD HES1 LMNA MN1 NF2 NTHL1 PDGFB PGR PIK3CA PTEN SDHB SDHC SDHD SMO WRN MLLT10 BAP1
C0025289	Meningitis	DisGeneNet	CCR1 CR2 CRP TNFRSF13B ICOS HLA-B XIAP IGLL1 FAS IL10 IL12A JAK3 SH2D1A MEFV ERAP1 PRF1 RAG1 RAG2 STAT4 BTK TLR4 C4A C4B C8A C8B KLRC4 CD19
C0025294	Meningococcal meningitis	DisGeneNet	CFP SLC11A1 C9
C0025299	Meningocele	DisGeneNet	NOTCH3 TMEM216 SC5D
C0025303	Meningococcal Infections	DisGeneNet	CFHR3 ACE CFD CFH
C0025312	Meningomyelocele	DisGeneNet	GRIP1 MTHFR DACT1 SOD1 SOD2 ALDH1A2
C0025322	Premature Menopause	DisGeneNet	STAG3 SDCCAG8 DIAPH2 EIF2B1 CEP164 FMR1 LARS2 FSHR NR5A1 GALT TRAF3IP1 NPHP3 INVS PSMC3IP LMNA NPHP1 POLG FOXL2 EIF2B4 EIF2B3 EIF2B2 EIF2B5 BMP15 IQCB1
C0025323	Menorrhagia	DisGeneNet	F2 F5 F7 F10 NBEAL2 GP1BA GP1BB GP9 ITGA2B ITGB3 MYH9 SERPINE1 GP6 PLAU PRKACG VWF USP8
C0025362	Mental Retardation	DisGeneNet	AKT3 NR2E3 HUWE1 USH1C PQBP1 COL4A3BP RAD50 CDH15 BCAP31 AASS ATP6AP2 SLC25A15 CDK6 TOPORS CD96 TRAIP BCKDK APC2 YAP1 MAD2L2 MERTK COG5 ZBTB18 SEC23B CIB2 DEAF1 AGPAT2 ARFGEF2 NPC2 POMT1 PRPF8 CENPE CTCF EBP CERS1 TBR1 PLK4 RAI1 ZMYND11 SDCCAG8 FTCD SRCAP PNPLA6 SPINK5 IFT27 MID2 CHD2 KPTN IL1RAPL1 WDR45 CHKB LYST CHRNA7 ERCC8 AP1S1 CLCN4 CLCNKA CLCNKB CLN3 CLN5 CNGB1 CNGA1 COL3A1 COL4A1 COX6B1 C…
C0025500	Mesothelioma	DisGeneNet	MSLN CDKN1B CDKN2A RASSF1 DIO2 EGFR EGR1 ESR1 FGF1 FGF2 FHIT PUF60 EID1 MTOR GDF10 GPC3 GSN GSTM1 APC IFNG MUC1 NF2 NME2 PDGFA PGR SLC6A20 ITLN1 PDGFC SOD2 SPP1 SYK TXNRD1 XRCC1 XRCC3 BAP1 CAT MYO18B PPP1R14A CDH1
C0025517	Metabolic Diseases	DisGeneNet	CRP DSG1 AHR ESRRA ETFDH HTR2A INS UPB1 PPARG
C0025521	Inborn Errors of Metabolism	DisGeneNet	CES1 DHFR DIO1 ITPA LDHB LEPR MUT MYO5B PLA2G4A ABCD4 AGXT2 SLC2A1 SERPINA7 TPI1 PLA2G7 ADAMTSL2
C0025568	Metaplasia	DisGeneNet	EGF IL13 BCL2
C0025637	Methemoglobinemia	DisGeneNet	CYB5A CYP1A2 CYB5R3 HBA1 HBB HBG2
C0025958	Microcephaly	DisGeneNet	DNM1L PQBP1 TRAIP STAMBP PLK4 PNKP DYNC1H1 ERCC6 FOXG1 SIN3A KIF1BP TSEN54 WDR62 KIF2A KIF5C MIR17HG ORC1 SLC2A1 TCF4 BUB1B TUBG1 TSEN34 CEP63 TSEN2 MFSD2A CASK
C0025988	Microglossia	DisGeneNet	COL7A1 DHCR7 ECM1 GLI3 TRIM37 OTX2 PRRX1 RBBP8 TBX15 PTDSS1
C0025990	Micrognathism	DisGeneNet	ABCC9 GPC6 PQBP1 CDK5 CD96 SF3B4 ZMPSTE24 SPEG TRAIP EMG1 ZBTB18 CENPE CENPF PLK4 RAI1 CHL1 CPLX1 TXNL4A MAPRE2 CHRNA1 CHRND CHRNG COL1A1 COL1A2 COL2A1 COL3A1 COL9A1 COL9A2 COL9A3 COL10A1 COL11A1 COL11A2 COL13A1 CREBBP CTBP1 CTSK DHCR7 DHODH DNA2 DNMT3B DPAGT1 SLC26A2 DVL1 EDA EDN1 EDNRA ELN EP300 ERBB3 ERCC1 ERCC2 AKT1 ERCC5 ERCC6 EXT2 EZH2 FBN1 FGF3 FGFR1 FGFR2 ICK RAB3GAP1 RAB18 CEP152 FLII AN…
C0025995	Micromelia	DisGeneNet	CD96 CDKN1C CRTAP COL2A1 COL9A1 COL9A2 COL9A3 COL11A1 COL11A2 COMP DHCR7 ACAN SLC26A2 EVC EXT1 EXT2 FGFR3 ICK SLC35D1 FLNB OBSL1 ALPL NIPBL IFT172 PHGDH HSPG2 IDH1 IDH2 IHH INPPL1 KIF22 LBR LIFR MATN3 DDR2 PAM16 PCNT PDE4D NBAS DYNC2LI1 DYM WDR60 PRKAR1A PTH1R RAD21 ACTB RMRP SHOX BMPR1B WNT7A GDF5 SMC1A SERPINH1 SMC3 TRIP11 ADAMTS2 IFT140 KIAA0586 CUL7
C0026010	Microphthalmos	DisGeneNet	HDAC6 YAP1 POMT1 MAB21L2 EBP TBR1 PLK4 MAPRE2 VAX1 DAG1 DPYD ERCC1 ERCC2 ERCC3 ERCC5 ERCC6 FANCA FANCC FANCD2 FANCE ALDH1A3 FKTN FGFR1 RAB3GAP1 RAB18 FOXE3 RPGRIP1L SMCHD1 GRIP1 ALX3 RAB3GAP2 SIN3A TMEM98 PHGDH GJA1 B9D1 TUBGCP4 GLI2 GLI3 POMT2 RAX HCCS HMGB3 HMX1 HRAS RBPJ KRAS LRP5 ALDH6A1 NDP NHS NOTCH1 NRAS OCRL SIX6 OTX2 PAX2 WDPCP TMEM216 MBTPS2 PDE6D SUFU PIK3CA PITX3 DLL4 BCOR MKS1 POMGNT…
C0026034	Microstomia	DisGeneNet	AKT3 PQBP1 ZMPSTE24 SPEG SEPT9 TXNL4A MAPRE2 B4GALT7 CHRNG COL2A1 COL7A1 COL11A1 COL11A2 CREBBP EP300 AKT1 FBN1 FLNA SATB2 ATP6V0A2 ORC6 GABRD SIN3A SH2B1 AUTS2 B3GAT3 GBA GJA1 DCPS HSPG2 ITGA3 LMNA LTBP3 SMAD4 MAF MECP2 MMP1 MUSK MYH3 RERE NOTCH2 ORC1 ORC4 OTX2 PAFAH1B1 PAX3 PIGA PIK3CA PIK3R2 PRRX1 RIPK4 POLD1 IMPAD1 FERMT1 CHD7 IARS2 PTCH1 PTEN ALDH18A1 RAPSN SKI BMP2 TNNI2 TNNT3 TPM2 WNT3 YWH…
C0026106	Mild Mental Retardation	DisGeneNet	HDAC6 ABCC9 HUWE1 AASS CDK6 RAI1 ZMYND11 KCNQ1OT1 CLCN4 COMT DLAT DMD AGL DPYD EP300 ERCC4 EYA1 FBN1 FGF14 FGFR2 SPG20 PHF8 FLNA MLC1 CAMTA1 FMR1 PDSS1 LEMD3 FTSJ1 GATA4 BSCL2 GLB1 SRPX2 GP1BB HPD HPRT1 IGF1 IGF2 KCNJ8 KIF11 LRP5 MECP2 ARVCF MGP NAGA NF1 ATP2A2 NSDHL SBDS CRBN BCOR DHTKD1 POLR3B MASP1 PSMB8 PTPN11 ACTB RREB1 SOX3 TBX1 TFAP2A TFAP2B TSPAN7 HIRA UFD1L CA8 HMGA2 AP3B1 PEX11B CTDP1 S…
C0026205	Miosis disorder	DisGeneNet	ADCYAP1 DDC SIX6 PEX7 PHYH STIM1
C0026266	Mitral Valve Insufficiency	DisGeneNet	AKT3 FBLN5 COL1A2 CRYAB AGA DTNA ELN FBN1 FBN2 FLNA PDSS1 TBL2 GLA GTF2I LMCD1 IDUA LIMK1 LMNA SMAD3 MLXIPL PIK3R2 POLG RFC2 RPS6KA3 MAP3K7 TGFB3 CLIP2 DCHS1 CBL CCND2 BAZ1B CHST3 GTF2IRD1
C0026267	Mitral Valve Prolapse Syndrome	DisGeneNet	COL1A1 COL1A2 COL2A1 COL3A1 COL5A1 COL5A2 ELN FBN1 FBN2 FLNA FMR1 B3GAT3 TBL2 GTF2I LMCD1 HRAS ABCC6 KRAS LIMK1 LTBP3 SMAD3 MMVP1 MLXIPL PLOD1 POLG BCOR PTPN11 RAF1 RFC2 SKI BRAF TGFB2 TNXB VWF CLIP2 DCHS1 CBS BAZ1B CHST3 GTF2IRD1
C0026269	Mitral Valve Stenosis	DisGeneNet	FBN1 ABCC6 LZTR1 CHST3 ADAMTSL2
C0026351	Moderate mental retardation (I.Q. 35-49)	DisGeneNet	HUWE1 TUBB3 EBP IL1RAPL1 MAN1B1 AKT1 FGFR2 DMXL2 FMR1 RPGRIP1L RTTN RBMX ANK3 ANKRD11 HPRT1 KCNJ10 PPM1B TMEM70 SLC3A1 TWIST1 ZIC1 CUL4B CASK AP1S2 ENTPD1 PREPL PTDSS1 ZEB2
C0026552	Morphine Dependence	DisGeneNet	CREB1 GRIA1 GRIN2A MMP9 NOS1 OPRL1 OPRM1
C0026613	Motor Skills Disorders	DisGeneNet	FGFR2 OGG1 SHANK1 CLN6 PTEN CAMKMT AKAP5
C0026633	Mouth Abnormalities	DisGeneNet	EDN3 ELANE GDNF AR ABCC6 ASCL1 PCSK5 RET BDNF STK11 TCN2 TEK UROS PHOX2B
C0026636	Mouth Diseases	DisGeneNet	CHAF1A FANCG GSS DNAJA1 HSPA14 DDIT4 CYP26B1 PTGS2 S100A12 BRCA1 CHAF1B GDF15
C0026640	Mouth Neoplasms	DisGeneNet	CDKN2B-AS1 CDKN2A LAMC3 NDRG1 RACK1 GPN1 ADH1B ADH1C ADH7 CRYAB CYP1B1 DSPP ENO1 FGA SIRT3 GAPDH SFN MRPL13 ANXA1 ANXA2 ANXA5 HOXA5 HOXD10 HOXD11 HRAS HSPA8 HSPB1 ICAM1 IL18 KRAS KRT6B LGALS7 LMNA MGMT MT1A MYC PGAM1 PIK3CA ATP7B PPIA PRTFDC1 PTGS2 PTK2 SERPINB3 CCL2 SOD2 TP53 TPI1 TSC1 TSC2 UMPS VDAC2 CLPTM1L
C0026650	Movement Disorders	DisGeneNet	MICU1 UTS2 CNR1 CRH DRD1 DRD2 DRD3 NTNG1 FOXG1 ARC FOLR1 FOSB TSEN54 HSD17B10 HTT NRG1 HPRT1 ITPR1 KCNA1 MECP2 ACHE ND5 MTTP RNR1 TRNF TRNH TRNK TRNL1 TRNP TRNQ TRNS1 TRNS2 MYO5A ATP1A2 OGDH OPRM1 ALDH7A1 PAX6 PDYN PEX1 PEX6 PEX10 PEX12 PEX13 PEX14 KIF1A PEX26 PEX19 PEX2 PEX5 ATXN7 SCN1A SLC2A3 SLC12A2 CDKL5 XK CACNA1A TSEN34 TSEN2 PEX3 PEX11B PEX16
C0026691	Mucocutaneous Lymph Node Syndrome	DisGeneNet	FCGR2A BLK ITPKC CD40
C0026706	Mucopolysaccharidosis III	DisGeneNet	HGSNAT GNS NAGLU SGSH
C0026760	Multiple Epiphyseal Dysplasia	DisGeneNet	COL9A1 SLC26A2 MATN3 PEX7 PHYH EIF2AK3
C0026764	Multiple Myeloma	DisGeneNet	CDKN2A PARP1 CSF2 CSF3 PSORS1C2 NQO1 EPHX1 FGFR3 CBX7 TNFRSF13B PRAME GBA GSTT1 HLA-A HSPB1 IFNA2 IL6 IRF4 LIG4 MCL1 MUC1 ULK4 PTHLH CCND1 BCL2 BCL2L1 CCL2 BNIP3 SOD2 SPARC BTG1 CD86 NUAK1
C0026766	Multiple Organ Failure	DisGeneNet	ALOX5 HMGB1 IL10 LBP MMP9 SST TNF
C0026769	Multiple Sclerosis	DisGeneNet	CD24 MS2 MS3 MS4 CNR1 KIF1B CLEC16A HLA-DPB1 HLA-DQB1 HLA-DRA HLA-DRB1 ICAM1 IRF8 IFNB1 APOE IL1B IL2RA IL7 IL7R IL12A KCNJ10 MCAM CIITA MS CLDN11 P2RX7 PDCD1 POMC PTPRC BCHE SELE SLC11A1 STAT4 TNFAIP3 TNFRSF1A TYK2 VCAM1 CBLB TNFSF14 CD6 CD40 CD58
C0026821	Muscle Cramp	DisGeneNet	OPTN PPARGC1A CHRNE COL4A1 CPT2 DAO DCTN1 DMD DNA2 EPHA4 ERBB4 MORC2 UNC13A TARDBP ISCU FUS GABRA3 CHMP2B GFPT1 GLA ANG TBK1 UBQLN2 HINT1 HNRNPA1 HSPB1 AR KCNJ1 LDHA LMNA ATXN3 MYF6 NEFH ATP2A1 PFN1 TREM2 PON1 PON2 PON3 PRPH ATXN2 SCN4A SLC12A1 SLC12A3 SMN1 SOD1 STIM1 VCP CACNA1S CASQ1 CASR CAV3 SQSTM1 VAPB MATR3 FIG4
C0026826	Muscle Hypertonia	DisGeneNet	ALG3 GPHN POMT1 CP DBT DCX DHCR7 CYB5R3 DKC1 DMPK DPYD TOR1A ERCC1 ERCC2 ERCC5 ERCC6 EYA1 EZH2 FKTN FAN1 ARHGEF9 CLCF1 GALC NIPBL GAMT TINF2 GBA MLH3 TUBGCP4 GLRA1 GLRB GM2A MSH6 GMPPB POMT2 PSAT1 HLCS HSPG2 KCNJ6 KCNQ2 KCNQ3 KRAS EPCAM MLH1 MSH2 MYO5A OGDH OXT PAH PARN PAX1 PCBD1 ACOX1 RTEL1 PIK3CA PMS1 ATP7A PMS2 POLG PRF1 POMGNT1 PSAP PSPH QDPR RAD21 BCKDHA BCKDHB SCN2A SCN4A SCN8A SLC2A1 SLC6…
C0026827	Muscle hypotonia	DisGeneNet	DNM1L LRPPRC AASS SLC25A15 ALG3 CD96 CDKN1C APC2 COG5 ZBTB18 SLC9A6 ARFGEF2 NPC2 POMT1 STAMBP CTCF FARS2 EBP CFL2 RAI1 CHL1 PNPLA6 MAPRE2 LIAS KPTN ADCY6 PNKP B4GALT7 CHST14 CHRNB1 CHRND CHRNE AP1S1 CLCNKA CLCNKB COL1A1 COL1A2 COL2A1 COL12A1 COL13A1 COMT ADK COX6B1 COX10 COX15 CPS1 CPT1A CPT2 CREBBP CRX NKX2-5 CTNNB1 CTNND2 ADSL CYP24A1 CYP27B1 AARS DAG1 DBT DCX DDOST DDX3X DDX11 DGUOK DHCR7 DHFR…
C0026837	Muscle Rigidity	DisGeneNet	ADAR WDR45 PARK7 CRYAB CSF1R CTSD CYP2D6 DCTN1 DNAJC13 FMR1 ATP13A2 FTL FBXO7 CHMP2B ABCA12 GBA GCDH GCH1 LDHA MAPT MECP2 ATXN3 NPY NTS NR4A2 PARK2 PDGFB PDGFRB WWOX POLG SLC30A10 PRNP HTRA1 PTS RYR1 ATXN2 SLC6A3 SLC20A2 SMPD1 SNCA TBP TH TNNT1 PLA2G6 PDE8B SYNJ1 ITM2B SNCAIP DNAJC6
C0026838	Muscle Spasticity	DisGeneNet	PQBP1 RAD50 OPTN SIGMAR1 ADAR TUBB3 RNASEH2A NPC2 KIF1C PPARGC1A AFG3L2 CLP1 POLR3A TREX1 CNR1 COL4A1 COL4A2 COX10 COX15 CSF1R CTSD CYP27A1 AARS DAO DARS DCTN1 TIMM8A DHCR24 AGA DNMT1 ECHS1 EIF2B1 ELN EPHA4 ERBB4 ERCC2 ERCC3 ERCC4 ERCC5 ERCC6 EZH2 ALDH3A2 NTNG1 FOXG1 RAB3GAP1 RAB18 RPIA UNC13A PMPCA MLC1 PLCB1 RPGRIP1L ATP13A2 TARDBP AMACR NUP62 FTL FUS RAB3GAP2 NDUFAF3 SAMHD1 CHMP2B ABHD12 SACS …
C0026846	Muscular Atrophy	DisGeneNet	CITED2 FBXO32 CTNNB1 AKT1 WWTR1 GH1 AMPD1 GSK3B IGF1 KCNH2 SOD1 TNF TTPA TRIM63
C0026847	Spinal Muscular Atrophy	DisGeneNet	SIGMAR1 EXOSC8 DYNC1H1 BICD2 DNAJB2 IGHMBP2 ASAH1 ATP7A TRPV4 SMN1 SMN2 UBA1 VRK1 VAPB
C0026848	Myopathy	DisGeneNet	MICU1 POMT1 SLCO1B1 CHKB COL6A1 COL6A2 COL6A3 COL12A1 CPT2 CSF3 CTNS CTSB AGL ALB FABP3 FKTN TRIM32 FLNC VPS13A ISCU ALPL ZBTB20 GFER B4GALT1 AMPD1 GK GCLC SLC25A4 GMPPB POMT2 HINT1 ACACA HMGCR HNRNPA1 HNRNPA2B1 HSPG2 HTR7 ACADS IL1B INS ITGA7 ARG1 LMNA SMAD4 MAOA EIF2AK4 ATP6 TRNC COX1 COX2 COX3 CYTB ND1 ND2 ND4 ND4L ND5 ND6 RNR1 TRNF TRNH TRNI TRNK TRNL1 TRNP TRNQ TRNS1 TRNS2 TRNT TRNV TRNW MYH…
C0026850	Muscular Dystrophy	DisGeneNet	DNAJB6 TMEM5 POMT1 B4GAT1 COL6A1 CRYAB PRIMA1 DAG1 DES DMD NR0B1 FKTN TRIM32 SYNE2 SYNE1 GK GMPPB POMT2 HNRNPA1 HNRNPA2B1 LAMA2 LMNA ACHE PLEC POMGNT1 SELENON BCHE RYR1 SGCB SGCD SGCG BUB1 BUB1B TTN CAPN3 DYSF TCAP CAV3 DPM1 BUB3 LARGE1 MYOT BAG3 CEP57
C0026858	Musculoskeletal Pain	DisGeneNet	COMT ESR1 GCH1
C0026884	Mutism	DisGeneNet	SLC9A6 CSF1R FTL CHMP2B GRN TBK1 MAPT ATP1A3 TBP SQSTM1
C0026896	Myasthenia Gravis	DisGeneNet	HLA-B HLA-DPB1 FAS MUSK POMC CFB
C0026919	Mycobacterium Infections Nontuberculous	DisGeneNet	IFNGR1 IFNGR2 IL12B IL12RB1 STAT1
C0026936	Mycoplasma Infections	DisGeneNet	NOS2 CASP3 CDH1
C0026948	Mycosis Fungoides	DisGeneNet	CTLA4 TNFRSF1B CD28
C0026987	Myelofibrosis	DisGeneNet	SH2B3 NBEAL2 JAK2 MPL TET2 TBXAS1 CALR GFI1B
C0027022	Myeloproliferative disease	DisGeneNet	SH2B3 FGFR1 ABL1 FGFR1OP2 GATA1 JAK2 MPL GSKIP PDGFRA PDGFRB ATG2B BCR THPO ZMYM2 CALR RUNX1
C0027051	Myocardial Infarction	DisGeneNet	SH2B3 MCI2 PPARGC1A CKB CKM ADORA1 CREB1 CREM ADORA3 DAB2IP CYP27A1 ACE DDIT3 AGT ABCA1 EPO ESR1 F2 F5 F13A1 KIF6 PHACTR1 LDLRAP1 GATA4 GGT1 GLA GCLC GCLM GSK3B HLA-B HMGB1 HP HSD11B2 HSPA5 APOB ICAM1 IFNA2 APOE IL1B IL1RN IL6 IL10 IL12B ITGB3 JAK2 MIA3 KLK1 LDHA LDLR LGALS2 LMNA LPL LTA NR3C2 MMP2 MMP9 MPL MIAT MYH7 MYH9 ATM NOS2 NOS3 NPPA OLR1 PAPPA TNFRSF12A PDE3A ENPP1 PLAT PLAU TM6SF2 PLN TE…
C0027055	Myocardial Reperfusion Injury	DisGeneNet	MIR744 MIR301B CASP12 ADRB1 CYBB AGT EDN1 EPHX2 ALB SIRT1 GJA1 HIF1A HMGB1 XIAP ICAM1 KNG1 MIRLET7I MIR10A MIR10B MIR126 MIR134 MIR137 MIR142 MIR15A MIR181C MIR183 MIR186 MIR188 MIR193A MIR197 MIR206 MIR21 MIR23B MIR27A MIR27B MIR28 MIR296 MIR34C MIR330 MIR331 MIR335 MIR337 MIR346 MIR369 MIR196B NOS2 NOS3 ATP2A2 MIR361 MIR375 PLN PPARA MIR429 MAPK9 DIABLO PTEN MIR362 MIR20B MIR433 MIR451A MIR452 …
C0027059	Myocarditis	DisGeneNet	CRP SLC22A3 SLC22A4 SLC22A5 TNF
C0027066	Myoclonus	DisGeneNet	GPHN STAMBP FARS2 AFG3L2 CHD2 TPP1 CLN3 CLN5 CSTB ADRA2B ADSL CYP27A1 DDC DNM1 DRD2 CLN8 ATP13A2 GABRB3 GAMT CHMP2B HIBCH GBA GCSH BSCL2 GLDC GLRA1 AMT APP KCNA2 KCNC1 KCND3 KCNQ2 KCNQ3 MECP2 ASAH1 TRNF TRNI TRNK TRNL1 TRNP NAGA ATM NEU1 NME1 SERPINI1 TREM2 POLG CLN6 PNPO PPT1 POMGNT1 MAPK10 PRNP PSAP PSEN1 PURA QDPR SC5D ATXN2 SCN1A SCN2A SCN8A SDHA SDHD SNCA CDKL5 TAF1 CNTN2 TBP TSPYL1 TYROBP C…
C0027080	Myoglobinuria	DisGeneNet	CPT2 DMD LPIN1 ISCU HADHA HADHB HADH LDHA PGAM2 PYGM RYR1
C0027092	Myopia	DisGeneNet	MYP17 OPTN IRX5 POMT1 CLDN16 RAI1 PRDM5 POLR3A CHM COL1A1 COL2A1 COL4A3 COL4A4 COL4A5 COL5A1 COL5A2 COL9A1 COL9A2 COL9A3 COL11A1 CRYAA CRYBA4 CRYBB1 CRYBB2 CRYGC CRYGD VCAN DAG1 TIMM8A DPYD JAG1 EPHA2 AKT1 FBN1 FBN2 FKTN ALDH3A2 NT5C2 FLII ATP6V0A2 NIPBL WHRN OPN1MW GJA1 GJA8 GRIA4 SLC25A4 GRM6 GMPPB POMT2 HSPG2 ABCC6 KCNH1 KRAS LAMA2 LAMB2 MYP4 LRP2 LTBP2 MAF TRPM1 MYO7A MYOC OAT SIX6 SMARCAL1 P…
C0027121	Myositis	DisGeneNet	HNRNPA2B1 IGHG1 IGHG2 IGKC IL1RN LAMA2 TARS
C0027125	Myotonia	DisGeneNet	CLCN1 DMPK HINT1 HSPG2 LIFR MBNL1 PFKM SCN4A CNBP CACNA1A
C0027126	Myotonic Dystrophy	DisGeneNet	NKX2-5 DMPK CNBP
C0027339	Nail Diseases	DisGeneNet	CDH3 DSG1 DSP FLT4 ALOX12B ABCA12 TINF2 HGD IRF6 KRT1 KRT5 KRT14 KRT81 KRT83 KRT86 LAMA3 LMNA NSDHL PDE4D PKP1 SOX18 PRKAR1A TGM1 RECQL4
C0027404	Narcolepsy	DisGeneNet	NRCLP4 NRCLP5 NRCLP2 CHKB CPT1B CTSH DNMT1 ZNF365 HCRT HCRTR2 HLA-DQB1 HLA-DRB1 MOG NRCLP3 P2RY11 PENK TAC1 TRA TRH TNFSF4 SOCS2
C0027412	Opioid-Related Disorders	DisGeneNet	ODS1 CES1 BMPER TTC9 ME2 PENK C9 NAV3
C0027429	Nasal obstruction present finding	DisGeneNet	FGFR1 GJA1 NPY
C0027430	Nasal Polyps	DisGeneNet	LRRC6 DNAI1 TBX21 KITLG ZMYND10 HYDIN STK11 TAP1 TAP2 TAPBP
C0027439	Nasopharyngeal Neoplasms	DisGeneNet	WIF1 CYP2A6 EDNRA EGFR MECOM MMP2 TNFRSF19 TP53 RASSF2
C0027443	Natal Teeth	DisGeneNet	ZMPSTE24 DSP EVC FGFR2 GLI3 KRT17 LMNA MKS1 PTH1R
C0027497	Nausea	DisGeneNet	ETFA ETFB ETFDH ALDOB FSHR GLA HMBS IFNA2 IFNG LPL OPRM1 ABCB1 POMC TNF TP53 TNFRSF10A SLC7A7
C0027498	Nausea and vomiting	DisGeneNet	IKZF1 SEMA3C MALT1 CCR1 CCR6 CPOX CPT2 CTGF CTLA4 CTNNB1 DNASE1L3 ECE1 EDN3 EDNRB ELN EWSR1 FAN1 GALT PTPN22 TBL2 GDNF MLH3 FOXP1 GLA MSH6 GTF2I HLA-B HLA-DPB1 HLA-DRB1 HLCS HMBS BIRC3 IGH FAS IL10 AQP2 IL12A ITGA6 IRF5 ITGB4 KIT KRAS LIMK1 LIPA EPCAM MEFV MLH1 MSH2 COX1 COX2 COX3 ND1 ND4 ND5 ND6 TRNF TRNH TRNL1 TRNQ TRNS1 TRNS2 TRNW MUT MYH11 NRTN PAH PDGFRA WWOX ERAP1 PIK3CA PMS1 ATP7A PMS2 AVP…
C0027540	Necrosis	DisGeneNet	ATG7 SLC31A1 CTF1 CTSB CYP2E1 DMD AGT AHR FABP3 PUF60 GAPDH GATM HAVCR1 GSTP1 DPP7 HMGB1 IFNG APP FAS IL1B IL1RN IL6 IL17A ARG2 KRT18 LGALS3 LPL MIR192 MGMT MTHFR MYCN ATF4 NFE2L2 NOS2 POMC PRNP RBP4 BCL2 BCR SET SOD1 SOD2 SOD3 SPARC TBXA2R TNF TNNT2 CAST CAT AIFM1 ATG5 CD40LG CDC42
C0027626	Neoplasm Invasiveness	DisGeneNet	CDKN2A HOXB13 CFL1 HPSE CHI3L1 CHRNA7 TMEM139 CSTB CTNNB1 CTSB CTSD CTSS CYP2E1 DLX4 DMD EDNRB EEF2 EGF EGFR AHR EN1 ENO1 EPO EPOR EPS8 ALDOA KDM1A FN1 ALOX5 FTH1 FTL AMBP FOXP1 PDCD4 UBQLN1 ANXA1 ANXA2 HGF NRG1 HIF1A HMOX1 HRAS ID4 IGF1 IL1B IL1RN IL6 IREB2 ITGA5 ITGB1 ITPK1 CD82 MALAT1 KRT7 RHOA KRT19 RNF207 RPSA LDHB LOXL2 MIR141 MIR200B MIR200C MIR217 MET MMP1 MMP2 MMP3 MMP9 MMP14 MT2A MT3 MY…
C0027627	Neoplasm Metastasis	DisGeneNet	CDH2 SCHLAP1 ABCC4 NDRG1 CFL1 HPSE MMP24 EHMT2 ERP29 TBCB CLIC1 ADORA2B CSF1R CSF3 CSTA DAPK1 ACE DHFR DIO3 DMD DPYD AGTR1 AGTR2 TYMP EEF1B2 EEF2 EGF EGFR AHR EIF1AX EIF4A2 EPO EPOR ERBB2 ERCC1 ERCC4 ESR1 ETV4 FGF13 ALDOA CIC FLT1 LY96 SLC7A11 ALK ALOX5 FTL SLC39A6 TNFAIP8 GJB1 EML4 GPX2 ANXA1 ANXA4 HGF HRH2 HSPA1A HSP90AA1 IBSP IGF1 IL2 IL6 IL18 ITGB1 CD82 MALAT1 KRAS LCN2 LGALS3 ARHGDIA MIR100 …
C0027643	Neoplasm Recurrence Local	DisGeneNet	HOTAIR CLDN4 ASXL1 DNMT3A EGFR ERBB2 ESR1 ALK GNAI2 H2AFX HOXA9 IDH1 IDH2 KLK3 IDO1 AR ISL1 KIT CXCL9 NBN YBX1 ITSN2 PLAU TET2 PTGS2 MIR146B TYMS VEGFA YWHAZ LIMD2 LTBP4 TLK1
C0027658	Neoplasms Germ Cell and Embryonal	DisGeneNet	DMRT1 PHC1 ERCC1 ERCC4 DPPA3 KITLG POU5F1 ATF7IP SCNN1A SLC2A3 NANOG CD9 GDF3
C0027659	Neoplasms Experimental	DisGeneNet	TOB1 CDK4 NQO1 AHR ENO2 ERBB2 F2R PUF60 ABL1 HGF ZNRD1 HRAS HRH2 IFNB1 IFNG IL2 IL12A IL12B KIF11 KRAS ARNT MIR34B NRAS PCNA PRNP MIR506 RB1 CCND1 RELA BCR SPARC SPP1 BSG TNF VEGFA URI1 TNFSF10
C0027661	Neoplasms Hormone-Dependent	DisGeneNet	AKR1C1 AKR1C2 AKR1C3
C0027686	Pathologic Neovascularization	DisGeneNet	CLU KDR BMI1 TEK VEGFA TNFSF10
C0027697	Nephritis	DisGeneNet	CCR5 COL4A3 COL4A4 COL4A5 DNASE1L3 ALB HLA-B FAS LGALS1 LGALS3 LGALS9 MYH9 PLAU C1R ALMS1 CASP10 CD151
C0027707	Nephritis Interstitial	DisGeneNet	CRP CYP2C9 CYP2D6 DCN ALB NGF CCL1 CCL2 CCL7 THBS1
C0027708	Nephroblastoma	DisGeneNet	CDKN1C KCNQ1OT1 GLIPR1 POU6F2 DIS3L2 CTNNB1 GPC4 GPC3 H19 IGF2 KCNQ1 TRIM37 PAX6 PIK3CA REST BRCA2 BUB1B TP53 VHL WT1
C0027709	Nephrocalcinosis	DisGeneNet	CLDN16 SLC26A1 CLCN5 COL4A3 CYP24A1 AGXT FAH ALPL VPS33B GNA11 HNF4A KCNJ1 MEN1 ATP6V0A4 SBDS PIGT PHEX POMC FAM20A PTH1R SLC4A1 SLC12A1 CASR GRHPR
C0027719	Nephrosclerosis	DisGeneNet	FGF10 FGFR3 FGFR2
C0027720	Nephrosis	DisGeneNet	NES HPSE DDIT3 DES AGT EDN1 EDNRB ALB F2 ICAM1 ITGB2 REN SOD1 VIM NPHS2
C0027726	Nephrotic Syndrome	DisGeneNet	COL1A1 COL4A1 COL4A2 COL4A3 COL4A4 COL4A5 A2M ALB F3 FGA FGF2 GPC5 FN1 GATA3 SLC17A5 GLA COQ2 GSN GUCA2B HLA-DRB1 HSD11B2 APOA1 IL2 LAMB2 ARHGDIA LMX1B LYZ MEFV SERPINC1 MYO1E NCK1 NPHS1 SMARCAL1 SERPINE1 PAX2 COQ6 PLCE1 PMM2 ANLN PRKCD B2M PTPRO CCND1 SOD2 TF TGFB1 C3 TRPC6 WT1 NPHS2 CASP10 NCK2 DGKE TBX18 CD2 SCARB2 ZNF592
C0027746	Nerve Degeneration	DisGeneNet	CDH2 OPTN PPARGC1A WDR45 LYST CHRNA7 CHRNB2 LRRK2 CNR1 CNTF ADORA1 CP ADRA1B CTNNB1 DAO DCTN1 DDC EIF2S1 EPHA4 EPO EPOR ERBB4 ETS2 F2 ABCD1 FGF2 UNC13A AGTPBP1 ATP13A2 SIRT1 TARDBP FOLR1 FTL FUS GALC CHMP2B ZBTB20 ANG GRN GRIN2D TBK1 GRM4 GUSB UBQLN2 HNRNPA1 APLP2 IDS IDUA IFNG IGF1 APOE IGF2 APP KCNJ4 KCNJ6 LEP ATXN3 MPZ NBN NEFH NGF NGFR NOS1 NTF3 NTF4 OGG1 OTC OTX2 PARK2 PCNA VPS54 GHRL PFN1 P…
C0027765	nervous system disorder	DisGeneNet	NOD1 PNPLA6 CHRNA4 ABCC2 CSF3 ADRB2 CYP2C8 CYP2C9 DHFR DPYD EN1 FOXG1 FOS GFAP GUSB ID3 KCNQ2 HES5 ASCL1 ACHE MTHFR MTRR ATF3 NEUROD1 NFATC2 NGF NOS1 NOTCH1 SERPINE1 PENK ABCB1 TTC19 ARFGAP1 PRODH PTGS2 BDNF ATXN8OS SCN8A SELENOP SHMT1 SLC2A1 SLC6A3 SLC10A2 SLC18A2 SLC19A1 SOD1 TNF TTPA TYMS CASP3 CASP9 CAMKK1 ABCG2
C0027766	Nervous System Neoplasms	DisGeneNet	CHEK2 ALK LMO1 MDM2 MYCN TOP2A TP53 PHOX2B
C0027794	Neural Tube Defects	DisGeneNet	NAT2 SPINT2 CSF2 CYP1A2 FOLR1 FOLR2 GLI3 CECR2 IFNG INS KIF22 MTHFD1 MTHFR NPY1R PAX3 GHRL DLL4 PRSS8 PYY VANGL2 GRHL3 RMRP RRM1 CCL2 BHMT SKI T ZIC2 VANGL1 ZIC5 BMS1
C0027796	Neuralgia	DisGeneNet	CYP17A1 AGER GFRA1 GRM5 HMGB1 NTRK1 OPRM1 GAL SCN9A SCN10A TAC1 TNF CACNA2D1 CXCR4
C0027809	Neurilemmoma	DisGeneNet	SUZ12 NF1 NF2 PRKAR1A AXL WT1 EED
C0027819	Neuroblastoma	DisGeneNet	NBLST4 NBLST5 NBLST6 CDKN2A YAP1 CHEK2 DBH KIF1B ALK CHD5 GNAS MSH6 HGF HRAS IFNB1 KRAS LIN28B LMO1 MET MLH1 MSH2 COX2 MYC MYCN NNAT NME1 NRAS NTRK1 NTRK2 ABCB1 PMS2 ATRX ARID1B HACE1 PTPN11 PTPN14 BARD1 BCHE PINK1 AURKA TERT TH TOP2A SEMA3B DOCK8 ARID1A RASSF5 CHD6 RUNX1 TNFSF10 PHOX2B
C0027831	Neurofibromatosis 1	DisGeneNet	SPRED1 MSH2 NF1
C0027854	Neurologic Manifestations	DisGeneNet	GDNF PITX3 ATP7A CNDP1
C0027859	Acoustic Neuroma	DisGeneNet	HRAS KARS NF2 PRKAR1A
C0027873	Neuromyelitis Optica	DisGeneNet	GFAP AQP4 MBP
C0027877	Neuronal Ceroid-Lipofuscinoses	DisGeneNet	TPP1 CLN3 ATP13A2 CLN6
C0027888	Hereditary Motor and Sensory Neuropathies	DisGeneNet	EGR2 AMACR MPZ PMP22 PRX
C0027889	Hereditary Sensory and Autonomic Neuropathies	DisGeneNet	DNMT1 NGF NTRK1 FAM134B
C0027947	Neutropenia	DisGeneNet	CSF2 CSF3 DPYD ELANE FCGR2B IFNA2 IL1B MTHFR ABCB1 UGT1A1 TPMT JAGN1 TNFRSF10A
C0027960	Nevus	DisGeneNet	CDK4 CDKN2A CDKN2B CDKN2D AKT1 LEMD3 POT1 HRAS MC1R MGMT MITF MTAP TRIM37 TERF2IP PRKAR1A PTEN TERT BAP1 PLA2G6
C0027962	Melanocytic nevus	DisGeneNet	CDK4 CDKN2A CDKN2B CDKN2D SEC23B COL3A1 COL5A1 AKT1 FGFR3 FGFR2 SUZ12 LEMD3 POT1 HPS1 HRAS IGF2 KRAS MC1R MGMT MITF MPL TRIM37 NF1 NRAS SMARCAL1 SUFU PIK3CA TERF2IP RBM28 PRKAR1A PTCH1 PTEN PTPN11 RAF1 SDHB SDHC SDHD BRAF TERT TYR BAP1 TP63 PTCH2
C0028077	Night Blindness	DisGeneNet	NR2E3 USH1C MERTK CIB2 PRPF8 CHM CNGB1 CNGA1 CNGA3 CRX RIMS1 SNRNP200 TTLL5 AIPL1 ABCA4 FSCN2 WHRN PRPF31 CNNM4 OPN1MW GGCX GNAT1 FLVCR1 GRM6 GUCA1A GUCY2D HARS IMPDH1 KCNJ13 MAK TRPM1 TRNS2 MVK MYO7A NRL OAT IMPG2 PCYT1A PDE6A PDE6G PDE6H PDE6B PEX1 PEX6 PEX7 PEX10 PEX12 PEX13 PEX14 PHYH CNGB3 PEX26 PEX19 PEX2 PEX5 BBS4 RBP3 OPN1LW RDH5 PRPH2 RHO GRK1 RLBP1 ROM1 RP9 RP1 RP2 RPGR RPE65 SAG ELOVL4…
C0028081	Night sweats	DisGeneNet	HLA-DRB1 IGH BCL2 BCL6
C0028326	Noonan Syndrome	DisGeneNet	A2ML1 EPHA2 KAT6B HRAS KRAS NRAS MAP2K1 MAP2K2 PTPN11 RAF1 RASA2 RIT1 SOS1 SOS2 BRAF SHOC2 LZTR1
C0028738	Nystagmus	DisGeneNet	NR2E3 TOPORS TCIRG1 TUBB3 MERTK SLC9A6 SLC19A2 PRPF8 EBP CLDN16 SDCCAG8 CPLX1 PNPLA6 CLP1 IFT27 TREX1 LYST ERCC8 CLCN7 CNGB1 CNGA1 CNGA3 COX10 COX15 CRX CRYAA CRYGC CTBP1 ADSL AARS DARS DCX DGUOK DHCR7 DHCR24 DLAT DPAGT1 DPYD ECHS1 EDNRB EEF2 EFNB1 ERCC1 ERCC6 EXT2 FGFR1 RAB18 TRIM32 FOXC1 NT5C2 SNRNP200 ZNF423 PMPCA KIAA0556 FMR1 RPGRIP1L SYNE1 CRB1 AP4E1 PIK3R5 PIGN ARL2BP AIPL1 FXN ABCA4 PRPF6…
C0028754	Obesity	DisGeneNet	NR2E3 MKRN3-AS1 NAMPT TOPORS APC2 MERTK PRPF8 CES1 RAI1 SDCCAG8 ALDH1L1 PNPLA6 IFT27 LACTB CIDEA ADH1B CNGB1 CNGA1 CNR1 TMEM18 GNPDA2 PPARGC1B COX7C CPB2 CPE CRP CRX PARP1 CS CTF1 CTNNB1 PPM1L CTSS CYB5A ADRB1 ADRB2 ADRB3 CYP2E1 CYP7A1 CYP19A1 DDIT3 NQO1 DPYD AGRP ECHS1 EFNB1 MEGF8 AHR RMST ELN EP300 AKT1 ESR1 ETFDH F2 FAAH ACSL1 FASN FGFR3 TRIM32 SNRNP200 MYT1L FOXO3 IQSEC2 FLII TBC1D1 ADNP SIRT…
C0028756	Obesity Morbid	DisGeneNet	KCNMA1 LEP LEPR BDNF
C0028768	Obsessive-Compulsive Disorder	DisGeneNet	DRD2 ELN FMR1 AFF2 ADNP NIPBL SLITRK5 TBL2 GTF2I HOXB8 HTR1D HTR2A LIMK1 OCRL PAH TTC19 SETD5 CHD7 RAD21 RFC2 BDNF SLC6A4 UBE3A CLIP2 SMC1A CCKBR SGCE BAZ1B SMC3 GTF2IRD1 SEMA3E MED12
C0028796	Dermatitis Occupational	DisGeneNet	NAT2 ALDH2 HLA-DMA NAT1
C0028797	Occupational Diseases	DisGeneNet	NLRP3 CYP1A1 CYP2D6 NQO1 ERCC2 ALB CARD8 MPO PON1 TGFB1 TIMP2 XRCC1
C0028840	Ocular Hypertension	DisGeneNet	DDIT3 NR3C1 MMP1
C0028945	oligodendroglioma	DisGeneNet	DTX1 HEY1 POT1 GDNF HES1 IDH1 IDH2 TP73-AS1
C0028949	Oligomenorrhea	DisGeneNet	MKRN3-AS1 CYP17A1 AKT2 NPAP1 FSHB NR3C1 IPW LIPE NDN PLIN1 MAGEL2 PPARG PPP1R3A PRLR SNRPN MKRN3 HERC2 AIP H6PD
C0028960	Oligospermia	DisGeneNet	CGA PIWIL4 DAZ1 ESR1 DICER1 FSHB POC1A BSCL2 PIWIL3 TPCN1 BRWD1 RBMY1A1 TSPY1 CNBP USP9Y DDX3Y
C0028961	Oliguria	DisGeneNet	CCR6 CTGF HBG2 HLA-DRB1 IRF5 UOX POMC AVPR2 CAV1
C0028968	Olivopontocerebellar Atrophies	DisGeneNet	ERCC6 MBTPS2 TTC19 ATXN1 ATXN2 ATXN7
C0029089	Ophthalmoplegia	DisGeneNet	NR2E3 TOPORS SPEG MERTK SLC9A6 PRPF8 CHRNA1 CHRNB1 CHRND CHRNE CNGB1 CNGA1 COX10 COX15 CRX SNRNP200 PLXND1 CRB1 ARL2BP ABCA4 PRPF6 FSCN2 PRPF31 IFT172 GBA BIN1 GUCA1B IDH3B IMPDH1 MAK TRNC COX1 COX2 COX3 CYTB ND1 ND5 ND6 TRNF TRNK TRNL1 TRNQ TRNS1 TRNS2 TRNV TRNW MUSK NDUFA2 NDUFA9 NDUFA10 NDUFS3 NDUFS4 NDUFS8 NEK2 NPC1 NRL OPA1 IMPG2 PDE6A PDE6G PDE6B ADA2 FOXRED1 POMGNT1 BBS2 RBP3 PRPH2 REV3L R…
C0029124	Optic Atrophy	DisGeneNet	NR2E3 DNM1L TSFM ALG3 TOPORS TCIRG1 TFG MERTK SLC19A2 POMT1 PRPF8 STAMBP EBP PNPLA6 ERCC8 CLCN7 CLN3 CNGB1 CNGA1 COX6B1 COX10 COX15 CRX VCAN DDB2 TIMM8A DIAPH1 DKC1 DPYD AGXT EIF2B1 ERCC2 ERCC3 ERCC4 ERCC5 ERCC6 FKTN FGFR2 FH FASTKD2 RAB3GAP1 RAB18 RPIA NT5C2 SNRNP200 RPGRIP1L CRB1 ARL2BP PDSS1 NUP62 FXN ABCA4 PRPF6 FTL RAB3GAP2 FSCN2 GALC NIPBL ABHD12 PRPF31 IFT172 CNNM4 GJA1 B9D1 AMPD2 GLA GLB1…
C0029131	Optic nerve abnormalities	DisGeneNet	GGCX MC1R OCA2 SLC45A2 TYR
C0029172	Oral Submucous Fibrosis	DisGeneNet	MICA COL1A1 COL1A2 CST3 CTLA4 FGF2 IFNG LOX MMP1 MMP2 MMP9 PTGS2 ZEB1 TGFB1 TIMP1 TNF
C0029191	Orchitis	DisGeneNet	CCR1 HLA-B FAS IL10 IL12A MEFV ERAP1 STAT4 TLR4 TNFRSF1A C4A KLRC4
C0029295	Oropharyngeal Neoplasms	DisGeneNet	NDRG1 HLA-DQA1 HLA-DQB1 HLA-DRB1
C0029396	Heterotopic Ossification	DisGeneNet	GNAS NT5E CBFB
C0029401	Osteitis Deformans	DisGeneNet	OPTN CSF1 NUP205 PDB1 PML RIN3 DCSTAMP TNFRSF11A SQSTM1 PDB4
C0029408	Degenerative polyarthritis	DisGeneNet	PDCD6IP OS4 OS6 EDIL3 TRAP1 ADGRG2 ZMPSTE24 ACAA2 SEC23A P3H3 YWHAQ IMMT CHI3L1 CLCN7 CLU CLIC1 COL1A1 COL1A2 COL2A1 COL3A1 COL5A1 COL5A2 COL6A2 COL9A1 COL9A2 COL9A3 COL11A1 COL11A2 COMP CTSD AKR1C1 AKR1C2 DDX3X ACAN AGER DPYSL2 SLC26A2 EEF2 ENO1 AK4 ESD ETFA F8 F9 TRIM2 FRZB FTL CLIC4 GAPDH HIBCH DAPP1 GLS CXCL2 HADHA HGD HPGD IDH2 IDH3A IL1B GSTK1 KIF22 LMNA LMX1B LTBP3 SMAD3 MATN3 MMP13 MSN ND…
C0029410	Osteoarthritis of hip	DisGeneNet	CLCN7 COL2A1 COMP SMAD3 TRAPPC2 GDF5
C0029422	Osteochondrodysplasias	DisGeneNet	ABCC9 SF3B4 SEC23A DLL3 B4GALT7 COL2A1 COL9A1 COL11A1 CTSK DMP1 AKT1 ERF ALDH3A2 FGFR3 FLNA FLT1 LEMD3 IFT172 GJA1 GLB1 GNAS HSPG2 IDUA IHH KCNJ8 KDR KIF22 LIFR LMX1B NEU1 NOTCH2 P4HB SOST POLR1D DYNC2LI1 ENPP1 PEX1 PEX6 PEX7 PEX10 PEX12 PEX13 PEX14 PHYH TREM2 CTSA DYM WDR60 PEX26 PTEN PTH1R PEX19 PEX2 PEX5 TRPV4 BCL2 TRAPPC2 BMPR1B TCOF1 TYROBP VEGFA GDF5 PEX3 RUNX2 DCHS1 PEX11B RECQL4 PEX16 POL…
C0029434	Osteogenesis Imperfecta	DisGeneNet	CRTAP COL1A1 P3H1 SPARC
C0029442	Osteomalacia	DisGeneNet	CLCN5 DMP1 ALPL OCRL ENPP1 PHEX ATP7B SLC2A2 SLC4A1 VDR FGF23
C0029443	Osteomyelitis	DisGeneNet	TCIRG1 DNMT1 ATL3 BLNK HBB HPGD IGHM IGLL1 IL1RN NTRK1 PIK3R1 FAM134B SLCO2A1 TCF3 SPTLC2 CD79A CD79B
C0029445	Bone necrosis	DisGeneNet	CLCN7 COL2A1 EXT1 EXT2 GBA HBB MMP2 CA2 SCARB2
C0029453	Osteopenia	DisGeneNet	IRX5 CRTAP B4GALT7 COL1A1 COL1A2 COL7A1 CYP19A1 DUSP6 ELN ESR1 FBN2 FGF8 FGFR1 FGFR2 ATP6V0A2 FSHR NR5A1 NSMF B3GAT3 GATA1 GBA SLC17A5 GLI2 GNAS GNRH1 GNRHR PSMC3IP HPGD HRAS HSD17B4 IGF1 ANOS1 KCNJ1 KISS1 KRAS LIFR LRP5 MEN1 MGAT2 MMP1 MMP2 NAGA NOTCH2 NPR2 NRAS OTX2 P4HB SMARCAL1 PDE11A MLXIPL SBDS PDGFRB PIGT PLOD2 PLS3 PMM2 POU1F1 RNF125 FKBP14 AVP TMEM38B CHD7 PRKACA IARS2 PRKAR1A PROP1 PSAP…
C0029454	Osteopetrosis	DisGeneNet	TCIRG1 CLCN7 GJA1 OSTM1 SNX10 LRP5 CA2 FERMT3 IKBKG TNFSF11 TNFRSF11A PLEKHM1
C0029456	Osteoporosis	DisGeneNet	BMND7 BMND8 ABCC9 ZMPSTE24 TUBA1B CAP1 CCT2 PRDX3 ADCY5 PRDM5 PARK7 MGLL ANTXR2 COL1A1 COL1A2 COL7A1 CYB5A CYP11A1 CYP11B1 CYP17A1 CYP19A1 CYP24A1 CYP27A1 DKC1 DUSP6 NR0B1 ELN ENO1 ERCC6 ESR1 ALB FGA FGB FGF8 FGFR1 RAB3GAP1 DKK1 ZFPM2 FSHR NR5A1 G6PC SLC37A4 PGLS GALNS GALT GAPDH NSMF ZBTB20 GATA4 TINF2 GK GLB1 GNAS GNRH1 GNRHR GPD2 GPX1 GSN ANXA2 HBB HFE HPGD HSD3B2 HSD17B4 HSPG2 RAB7B IDH2 IGF1…
C0029458	Osteoporosis Postmenopausal	DisGeneNet	IL1B IL6 PTH TGFB1 TNF CAT
C0029463	Osteosarcoma	DisGeneNet	TOPORS CHEK2 CYP3A4 DHFR EGFR EIF2S1 ESRRA EZH2 BRD4 FOLR1 GRM4 GSTP1 JUN KCNH1 LMNA LOX MIR106B MIR130B MIR93 MDM2 MET MMP2 MIR302B MIR328 MST1R MYC BCOR RB1 RFC1 RGS1 RPS19 BMI1 PRDX2 TP53 PHLDA2 VEGFA WRN TAF15 CCNB3 RUNX2 TNFRSF11A NR1I2 ZW10 RECQL4
C0029464	Osteosclerosis	DisGeneNet	CTSK DLX3 DMP1 SLC26A2 AGXT FLNA LEMD3 GBA GNAS LRP4 LRP5 LTBP3 TNFRSF11B SOST ENPP1 SLC29A3 PTH1R TBCE TBXAS1 WRN RUNX2 SCARB2 LPIN2
C0029882	Otitis Media	DisGeneNet	TCIRG1 CLCN7 A2ML1 CYBA CYBB FGFR3 SNX10 IL2RG IL7R NBN NCF2 NCF4 PNP SLC35C1 PTPRC RAG1 RAG2 RPGR OMS BTK ALMS1 TNFSF11
C0029899	Otosclerosis	DisGeneNet	COL1A1 COL1A2 OTSC1
C0029927	Ovarian Cysts	DisGeneNet	CDH3 NXPH2 COL11A1 CYP17A1 CYP19A1 CFD AGTR2 AKT1 FGD2 ATP6V0D2 GABRA1 TMEM59L AMELY ANG GPR34 IHH INSR UOX MFAP2 NFKB1 PARK2 TMBIM4 PEX14 PIK3CA MAGOHB IARS2 GKN1 PTEN PTGER4 PTGS1 RPL5 SFRP4 STK11 NR2F1 TMOD1 C1QB CACNB3 MADCAM1 OFD1 TIMD4 MS4A1 NMT2
C0029928	Ovarian Diseases	DisGeneNet	CGA CYP19A1 GALT
C0030044	Acrocephaly	DisGeneNet	MEGF8 ERF FGFR3 FGFR2 GPX4 P4HB RAB23 FERMT1 PEX5 TWIST1 ZIC1 SEC24D
C0030193	Pain	DisGeneNet	OPTN PROKR1 PPARGC1A CHEK2 CNR1 COL17A1 COMT ADM CRH CSF2 CSF3 DAO DCTN1 DRD2 EDN1 EPHA4 ERBB4 AKT1 ALB UNC13A PLCB1 TARDBP FUS CHMP2B GCH1 DISC1 ANG GRIN1 TBK1 UBQLN2 HCRT HGF NRG1 HNRNPA1 HOXD1 HRH1 HTR1A HTR7 IFNA2 IL1RN IL2 AQP1 KNG1 NEFH NPPA NTSR1 OPRK1 OXT PDYN PENK PFN1 PNOC TREM2 POMC PON1 PON2 PON3 AVP PRPH BDKRB1 BDKRB2 ATXN2 SCN9A SLC9A1 SOD1 TAC1 TNF TRH VCP VIP TRPV1 CACNA2D1 SQSTM1…
C0030232	Pallor	DisGeneNet	TCIRG1 SLC19A2 KLF1 CLCN7 DHFR ALAS2 FH VPS13A MMACHC GATA1 MMADHC SNX10 HBA1 HBA2 HBB HBG1 HBG2 HNF4A KCNJ11 MEN1 MYD88 POMGNT1 RPL5 RPL11 RPL15 RPL26 RPL35A RPS7 RPS10 RPS17 RPS19 RPS24 RPS26 RPS28 RPS29 ABCC8 HNF1A UCP2 TNFSF11 AIP LRAT
C0030252	Palpitations	DisGeneNet	DSC2 DSG2 ISCU GABRA3 KCNA5 KCND3 KCNH2 KCNJ2 MEN1 PRKAG2 PKP2 SCN5A SCN9A SDHB SDHC SDHD CNBP CACNA1S
C0030283	Pancreatic Cyst	DisGeneNet	NPHP3 PKHD1 VHL RBM8A
C0030286	Pancreatic Diseases	DisGeneNet	AGER ALB FGFR2 HMOX1 LEPR POMC RMRP SPP1 TTC37
C0030293	Pancreatic Insufficiency	DisGeneNet	CFTR CTNS JAG1 CLCA4 GATA6 PDX1 SBDS DCTN4 PNLIP PRSS1 SPINK1 STX1A TGFB1
C0030297	Pancreatic Neoplasm	DisGeneNet	LINC00673 CCAT1 MSLN CDKN2A IL24 CHEK2 CLPTM1 CNR1 CNR2 CTNNB1 DAXX GADD45A DPYD TYMP AHR SLC29A1 EFEMP1 FGF13 PALLD NR5A2 GAGE1 FOXP1 ABO HIF1A IFNA1 IFNA2 IFNA5 CXCL8 PDX1 KDR KRAS LY6E EPCAM SMAD4 MDM2 MEN1 MMP9 MYC ATM NFKBIA PLAU FXYD3 ETAA1 ATRX PPARG PTCH1 PTEN PTGS2 PTHLH RAP1GAP RB1 BCL2L1 SOD2 SPINK1 BRCA1 BRCA2 SST SSTR1 SSTR2 SSTR3 STAT3 STK11 SYCP1 KLF5 TERT TGFB1 TNF TP53 TSC2 TYMS …
C0030305	Pancreatitis	DisGeneNet	SLC25A13 CFTR AP2S1 CNR1 CNR2 DBT ALB G6PC SLC37A4 IFT172 NUPR1 HGF HLA-DQA1 HLA-DRB1 APOC2 INS LPL MPO COX1 COX2 COX3 ND1 ND4 ND5 ND6 TRNF TRNH TRNL1 TRNQ TRNS1 TRNS2 TRNW MUT PCCA PCCB ATP8B1 ABCB4 PPP3CA PRSS1 PTGS2 BCKDHA BCKDHB SPINK1 SST TRPV1 CASR CAV1 CBS CCK SLC7A7 CLDN2
C0030312	Pancytopenia	DisGeneNet	TCIRG1 RNASEH2A SLC46A1 CSF3 DHFR DKC1 EPO FANCA FANCC FANCD2 FANCE GATA2 GBA COQ2 UBE2T XIAP ITK IVD LIG4 SH2D1A MPL NRAS PCCA PCCB SBDS ATR WRAP53 NHP2 RAB27A RPL27A TALDO1 TCN2 TNFRSF4 XRCC4 TNFSF11 SCARB2
C0030319	Panic Disorder	DisGeneNet	COMT ADORA2A ADRA2A INS PAND1 PAND2 PAND3 CCKBR
C0030326	Panniculitis	DisGeneNet	LCK ADA2 PSMB8
C0030353	Papilledema	DisGeneNet	CTNNB1 IDS IL11RA SOST BRAF TP53 ZIC1
C0030354	Papilloma	DisGeneNet	CDKN1A SEC23B DDB2 NQO1 EGFR ERBB2 ERCC2 AKT1 ERCC3 ERCC4 ERCC5 HRAS ODC1 PIK3CA PTEN PTGS2 CCND1 SDHB SDHC SDHD SOD2 SPRR1A TGFB1 XPA XPC
C0030421	Paraganglioma	DisGeneNet	SDHA SDHB SDHC SDHD VHL BAP1
C0030436	Parakeratosis	DisGeneNet	NLRP1 IL36RN LOR NSDHL MBTPS2 POMP CLDN1
C0030469	Paranasal Sinus Diseases	DisGeneNet	ADA CTLA4 CYBA CYBB DNMT3B FCGR3A FMR1 PTPN22 DNAI1 BLNK HLA-DPB1 IGHM IGLL1 IL2RG NBN NCF2 NCF4 ATM PNP NME8 ZMYND10 PIK3R1 CCDC40 ARMC4 PRTN3 BLM SPAG1 TCF3 BTK WAS WIPF1 RUNX2 CD79A CD79B
C0030486	Paraplegia	DisGeneNet	ATL1 SPAST SPG7 TTR CYP7B1
C0030524	Paratuberculosis	DisGeneNet	F2 GSN TF C1R C3 AOC3
C0030554	Paresthesia	DisGeneNet	SH2B3 SLC19A2 SEPT9 LYST ALAD GBE1 GIF GLA GNA11 HBB HMBS APP INS JAK2 KCNJ1 LIFR MPL MTHFR ATL1 PMP22 TET2 SLC12A1 SLC12A3 THPO TP53 CACNA1A CUBN CALR CASR AIP CTDP1 MFN2
C0030567	Parkinson Disease	DisGeneNet	PARK16 PARK7 LRRK2 CP CYP2D6 CYP2E1 DDC NQO1 DRD1 DRD2 EDN1 AIF1 FBP1 FGB ATP13A2 GAK GBA GDNF GFAP GPX1 TMEM230 GSTA4 GSTM1 GSTP1 HFE HGF HLA-DRA HMOX1 HSPA1A HSPA9 IGF1R IGF2 IGF2R IL6 INS INSR KCNJ4 MAG MAOA MAOB MAPT MAP3K5 NGF NOS1 PARK2 ABCB1 DDIT4 SLC30A10 VPS35 RPL6 RPL23A RPS8 BDNF PINK1 SLC6A3 SLC18A2 SNCA SOD1 SOD2 BST1 TALDO1 TNF RPL14
C0030569	Secondary Parkinson Disease	DisGeneNet	ATP13A2 GDNF PARK2 ABCB1 PON1 RGS2 SHH
C0030578	Paronychia Inflammation	DisGeneNet	LAMA3 LAMB3 LAMC2 FAM134B KIF1A SLC39A4 SCN9A STAT3 ADAM17
C0030805	Bullous pemphigoid	DisGeneNet	HLA-DQB1 HLA-DRB1 CXCL8
C0030846	Penile Diseases	DisGeneNet	POMC ATRX INPP5E
C0030849	Penile Neoplasms	DisGeneNet	HRAS KRAS PIK3CA TP53
C0030920	Peptic Ulcer	DisGeneNet	CDKN1A CDKN1B CDKN2B CDKN2C EDN1 GAST IL1B MEN1
C0031019	Perianal abscess	DisGeneNet	MNX1 IL10RA IL10RB
C0031039	Pericardial effusion	DisGeneNet	ABCC9 LMNA SMAD4 PLAT PMM2 PTGS2 PTPN14
C0031046	Pericarditis	DisGeneNet	PRG4 MEFV TNFRSF1A
C0031090	Periodontal Diseases	DisGeneNet	CTSC LYST COL3A1 DKC1 ELANE TINF2 ITGB2 NOTCH2 PARN RTEL1 PLG WRAP53 SLC35C1 NOP10 FERMT1 NHP2 TERC TERT C1R C1S AP3B1
C0031099	Periodontitis	DisGeneNet	LYST COL3A1 CRP DKC1 ELANE TINF2 GGT1 ITGB2 MMP9 NOTCH2 PARN RTEL1 PLG WRAP53 SLC35C1 NOP10 FERMT1 NHP2 TERC TERT C1R C1S AP3B1
C0031117	Peripheral Neuropathy	DisGeneNet	GJE1 CDKN2A TFG SEPT9 PNPLA6 LDB3 PNKP LYST ERCC8 AP1S1 CPT1C CPOX CSF3 CTLA4 CYP27A1 AARS DAPK1 DGUOK DYNC1I1 DPYD AGXT ABCA1 EDNRB EGR2 ERCC1 ERCC3 ERCC4 ERCC6 ALAD ABCD1 RPIA SETX FLNC RHOBTB2 VPS13A PDSS1 AMACR ALOX12 FUCA1 ABHD12 GCK GFAP GJB3 GCLC GLI1 GSN GSTP1 HADHA HADHB SOX8 HK1 HSPB1 ICAM1 IGF1 IGF1R IL6 INS INSR PDX1 AR JUN KCNJ11 LMNA MBL2 MKI67 MMP3 MPZ ABCC1 ATP6 COX3 CYTB ND1 ND2 …
C0031149	Peritoneal Neoplasms	DisGeneNet	PDPN IGF2BP3 CTNNB1 MLANA MCAM MUC1 SLC2A1 VIM WT1 CALB2
C0031154	Peritonitis	DisGeneNet	GSK3B IFNG MEFV CFB BRCA1 C5
C0031212	Personality Disorders	DisGeneNet	CHD2 DNM1 GABRB3 MAPK10 SCN1A SLC6A4 CBS
C0031256	Petechiae	DisGeneNet	TREX1 ETV6 ETHE1 GATA1 GBA GP1BA HOXA11 APOE ITGA2B ITGB3 PEPD WAS WIPF1
C0031391	Phencyclidine Abuse	DisGeneNet	FDFT1 APOL2 GCC1 CALM1 CALM2 CAMK2B SCARB1
C0031511	Pheochromocytoma	DisGeneNet	CHGA COMT DBH DDC KIF1B GDNF MAOA MAOB MAX NF1 TMEM127 PRKAR1A RET SDHB SDHC SDHD TH VHL
C0031900	Pierre Robin Syndrome	DisGeneNet	PRBNS COL2A1 COL11A1 COL11A2 FLNA DGCR8 SOX9 TBX1 DGCR6 DGCR14 EIF4A3 DGCR2
C0032000	Pituitary Adenoma	DisGeneNet	CDKN1B GNAS MEN1 PRKAR1A AIP USP8
C0032019	Pituitary Neoplasms	DisGeneNet	CDKN1B DRD2 AGTR1 GH1 IGF1 PRL
C0032045	Placenta Disorders	DisGeneNet	SPINT2 IGF2 PRSS8 TNF
C0032209	Platybasia	DisGeneNet	COL1A1 COL1A2 COMT ZBTB20 GP1BB ARVCF NOTCH2 NOTCH3 RREB1 TBX1 HIRA UFD1L SEC24C
C0032226	Pleural Diseases	DisGeneNet	MSLN CARD8 CXCR3 TNC IFNG IL4 IL6 CCL2 TGFB1 TIMP2
C0032227	Pleural effusion disorder	DisGeneNet	FSHR HFE LBR PRSS1 SPINK1 TNF
C0032231	Pleurisy	DisGeneNet	ICAM1 IL1B IL6 IL10 MEFV SELP TNF TNFRSF1A
C0032273	Pneumoconiosis	DisGeneNet	TICAM1 ACAN IL4 MDM4 OVGP1 ATR PTPRZ1 CDH23 TMPRSS3 HS3ST6 CA1 CA3 HIST3H3 IL27RA
C0032285	Pneumonia	DisGeneNet	ADA SLC35A1 CCR9 CCR1 CCR6 CR2 PARP1 CSF2 CFD DNMT3B AHR ABCF1 SIRT1 TNFRSF13B NIPBL DNAI1 CXCR3 CXCL1 ICOS HMOX1 IFNG IL1B IL1R1 IL2RB IL2RG IL4 IL5RA IL6 IL6ST IL7R CXCR2 IL13 IL17A IL18 ITGB2 JAK3 LIG4 CXCL9 MYD88 MYLK NFKB1 NFKB2 PNP IL21R PF4 ACP5 POMC RNF125 SLC35C1 CHD7 PRKCD RAG1 RAG2 RMRP CFB CCL2 CCL4 CCL7 CCL8 CCL11 CCL17 CCL19 CCL20 CCL24 CXCL5 CX3CL1 SFTPC SGCG SPP1 BTK TERT TGFB1 TL…
C0032326	Pneumothorax	DisGeneNet	COL3A1 COL5A1 FLCN FBN1 HRAS TSC1 TSC2
C0032460	Polycystic Ovary Syndrome	DisGeneNet	ABCB6 CDH15 ADARB1 TAB1 FST AGPAT2 SRSF10 ADAMTS7 LARP4 RHPN1 CKS2 CNTROB JSRP1 DCBLD2 CLDN4 C12orf66 IL34 MGAT5B DACT3 FAM84A LINC00475 CYP19A1 TTLL9 AKR1C1 AKR1C2 PWWP2B PTCRA DLG4 DMD DMRT1 NR0B1 ELAVL3 AKT2 MAPRE3 TNRC6B MAPK8IP3 FLT4 LSM5 TMEFF2 FSHR NR5A1 FUT7 GAB1 TMEM151A NPB ARHGAP30 PRKD2 ASPM BSCL2 GDF9 GNAS GP1BB RACGAP1 GLTSCR2 TNPO2 HELLS NRG1 HMMR HSD3B1 HSD3B2 S100A7A ADGRD2 NMNAT…
C0032461	Polycythemia	DisGeneNet	CYB5R3 ENG EPOR FH GH1 HBA1 HBB JAK2 PKLR SLC30A10 VHL ACVRL1
C0032463	Polycythemia Vera	DisGeneNet	HBA1 HBB IFNA2 JAK2 MPL TET2
C0032578	Polyploidy	DisGeneNet	CHEK1 H2AFX FZR1 TP53
C0032580	Adenomatous Polyposis Coli	DisGeneNet	LRG1 CYP26A1 EGFR AKT1 F5 FMO3 GREM1 APC ITIH4 MCC MUTYH NTHL1 PTGS2 SOD2
C0032617	Polyuria	DisGeneNet	CLDN16 CLCNKA CLCNKB CTNS CYP24A1 NPHP3 AQP2 KCNJ1 KCNJ10 LEP NPHP1 OXT FAM20A SARS2 AVP AVPR2 PRKCA SLC5A2 SLC12A1 SLC12A3 BSND CASR PTGES
C0032768	Postherpetic neuralgia	DisGeneNet	CXCL8 SCN8A SCN9A
C0032787	Postoperative Complications	DisGeneNet	F7 NPPB POMC BCHE
C0032897	Prader-Willi Syndrome	DisGeneNet	NDN MAGEL2 SNRPN
C0032914	Pre-Eclampsia	DisGeneNet	CORIN CP ACE AGT EDN1 EPHX1 F5 STOX1 FLT1 ARHGAP45 DDAH2 HBA1 HBA2 ANXA5 HMOX1 INHBA LBR NOS3 SERPINE1 PEE1 PPARG PPP1R3A SCNN1A PEE2 PEE3
C0032927	Precancerous Conditions	DisGeneNet	TNK2 CDKN2A CEBPA CFL1 YIF1A UQCR11 CHN2 TMEM132D CPS1 SIRPA TTLL9 PRICKLE2 HIGD2A EFNB2 EGF ALDH2 FOXM1 WSCD1 EXOSC2 FTH1 ABL1 COG4 GJB1 GSTA4 GSTP1 HADH ANXA4 HRAS ZBTB8OS IGF2 IGFBP1 IRS1 ARG1 KRT8 MIRLET7B MIRLET7D MIR125A MIR145 MIR200B MIR211 MIR212 MIR26B MIR30A MIR30D MIR98 MIR99B MDM2 MGMT MPO MIR324 MIR331 MIR338 MIR340 MIR196B PEBP1 ATP5B NOP16 PHB TRIT1 PRKG1 MAPK8 MAPK9 MAP2K7 PTGS2 …
C0032962	Pregnancy Complications	DisGeneNet	FAAH HSD11B2 JAK2
C0032963	Pregnancy Complications Cardiovascular	DisGeneNet	FAS IL6 PRL TNF
C0033054	Prenatal Exposure Delayed Effects	DisGeneNet	SIGMAR1 ADORA1 CTGF CYP2D6 FGF2 FOSB MAOA MYOD1 ATM OGG1
C0033300	Progeria	DisGeneNet	ZMPSTE24 ANK3 LMNA PYCR1 SPRTN
C0033375	Prolactinoma	DisGeneNet	CDKN1A CDKN1B CDKN2B CDKN2C CEBPD GNAS MEN1 PRL BMP4 AIP
C0033578	Prostatic Neoplasms	DisGeneNet	NAT2 HDAC6 HPC6 TOM1L1 PCAT1 CDH13 PDZK1IP1 SCHLAP1 PATJ ABCC4 CDKN1A CDK2AP2 CDKN1B TLR6 NDRG1 SPON2 OLFM1 VAV3 HOXB13 NCOA2 FBLN5 AGR2 TXNRD2 IVNS1ABP STARD10 PGRMC1 RALBP1 KDELR1 STARD3 CBX1 SERINC3 ERP29 SPINK5 IL24 BAZ2A LZTS1 PKP3 CHEK2 TIRAP FOXP4 CLU SERPINA3 TPP1 CNN3 COMT KLF6 SLC31A1 CLDN3 CLDN7 ASZ1 CREBBP CRYAB PARP1 SESN3 CSRP1 CST1 CST6 CTBP2 CTNNB1 IGSF5 CTSB CTSD DAB2IP ADRB2 CYP…
C0033581	prostatitis	DisGeneNet	HGD IL10 BTK
C0033626	Protein Deficiency	DisGeneNet	GSR SOD1 CAT
C0033680	Protein-Losing Enteropathies	DisGeneNet	MC1R MPI DGAT1
C0033687	Proteinuria	DisGeneNet	ADAMTS13 TREX1 ERCC8 CLCN5 COL4A3 COL4A4 COL4A5 COX6B1 COX10 CTLA4 CTNS CTSB CTSL CYBB DNASE1 DNASE1L3 DPP4 AGT AGTR1 EHHADH ELN ERCC6 ALB ACSL4 FGA FASTKD2 FAN1 KIF1B FN1 CD2AP KCNE5 ALOX5AP G6PC SLC37A4 SH2B1 MMACHC PTPN22 TBL2 HAVCR1 GLA GTF2I GUSB HLA-B HLA-DPB1 HLA-DQA1 HLA-DRB1 HMOX1 NR4A1 HNF4A APOA1 IFNG APOE FAS IL1RN INSR ITGA3 RHOA LAMB2 LCAT LEP ARHGDIA LIMK1 LMNA LMX1B LRP2 LYZ MEFV …
C0033774	Pruritus	DisGeneNet	ADA CDSN PMVK COL7A1 CTLA4 DNASE1L3 EPHX1 EPOR F2RL1 FECH FH TNPO3 ALOX12B ABCA12 HLA-DRA HRH1 IL2RG IL7R IL12A IL12RB1 AQP5 IRF5 JAK2 KIT LBR LIG4 MMP1 MPL MVK ATP2A2 OPRM1 PDGFRA PEPD ATP8B1 ABCB4 PKP1 ATP7B POU2AF1 CHD7 BAAT PTPN3 RAG1 RAG2 HRH4 RMRP SCN9A SPIB STAT3 TAC1 TGM1 THPO TNFRSF1B TPSAB1 ABCB11 OSMR CD28 TJP2 CYP7B1 TNFSF15
C0033790	Pseudobulbar Palsy	DisGeneNet	CYP27A1 LMNB1 NOTCH3 SOD1
C0033805	Pseudohypoaldosteronism	DisGeneNet	GNAS-AS1 KLHL3 GNAS NR3C2 SCNN1A SCNN1B SCNN1G WNK1 WNK4 PHA2A CUL3 STX16
C0033806	Pseudohypoparathyroidism	DisGeneNet	GNAS PDE4D PRKAR1A STX16
C0033847	Pseudoxanthoma Elasticum	DisGeneNet	ABCC6 ENPP1 XYLT1 XYLT2
C0033860	Psoriasis	DisGeneNet	PSORS11 TNIP1 CARM1 PSORS4 TRAF3IP2 TAGAP ZNF816 CP CRP PSORS8 CSF2 IL23R IFNLR1 DDX58 IL36RN GJB2 CYP2S1 HLA-C HLA-DQB1 HLA-DRB1 HCAR2 APOE LCE3B LCE3C IL1B IL4 IL6 IL12B IL13 PSORS9 MKI67 NFKBIA NOS2 PSORS10 PCNA IL23A ERAP1 SERPINB8 FBXL19 PPARG VNN3 RNF114 REL REN S100A7 PSORS6 PSORS5 IFIH1 CSMD1 PSORS7 SOD2 STAT3 TGFA TNF TNFAIP3 TP53 TYK2 VEGFA PSORS3 CARD14 LCE3D CAT ZC3H12C RUNX3 VNN2 VNN…
C0033922	Psychomotor Disorders	DisGeneNet	CRH ABAT ERCC6 FOLR1 MECP2 RPS6KA3 VDAC1
C0033937	Psychoses Drug	DisGeneNet	DPYSL2 DRD1 SIRT1 GCLM HPGDS NRG1 HTR2A CALR DTNBP1
C0033941	Psychoses Substance-Induced	DisGeneNet	ADORA2A ACE AKT1 ESR1 GRM2 GSTP1 HTR1A HTR6 NPY1R OPRM1 PHB SLC6A3 SNCA SOD2 CAMK2B RGS9 PICK1
C0033953	Psychosexual Disorders	DisGeneNet	CYP2D6 CYP17A1 GRIA1 GRIA3 GRIK2 PRL
C0033975	Psychotic Disorders	DisGeneNet	CDH17 OLIG2 ADARB1 TOMM40 NPC2 CPLX2 CPLX1 PDE10A SERPINA3 CLN3 TPH2 ADH1B CNP CNR2 CRHR1 CSF2RB CSNK1E CYP2B6 CYP27B1 DBI DDC DLX1 DRD5 APOBEC3A C9orf72 CLN8 ALAD ABCD1 FAAH SP8 FGFR2 FKBP5 ARHGAP26 VPS13A WWC1 ACSL6 SIRT5 ZFYVE26 FTL TENM4 GCH1 HPGDS APOBEC3C GLUL GNA12 GNAS ANK3 GRIK3 GRIK4 GRIN1 NR3C1 GSTA1 GSTP1 SLC39A3 HSD17B10 HDAC2 HLA-B HLA-E HTR1B HTR2A HTR5A ACADS KCNH2 LEP MAOA ME2 ME…
C0033999	Pterygium	DisGeneNet	PHGDH IFNA2 PLOD2
C0034012	Delayed Puberty	DisGeneNet	MKRN3-AS1 SEMA3A PNPLA6 POLR3A COL7A1 CRH CTNS CYB5A CYP11A1 CYP17A1 DUSP6 NR0B1 FGD1 FGF8 ALDOA FGFR1 RAB3GAP1 RAB18 ZFPM2 GPR161 NPAP1 FLRT3 FSHR NR5A1 G6PC SLC37A4 RAB3GAP2 NSMF GATA1 GATA4 GBA BSCL2 GHR GLA GNRH1 GNRHR PSMC3IP HBB HSD3B2 IGFALS INSR IPW ANOS1 KISS1 LEPR LHB LMNA MAP3K1 MMP1 NDN ATM CDON YARS2 WWOX POR MAGEL2 IL17RD RBM28 SLC29A3 CHD7 POLR3B PTPN11 RPL5 RPL11 RPL15 RPL26 RPL35…
C0034013	Precocious Puberty	DisGeneNet	APC2 AGPAT2 CPLX1 CTBP1 DHCR7 IQSEC2 FOS BSCL2 GLI3 GNAS GNRH1 SETD2 IGF1 INSR LETM1 LHB LHCGR LMNA PCNT RAB23 FGFRL1 PPARG PTGS2 TSC1 TSC2 NSD2 CAV1
C0034050	Pulmonary Alveolar Proteinosis	DisGeneNet	CSF2RB ABCA3 MARS SFTPB SFTPC SLC7A7
C0034063	Pulmonary Edema	DisGeneNet	GHRH NOS3 PRKAG2 TGFA TNF CAT ADIPOQ
C0034065	Pulmonary Embolism	DisGeneNet	MERTK DAB2IP EPO AKT1 F2 FGA KCNJ5 KLKB1 MTHFR SERPINC1 PLAT PLAU AGGF1 PROC PROS1 PTEN TBXA2R THBD XDH CAT CBS
C0034067	Pulmonary Emphysema	DisGeneNet	FBLN5 SPINK5 CYP2A6 ELN EPHX1 FBN1 GLA EFEMP2 HMOX1 ITGB6 LMNA MMP2 MMP9 MMP12 SERPINA1 TAP1 TAP2 TAPBP TGFB1 TNF TSC1 TSC2 LTBP4
C0034069	Pulmonary Fibrosis	DisGeneNet	CEBPB CFTR NLRP3 CMA1 CCR3 CCR6 COL3A1 CSF2 CSF3 CTGF CTLA4 CFD DKC1 EDN1 EGF ELN FGF1 FGF2 FGF7 CLCA4 FN1 PTPN22 TINF2 GREM1 CXCL2 HGF HLA-DPB1 HLA-DRB1 HMGB1 HMOX1 HPS1 IGF1 IL1B IL1RN IL4 IL5 IL6 CXCL8 IL12B IL13 IRF5 AREG SMAD7 MECP2 MMP2 MMP9 NFE2L2 PARN DCTN4 PDGFA PDGFB RTEL1 SERPINA1 NOP10 NHP2 PRTN3 CYSLTR2 PTX3 CCL2 CCL3 CCL4 CCL5 CCL11 SFTPC SKIL BMP7 SOD3 SPP1 STX1A TERC TERT TGFA TGF…
C0034072	Cor pulmonale	DisGeneNet	CFTR FLNA BTK
C0034088	Pulmonary Valve Insufficiency	DisGeneNet	COL1A1 COL1A2 FOXF1 INVS EFEMP2
C0034150	Purpura	DisGeneNet	TREX1 CR2 TNFRSF13B GBA GP1BA GP1BB GP9 ICOS HOXA11 ITGA2B ITGB3 NFKB1 NFKB2 ADA2 ACP5 PRKCD PROC PROS1 STIM1 C2 WAS WIPF1 TNFSF12 AIP CD19 MS4A1 CD81
C0034155	Purpura Thrombotic Thrombocytopenic	DisGeneNet	ADAMTS13 F3 TFPI THBD
C0034186	Pyelonephritis	DisGeneNet	CFI PIM1 XDH
C0034194	Pyloric Stenosis	DisGeneNet	CYBA CYBB DHCR7 DHODH FGFR2 FLNA NIPBL HRAS LAMA3 LAMB3 LAMC2 MTM1 NCF2 NCF4 NPHS1 OTC PEX1 PEX6 PEX10 PEX12 PEX13 PEX14 BCOR PPP2R5D PEX26 PEX19 PEX2 PEX5 TBX3 TFAP2A NAA10 LTBP4 PEX3 SERPINH1 PEX11B PEX16 FIG4 MED12
C0034212	Pyoderma	DisGeneNet	IL10RA BTK PSTPIP1
C0034362	Q Fever	DisGeneNet	FLOT1 DHCR24 HMGCR LDLR LSS
C0034372	Quadriplegia	DisGeneNet	BCAP31 TFG PNKP DPYD GABRA3 ARSA PMP22 PRF1 PRPS1 CACNA1S
C0034734	Raynaud Disease	DisGeneNet	GSTM1 GSTT1 IFNA2
C0034880	Hyperacusis	DisGeneNet	RAI1 ELN FLII TBL2 GTF2I LIMK1 MLXIPL RFC2 CLIP2 BAZ1B GTF2IRD1
C0034885	Rectal Neoplasms	DisGeneNet	CDKN1B EGFR FAN1 MLH3 MSH6 APC KRAS EPCAM MCC MLH1 MSH2 MUC2 NRAS PIK3CA PMS1 PMS2 TGFBR2 TYMS
C0034888	Rectal Prolapse	DisGeneNet	CFTR ELN MLXIPL BCOR RPS6KA3 STK11 NAA10 LTBP4
C0034895	Rectovaginal Fistula	DisGeneNet	MNX1 IL10RB SALL1 MKKS RECQL4
C0034933	Reflex Abnormal	DisGeneNet	CHRNB2 ABAT PMP22 ATXN7 TTPA HRX
C0034935	Babinski Reflex	DisGeneNet	SIGMAR1 TFG NOP56 AP4B1 KIF1C PNPLA6 AFG3L2 POLR3A AP4S1 ERLIN2 COL4A1 DARS DDC ABCB7 CCT5 NT5C2 SETX SPG20 DDHD2 ATP13A2 AP4E1 TARDBP ZFYVE26 FXN FTL GAD1 DSTYK FBXO7 NDUFAF3 CHMP2B ABHD12 SACS GCH1 BSCL2 NDUFAF4 PYCR2 HSPD1 KCNA1 KIF5A LMNB1 MAG ARSA MAN2B1 MECP2 ATXN3 NDUFA1 NDUFB3 NDUFB9 NDUFS1 NDUFS2 NDUFS3 NDUFV1 NDUFS4 NDUFS6 NDUFV2 OPA1 ACOX1 ATL1 NDUFAF1 REEP2 SPG21 PDYN PLP1 TREM2 KIF1A…
C0034951	Refractive Errors	DisGeneNet	GJD2 RASGRF1 ACTC1
C0035067	Renal Artery Stenosis	DisGeneNet	KIF1B LDLRAP1 APOB LDLR RET SDHB SDHD STAT1 VHL
C0035078	Kidney Failure	DisGeneNet	SDCCAG8 PNPLA6 IFT27 SLC7A9 CHRM3 ERCC8 CLCN5 CLCNKA CLCNKB COL4A1 CPT2 CTNS DNASE1L3 AGXT ELN ERCC6 ACSL4 FAH RPGRIP1L FN1 CD2AP KCNE5 SHPK SLC37A4 MMACHC TBL2 NPHP3 GLA GSN GTF2I HOXA13 HPRT1 HPS1 CFI APOE APRT ITGA3 ABCC6 LCAT LDHA LIMK1 LMX1B MEFV NOTCH2 NPHP1 NPHS1 OCRL SMARCAL1 PAX2 MLXIPL PGAM2 PKD1 PKD2 PKHD1 FAM20A PRPS1 RFC2 SALL1 SCNN1B SCNN1G SLC3A1 SLC34A1 C3 UMOD CLIP2 WT1 BSND ALMS…
C0035126	Reperfusion Injury	DisGeneNet	CDKN1A CHAT IRAK3 TICAM1 CYBB AGT HBEGF EDN1 EFNA5 EFNB2 EGF EGR1 ETS1 FGF2 FGF7 VEGFD FOS ALOX5 GAST GJB1 GPT GPX1 CXCL1 CXCL2 HGF HMOX1 HSPA1A HSPA8 HSPB1 ICAM1 ID3 IL1A IL1B IL6 IL6ST CXCL8 IL10 IL12A INPP5D ITGA5 JUN KDR MMP9 MPO MYD88 NOS2 NOS3 GHRL PLA2G2A PLAT PLAU PPARA PPARG MAPK8 MAPK9 PTEN PTGS1 PTGS2 BCL2 RELA CCL2 CCL3 SELE SLC9A1 SLPI SOD1 SOD2 STAT3 SULT1E1 TERT THBS1 THY1 TLR2 TLR…
C0035204	Respiration Disorders	DisGeneNet	GNAS PDYN SCGB1A1
C0035220	Respiratory Distress Syndrome Newborn	DisGeneNet	SFTPB SFTPC TNNT2 MEGF10
C0035222	Respiratory Distress Syndrome Adult	DisGeneNet	RAMP2 ACAA2 FBLN5 CYB5A EBF1 EDN1 ALAD ALB FGFR4 AKR1B1 CES3 GABRB1 EIF2AK1 GNRH1 APC IFRD1 IGFBP6 LCN2 LCT LIM2 MIRLET7B MIRLET7D MIR126 MIR127 MIR128-2 MIR18A MIR19A MIR210 MIR215 MIR30A MIR30B MIR99A MDH1 MIR135B MIR337 MIR346 MT2A MT3 SERPINC1 MIR380 ACO2 PLA2G4A SEPT5 PROS1 PSMA4 CHPT1 S100A4 S100A9 CCL2 SOD2 THBD TIMP1 TSPAN8 SLC25A11 SERPINH1 PRDX6
C0035228	Respiratory Hypersensitivity	DisGeneNet	CCR3 SLC39A14 SLC39A1 CXCL1 HRH1 HSPA5 IL4 IL6 IL15 SERPINE1 SLC39A4 PTPN6 CCL8 CCL11 TLR4 TNF UPP1 SLC30A4
C0035229	Respiratory Insufficiency	DisGeneNet	SF3B4 SPEG FBLN5 DLL3 LIAS CHRNB1 CHRND CHRNE COL1A1 COL1A2 COL3A1 COL5A1 COL11A1 COL11A2 COL12A1 COL13A1 CPS1 CPT2 CSF2RB CTLA4 CYP27A1 ACE DCTN1 DNM2 AGT SLC26A2 AGTR1 EDN3 FBN1 FKTN FGFR1 FGFR3 FHL1 FLNC SYNE2 TRIM2 PIP5K1C CLCF1 GAA IFT172 PTPN22 GDNF GLUL POMT2 HLA-DPB1 HSPG2 IGF1R INPPL1 JAK2 KCNJ6 LFNG LIFR LIG4 LMNA MAPT MARS MECP2 ASAH1 MPL ASNS COX1 COX2 COX3 ND1 ND4 ND5 ND6 MTRR TRNF T…
C0035232	Respiratory Paralysis	DisGeneNet	CPOX ALAD GAA HMBS IGHMBP2 TPI1 BAG3
C0035235	Respiratory Syncytial Virus Infections	DisGeneNet	TICAM1 PDE12 SARM1 ICAM1 IFNG
C0035238	Congenital abnormality of respiratory system	DisGeneNet	PDGFRA TGFB2 TGFB3
C0035242	Respiratory Tract Diseases	DisGeneNet	DAPK1 ACE ALB IFNG PEPD TNF
C0035243	Respiratory Tract Infections	DisGeneNet	FBLN5 IKBKB LEPR PEX13 RPGR TPP2 SLC12A6
C0035258	Restless Legs Syndrome	DisGeneNet	RLS3 RLS4 RLS5 RLS6 RLS7 BTBD9 RLS1 MEIS1 RLS2 POMC PTPRD TF
C0035304	Retinal Degeneration	DisGeneNet	SLC19A2 POMT1 PRPF8 SDCCAG8 TPP1 CLN5 CP CRX RDH12 CTSD CX3CR1 FKTN CEP164 RPGRIP1L FTL IFT172 GDNF POMT2 HSD17B10 APOB LMNA NRL PDE6B PEX7 PHYH LZTFL1 AHI1 CLN6 PPT1 POMGNT1 IFT80 BBS1 BBS2 BBS4 BCL2 RHO RPGR RPE65 RS1 CCL2 NMNAT1 SOD1 TULP1 WRN MKKS RAX2 PRPF4 LARGE1
C0035305	Retinal Detachment	DisGeneNet	POMT1 COL2A1 COL9A1 COL9A2 COL9A3 COL11A1 FBN1 FKTN CRB1 SF3B1 PTPN22 GNA11 GNAQ POMT2 APAF1 HP IFNA2 FAS LRP2 LRP5 NDP PAX6 PLOD1 PTEN RS1 CAPN5 BEST1 FZD4 CASP3 CASP9 IKBKG AIFM1 LARGE1
C0035309	Retinal Diseases	DisGeneNet	CDH3 OCLN SDCCAG8 CHAT TREX1 COL2A1 COL9A1 COL11A1 CTNS AGXT ERCC2 ERCC3 ERCC4 ERCC5 ALDH3A2 TRIM32 SIRT1 MMACHC TINF2 GCK HBB VSX1 HMOX1 ICAM1 IDUA IFNA2 INS PDX1 ABCC6 KCNJ11 MIR182 MIR183 MIR96 MMP9 MTNR1A MTTP MYO5A NEU1 NOS2 SAR1B PDGFB ENPP1 PEX7 PHYH PKD2 PLOD1 PROS1 PTCH1 PTPRC ABCC8 THY1 TNF TTPA VEGFA VIM FZD4 DPM1
C0035313	Retinal Dysplasia	DisGeneNet	TMEM5 POMT1 B4GAT1 COL2A1 FKTN FOXE3 POMT2 NDP PDE6D POMGNT1 LARGE1
C0035317	Retinal Hemorrhage	DisGeneNet	TREX1 COL4A1 DNM2 ABCC6 ENPP1 IKBKG
C0035320	Retinal Neovascularization	DisGeneNet	LRP5 FZD4 IKBKG
C0035328	Retinal Vein Occlusion	DisGeneNet	F5 ITGA2 VEGFA
C0035334	Retinitis Pigmentosa	DisGeneNet	NR2E3 CDH3 USH1C TOPORS MERTK CIB2 SLC19A2 PRPF8 SDCCAG8 PNPLA6 IFT27 ERCC8 CLN3 TTC8 CNGB1 CNGA1 CNGA3 DRAM2 ZNF513 COX6B1 COX10 COX15 HGSNAT CRX RDH12 CTNS CTSD C8orf37 ERCC3 ERCC6 FASTKD2 ATF6 TRIM32 RIMS1 SNRNP200 TTLL5 CRB1 ARL2BP AMACR AIPL1 ABCA4 PRPF6 FSCN2 WHRN SH2B1 MMACHC ABHD12 PRPF31 TRAF3IP1 IFT172 CNNM4 OPN1MW GGCX COQ2 BBS9 POC1B FLVCR1 GSS GUCA1A GUCA1B GUCY2D HADHA HCCS HMX1 IDH…
C0035335	Retinoblastoma	DisGeneNet	CHEK2 RB1 TP53
C0035344	Retinopathy of Prematurity	DisGeneNet	AGT LRP5 NDP FZD4
C0035372	Rett Syndrome	DisGeneNet	EGR2 NTNG1 FOXG1 MECP2 PTPN1 CDKL5
C0035410	Rhabdomyolysis	DisGeneNet	TSFM CPT2 CYP2C8 GABRA3 HADHA HADHB INS LDHA PGAM2 PGK1 PYGM BCS1L RYR1 CACNA1S SLC25A20
C0035412	Rhabdomyosarcoma	DisGeneNet	CNR1 DICER1 TIMM10 MSH6 HRAS IGF2 MLH1 MSH2 NBN NF1 PMS2 PTCH1 PTMA BUB1B VEGFA
C0035455	Rhinitis	DisGeneNet	CFTR LRRC6 HNMT HRH1 IDUA IL4 NPY ZMYND10 HYDIN DNAAF5 ARMC4 SPAG1 TBXA2R VIP
C0035579	Rickets	DisGeneNet	CLCN5 CTNS CYP27B1 DMP1 EHHADH EPHX1 ALPL HNF4A OCRL PHEX BAAT PTH PTH1R SLC4A1 SLC34A1 VDR TJP2
C0035619	Ventricular Outflow Obstruction Right	DisGeneNet	DVL1 ROR2 WNT5A
C0035828	Romano-Ward Syndrome	DisGeneNet	AKAP9 ANK2 KCNE1 KCNH2 KCNJ5 KCNQ1 SCN4B SCN5A SNTA1 CALM1 CALM2 CAV3 NOS1AP KCNE2
C0035854	Rosacea	DisGeneNet	ADGRE2 MBTPS2 SAT1 AIP
C0036095	Salivary Gland Neoplasms	DisGeneNet	VCAN DAPK1 JAG1 MARK2 EN1 FANCA FAT1 MLC1 RBFOX2 ZIM2 ASPM GAS2 GAS6 PCSK1N GUCY1A3 IGFBP2 AQP1 ITGB4 KRT5 KRT15 MARCKS IRX4 ISYNA1 DTL GINS2 PDZK1 SERPINF1 PLAG1 BCL11A STAG3L1 MIER2 PRKD1 SLC24A3 PYGB CCND1 ST3GAL4 SON SOX4 SOX11 TOP2A EFHD1 WNT5B NETO2 HOMER3 ESPL1 CDH1
C0036202	Sarcoidosis	DisGeneNet	SS3 ANXA11 HLA-DPB1 HLA-DRB1 IL18 BTNL2 NOD2 SLC11A1 SOD2 TGFB1
C0036323	Schistosomiasis	DisGeneNet	RASSF1 PRDX1 TIMP3
C0036330	Schistosomiasis mansoni	DisGeneNet	NOS2 TLR9 SOD1 SM1
C0036337	Schizoaffective Disorder	DisGeneNet	ERVW-4 C9orf72 ACSL6 SIRT5 SULT4A1 GRIA1 HFE NEUROG1 NPY NPAS2 MED15 PDGFRB PLA2G4A PRKCA SAT1 SST TCF7L2 TF CALR PCDH11Y FEZ1
C0036341	Schizophrenia	DisGeneNet	LINC00271 PLA2G4B DEL22Q11.2 SCZD14 DLG2-AS1 TSNAX-DISC1 SCZD13 RANBP9 MIR2682 ERVW-4 ERVK-18 USH1C ACTR2 HNRNPA3P1 CDK5 OLIG2 PRSS16 CDKN1C SIGMAR1 SIRPB1 AKR1A1 CACNG2 SEMA3A ADARB1 PEMT CIB2 CDC42EP3 PDLIM5 GAS2L1 NPRL2 IGF2BP2 CAMKK2 CELF2 CTCF CSPG5 B3GNT2 CETN1 NRG3 RAI1 CHL1 SRSF10 SDCCAG8 CPLX2 CPLX1 LILRB1 PPARGC1A CHAT CHD4 PTPN21 CHEK1 CHGA CHGB CHI3L1 FSTL1 KLK8 PADI2 KLF12 CHRM1 CHRM…
C0036344	Schizophrenia Catatonic	DisGeneNet	MLC1 GJD2 SCZD10 SLC30A4 CELSR1
C0036349	Paranoid Schizophrenia	DisGeneNet	TPH2 CYP2B6 DDC DPYSL2 ALDH3B1 HLA-A HLA-DRB4 HSPA1A HSPA1L IFNG IL2 IL4 NTRK2 TNFRSF1B YWHAZ CALR CCKAR
C0036400	Scimitar Syndrome	DisGeneNet	GDF1 ANKRD1 TAPVR1
C0036420	Localized scleroderma	DisGeneNet	CSF3 LMNA TNF
C0036421	Systemic Scleroderma	DisGeneNet	TNIP1 COL1A2 CTGF PSORS1C1 SIRT1 HLA-DQB1 IRF5 RHOB SIRT7 ACTA2 STAT4 CD247
C0036454	Scotoma	DisGeneNet	USH1C CIB2 COL4A1 WHRN FLVCR1 HARS TRNS2 MYO7A RLBP1 USH2A CLRN1 PRPF3
C0036457	Scrapie	DisGeneNet	ATF6 PRNP SOD1
C0036489	Sea-Blue Histiocyte Syndrome	DisGeneNet	NPC2 GLB1 APOE NPC1 SMPD1
C0036508	Seborrheic dermatitis	DisGeneNet	TMC6 COMT GP1BB HPGD ARVCF RREB1 SLCO2A1 BTD TBX1 HIRA UFD1L SEC24C RBM8A
C0036572	Seizures	DisGeneNet	AKT3 GNE PQBP1 TSFM AASS ALG3 CD96 GPHN SIGMAR1 BCKDK TCIRG1 TRDN ZBTB18 ARFGEF2 NPC2 POMT1 STAMBP CENPE FARS2 CLDN16 TBR1 AP4B1 RAI1 CPLX1 SPINK5 LIAS CHAT B4GAT1 CHKB PDCD10 MAN1B1 TREX1 CHRM1 SCN11A PNKP LYST CHRNA2 CHRNA3 CHRNA4 CHRNA5 CHRNA7 CHRNB2 CHRNB4 ERCC8 CLU CLIC2 TPP1 CLN3 CLN5 ABCC2 CNR1 COL4A1 COL4A2 ADK COX6B1 ADORA2A COX10 COX15 CPS1 CPT1A CPT2 CREBBP CRH CRX ADRA1B CTBP1 ADSL CY…
C0036601	Self Mutilation	DisGeneNet	RAI1 CREBBP ADSL DHCR7 EP300 MGAT2 NGF NTRK1 PAH NDE1 BCOR SLC6A8 NAA10 HERC2
C0036631	Seminoma	DisGeneNet	FGFR3 DICER1 HRAS IGF2 ENTPD6
C0036651	Senile lentigo	DisGeneNet	KRAS MITF PRKAR1A MAP2K1 MAP2K2 PTPN11 RAF1 BRAF STK11 TYR
C0036690	Septicemia	DisGeneNet	ELANE AK2 ITGB4 PLEC RAG1 BTK
C0036857	Severe mental retardation (I.Q. 20-34)	DisGeneNet	HUWE1 BCAP31 CDK6 SLC9A6 ARFGEF2 POMT1 AP4B1 CPLX1 CIT AP4S1 PNKP NKX2-5 CTBP1 CTNND2 CTSD DCX DMPK PHC1 EEF1A2 ACSL4 FKTN FGFR3 FOXG1 RAB3GAP1 RAB18 CEP152 ANKLE2 ARHGEF9 SATB2 AP4E1 KCNE5 FUCA1 RAB3GAP2 NIPBL C2CD3 UQCRQ PGAP2 GLI3 GRIA3 GMPPB POMT2 KCNH1 KCNJ6 ARG1 L1CAM LETM1 MECP2 MEF2C MGAT2 NAGA ATIC ACO2 PAH ACOX1 NIN MBTPS2 LARP7 SLC26A4 PEX1 PEX7 PHYH FGFRL1 ATRX KIF1A NDE1 CC2D1A SOBP …
C0036875	Disorders of Sex Development	DisGeneNet	AKR1C1 AKR1C2 HSD17B3 LHCGR AKR1C3
C0036920	Sezary Syndrome	DisGeneNet	CDKN1B CDKN2A CHD3 CCR4 CREBBP CTLA4 DNMT3A IL2RG PLCG1 TET2 PRKG1 MAPK1 PTEN KMT2C RB1 RPS6KA1 SMARCA4 BRD9 BRAF ZEB1 TNFRSF1B TP53 KMT2D ARID1A CARD11 IL32 CD28
C0036939	Shared Paranoid Disorder	DisGeneNet	ESR1 SIRT1 GCLM GSTP1 CALR
C0036980	Shock Cardiogenic	DisGeneNet	EPO PLAT SOD2
C0036982	Shock Hemorrhagic	DisGeneNet	CXCL1 CXCL2 ICAM1 IL6 MPO SLC9A1 TNF
C0036983	Septic Shock	DisGeneNet	GC AQP1 NOS2 TNF C5AR1
C0037036	Sialorrhea	DisGeneNet	COL4A3BP IKZF1 SLC9A6 POLR3A DLAT FOXG1 SPG20 VPS13A AP4E1 GCH1 GNS HLA-B MECP2 ATP1A3 PAK3 ATP7B ATRX SETD5 POLR3B PRPS1 PTS QDPR SLC16A2 TAC1 UBE3A AP4M1 NRXN1 ZEB2
C0037052	Sick Sinus Syndrome	DisGeneNet	HCN4 MYH6 POMC SCN5A
C0037116	Silicosis	DisGeneNet	CPM AHR PDZRN4 IL1B ARG1 NOS2 CCL2
C0037199	Sinusitis	DisGeneNet	ADA CFTR CTLA4 CYBA CYBB DNMT3B FCGR3A FMR1 PTPN22 DNAI1 BLNK HLA-DPB1 IGHM IGLL1 IL2RG IL13 MET NBN NCF2 NCF4 ATM PNP NME8 ZMYND10 PIK3R1 PIP CCDC40 ARMC4 AZGP1 PRTN3 BLM SPAG1 TCF3 BTK WAS WIPF1 PPP1R9B RUNX2 CD79A CD79B
C0037221	Situs Inversus	DisGeneNet	PQBP1 DNAH5 ANKS6 EVC LRRC6 GDF1 DNAI1 NODAL OTX2 ZMYND10 DYNC2LI1 PRRX1 DNAAF5 ARMC4 DNAAF2 SPAG1 ZIC3 ACVR2B
C0037268	Skin Abnormalities	DisGeneNet	SPTLC1 SLC19A2 CTSC GLMN CHRM3 CHUK COL11A2 CPN1 ECM1 ERCC2 FGFR2 GNAS APAF1 HYAL1 IRF6 ABCC6 MYH3 ATIC NF2 NOTCH3 PLG BCO1 NANS SAMD9 RET SMO SOD2 SUPV3L1 TAT VDR WAS ZNF469 TP63 SUCLG1 KRIT1 GORAB ZNF592
C0037274	Dermatologic disorders	DisGeneNet	AKAP9 ZNF267 N4BP2L2 SPTLC1 SLC19A2 CTSC GLMN CHRM3 MMP21 COL11A2 CPN1 ECM1 ERCC2 FGFR2 RUFY3 TNIK ALOX12 GJB3 GNAS GOLGA4 CXCL2 CXCL3 GSTM1 TRA2A HSPA1B HYAL1 ID2 IFNA2 IL1A IL1B IL1R1 IL1RN IL6 INPP5A ABCC6 KCNJ2 CCL3L3 MTHFR GADD45B MYH3 ATIC NDUFB8 NF2 NOTCH3 NR4A2 OGG1 PDE4B PFKFB3 PLG BCO1 NANS SOX18 ZFAND6 SAMD9 ZNF331 PRSS8 MMP26 PELI1 PTEN PTGS2 PTX3 RET RFX3 RGS1 ATXN7 CCL4 CCL20 SFPQ S…
C0037286	Skin Neoplasms	DisGeneNet	CEBPA PMVK CHEK2 COL1A1 CSF3 CSNK2A1 CSNK2A2 CSNK2B CTLA4 CYLD EPHX1 ERBB4 ERCC2 AKT1 PTK2B FLT1 POT1 GJA1 GJB2 GJB5 GLI2 GSTT1 GYPA HIF1A AIRE HRAS HCAR2 IGF1 IGF1R IL1A AQP3 IVL KRT1 KRT10 KRT17 LMNA LOR MDM2 MMP9 ASIP NFE2L2 NOTCH3 NPPA NTHL1 OCRL ODC1 PDGFB PDGFRB PPARD PTCH1 PTGS2 RELA RMRP SMO SOD2 SP1 TGFB1 TGFBR1 TNFRSF1B TP53 TYR XPA XRCC3 CASP8 CASP10 HCAR3 CD28
C0037287	Skin nodule	DisGeneNet	COL7A1 NME1 BRAF
C0037293	Skin tag	DisGeneNet	AKT1 FGF3 SUFU PIK3CA PTCH1 PTEN TSC1 TSC2 PTCH2 MED12
C0037299	Skin Ulcer	DisGeneNet	TRAF3IP2 GJB6 TREX1 LYST CCR6 COL1A1 CTGF DKC1 IL17RA TINF2 GBE1 GJB2 HLA-B HLA-DRB1 IL12B AQP5 IRF5 ITGB2 LAMA3 LBR LMNA NGF NTRK1 PARN PDGFB RTEL1 PEPD PKP1 DLL4 WRAP53 NOP10 FERMT1 SLC39A4 NHP2 STAT3 TAP1 TAP2 TAPBP MLX BTK TERC TERT WRN IKBKG CAV1 TP63 PSTPIP1 SPTLC2 BMS1
C0037301	Skin Wrinkling	DisGeneNet	FBLN5 ELN EFEMP2 KCNJ6 LMNA PIK3R1 ALDH18A1
C0037315	Sleep Apnea Syndromes	DisGeneNet	GNE MKRN3-AS1 RAI1 FGFR3 FGFR2 NPAP1 IPW NDN MAGEL2 BCHE SNRPN SOD1 TSPYL1 MKRN3 HERC2 AIP
C0037317	Sleep disturbances	DisGeneNet	SLC9A6 RAI1 LIAS DCTN1 DDC FLII NIPBL SIN3A GNS ANK3 NDST1 IDUA ASPA NAGLU NR4A2 NSDHL SEPSECS POU1F1 PPT1 PRNP PROP1 RAD21 SGSH SLC18A2 SNCA SPR THRA THRB TNXB TRHR TSHB TSHR LHX3 SMC1A HESX1 SMC3 SNCAIP
C0037579	Soft Tissue Neoplasms	DisGeneNet	CSF3 BCL2 TNF
C0037763	Spasm	DisGeneNet	SLC9A6 GCG GCH1 OXT PSAP ALDH5A1
C0037769	West Syndrome	DisGeneNet	CRH SIK1 ARX PLCB1 GRIN2B HSD17B4 UPB1 PIGA POMC GUF1 SCN2A SCN8A ST3GAL3 SPTAN1 CDKL5 STXBP1 TSC1 TSC2
C0037771	Paraparesis Spastic	DisGeneNet	SLC25A15 AFG3L2 WDR45 EDNRB SPG20 GBA GJA1 MAG SPG21 PLP1 POLG TTC19 MTPAP SOX10 AIMP1 TECPR2
C0037772	Spastic Paraplegia	DisGeneNet	TFG AP4B1 PNPLA6 AP4S1 ERLIN2 ABCD1 CCT5 NT5C2 SPG20 ARL6IP1 DDHD2 AP4E1 ZFYVE26 DSTYK BSCL2 AMPD2 HSPD1 KIF5A L1CAM PAX3 ATL1 REEP2 SPG21 PLP1 KIF1A ALDH18A1 RTN2 SLC16A2 SPAST SPG7 STXBP1 VAMP1 VCP CACNA1D PDHX GAN AP4M1 SLC33A1 CYP7B1 TECPR2 WASHC5 AP5Z1
C0037773	Spastic Paraplegia Hereditary	DisGeneNet	PQBP1 PNPLA6 CYP7B1 TECPR2 MFN2
C0037822	Speech Disorders	DisGeneNet	POMT1 RAI1 SDCCAG8 SRCAP PNPLA6 CPT1A CTNNB1 CYP27A1 AGA EYA1 FKTN GPC4 FH FLII FMR1 NIPBL GBA GPC3 CCDC22 GRIN2A GMPPB POMT2 HBA1 HBA2 ARG1 MANBA MECP2 ASAH1 MYH3 NEU1 OPHN1 ALDH7A1 PAX1 ACOX1 ZDHHC9 UPB1 TREM2 RNF216 DYM POMGNT1 NECTIN1 BBS1 BBS4 RAD21 RPS6KA3 STIM1 TBX1 TFAP2A TTPA TYROBP VHL MKKS GDF5 SMC1A MFSD2A SMC3 LARGE1 WASHC5 MED12
C0037889	Hereditary spherocytosis	DisGeneNet	DHODH EPB42 ANK1 SLC4A1 SPTA1 SPTB UMPS CAD
C0037921	Spinal ataxia	DisGeneNet	EGR2 GPI FLVCR1 MPZ PMP22
C0037926	Compression of spinal cord	DisGeneNet	DNA2 SLC26A2 AKT1 FLNB NME1 DDR2 PHEX PLAT CCL2 TNF
C0037928	Spinal Cord Diseases	DisGeneNet	ADA APP MTHFR
C0037932	Curvature of spine	DisGeneNet	GNE PQBP1 MKRN3-AS1 CD96 SF3B4 MAD2L2 SEC23A CRTAP FBLN5 EBP DLL3 RAI1 CPLX1 KCNQ1OT1 ERLIN2 CHRNA1 CHRNG COL1A1 COL1A2 COL2A1 COL3A1 COL5A1 COL5A2 COL6A1 COL6A2 COL6A3 COMP CREBBP CTBP1 CTNND2 CTSK AGA DMD DPAGT1 DPP6 SLC26A2 TOR1A EFNB1 EP300 AKT1 ERCC4 EXT2 EZH2 FANCA FANCC FANCD2 FANCE FANCB FANCF FANCG FBN1 FKTN GPC4 FGD1 FGFR3 FHL1 PUF60 FOXG1 RAB3GAP1 RAB18 FLII FLNA FLNB PMPCA FMR1 TGDS K…
C0037997	Splenic Diseases	DisGeneNet	CYP1A2 AHR TLX1
C0038002	Splenomegaly	DisGeneNet	ADA SH2B3 GNE OCLN TCIRG1 SEC23B RNASEH2A AGPAT2 NPC2 KLF1 LYST VPS45 ERCC8 CLCN7 CPOX CR2 CTLA4 CTNS CYBA CYBB CYP1A2 DGUOK ABCA1 AHR STOM AKT1 ERCC6 F5 FAH GPC4 FGA ALDOA DOLK NBEAL2 FMO3 RPGRIP1L TNFRSF13B ABL1 FUCA1 GAA GALE IFT172 GATA1 GBA SLC17A5 BSCL2 EIF2AK1 GPC3 GLB1 GNS GP1BA GPI ANK1 ICOS SNX10 GUSB HBA1 HBA2 HBB HBG1 HBG2 HFE HK1 HLA-DRB1 XIAP APOA1 IDS IDUA APOC2 APOE IGH APP FAS IL…
C0038013	Ankylosing spondylitis	DisGeneNet	ANTXR2 IL23R ANO6 HLA-A HLA-B IL12B ERAP1 PTGER4 CARD9 IL1R2 RUNX3 TBKBP1
C0038015	Spondyloepiphyseal Dysplasia	DisGeneNet	COL2A1 COL11A1 ACAN SMARCAL1 IARS2 TRAPPC2 CHST3
C0038016	Spondylolisthesis	DisGeneNet	CTSK AGA FBN1 SMAD3 MAN2B1 PABPN1 RUNX2
C0038018	Spondylolysis	DisGeneNet	CTSK AGA FLNA FLNB RUNX2
C0038160	Staphylococcal Infections	DisGeneNet	ACE CXCL8 TLR2 CD36
C0038220	Status Epilepticus	DisGeneNet	CDH2 CCR9 CHD2 CCR3 CCR7 CCR8 ABCC2 CNR1 CRH CTSD DMD EIF2S1 EPO PTK2B FH FOS AMACR GABRA1 GAP43 GDNF CCR10 ANK3 GRIA2 GRM1 GRM5 HMOX1 HSPB1 IL1RN AQP4 JUN JUNB JUND KCNMA1 LAMP2 MEF2C ATP1A3 NGF NOS1 NOS2 ATP2A2 NTF3 NTRK2 NTRK3 ALDH7A1 PNPO EIF2AK2 PRODH PTGS2 SLC12A5 QARS RET BDNF SCN1A SCN2A SCN8A CCL2 CCL3 SLC6A1 SLC8A1 SLC8A3 SNTA1 SRC SSTR1 SSTR2 SSTR3 SSTR4 SSTR5 STXBP1 TNF CCR2 VEGFA ALD…
C0038238	Steatorrhea	DisGeneNet	EPHX1 SHPK LBR LIPA SBDS SAR1B PTRH2 PEX12 PNLIP PRSS1 BAAT SLC10A2 SPINK1 AKR1D1 TJP2 CYP7B1 EIF2AK3
C0038271	Stereotyped Behavior	DisGeneNet	COL4A3BP SLC9A6 NPC2 RAI1 CPLX1 KPTN CREBBP CTBP1 EP300 FOXG1 FLII ADNP TARDBP GABRD CHMP2B FOXP1 GRN LETM1 MAPT MECP2 MEF2C MGAT2 NDP RERE OCRL FGFRL1 TREM2 PRODH PSEN1 SKI SLC6A8 SNRPN CDKL5 VCP NSD2 NAA10 KCNAB2 SQSTM1
C0038273	Stereotypic Movement Disorder	DisGeneNet	COL4A3BP SLC9A6 NPC2 RAI1 CPLX1 KPTN CREBBP CRH CTBP1 EP300 FOXG1 FLII ADNP TARDBP GABRD CHMP2B FOXP1 GRN LETM1 MAPT MECP2 MEF2C MGAT2 NDP RERE OCRL FGFRL1 TREM2 PRODH PSEN1 SKI SLC6A8 SNRPN CDKL5 TRH VCP NSD2 NAA10 KCNAB2 SQSTM1
C0038325	Stevens-Johnson Syndrome	DisGeneNet	IKZF1 CELF2 COPS5 PARP1 CSF3 CTNNB1 EP300 ALB FBXO6 HLA-A HLA-B HLA-C IFNA2 IFNG MIF NEDD4 NOS2 NUCB1 PML PSMC5 PTGER3 PTGIS RB1 VCP DERL1 CUL4A CUL1 CAV1 ELMO1 RBX1
C0038356	Stomach Neoplasms	DisGeneNet	CDH2 HOTAIR CCAT1 TRAP1 EBI3 CDK4 MSLN CDKN1A CDKN1B CDKN2A CDKN2D CNPY2 DLC1 FST NOP56 ARL6IP5 CCT7 CTSC WIF1 CHEK2 CKB LRRC3B CLCN3 CLN3 PLIN2 MBD3L2 DCBLD2 KLF6 CLDN3 CST1 CTNNA2 CTNNB1 CTSL ADRB1 ADRB2 CYP2A6 DCC ACE DDB1 GADD45A DES AFP DNMT1 DNMT3B DPAGT1 DPYD HBEGF AGTR2 TYMP ECHS1 EEF1A1 EEF1A2 EGFR AHR ENO1 EP300 ERBB2 ERCC1 ERCC2 AKT1 ALB F2R ALDH1A3 FBP1 FGFR3 FGFR2 FGG FHIT FKBP2 ALDO…
C0038358	Gastric ulcer	DisGeneNet	ADM EGF EPO NRG1 IAPP IL1B LEP MMP9 NOS2 NOS3 GHRL PTGS1 PTGS2 TNF VEGFA VGF CAT CCK
C0038362	Stomatitis	DisGeneNet	CSF3 IFNA2 IL1RN NBN PLG XRCC1 CD40LG
C0038363	Aphthous Stomatitis	DisGeneNet	CCR1 HLA-B FAS IL10 IL12A ITK MEFV MVK NCF4 ERAP1 PRKDC STAT4 TLR4 C4A KLRC4
C0038379	Strabismus	DisGeneNet	STBMS1 PQBP1 LRPPRC BCAP31 ALG3 CD96 TUBB3 SLC9A6 POMT1 MAB21L2 CTCF CLDN16 RAI1 GJB6 SDCCAG8 CPLX1 CHAT MID2 ERLIN2 CHN1 TREX1 LYST CHRNE ERCC8 COL4A1 COX10 COX15 CREBBP CRYAA CTBP1 CTNNB1 ADSL DDB2 DDOST DHCR7 DHCR24 CYB5R3 DKC1 DLG3 JAG1 ELN EMX2 EP300 ERCC2 ERCC3 ERCC4 ERCC5 ERCC6 ERF EVC EXT2 EZH2 FANCA FANCC FANCD2 FANCE FKTN FGD1 FGF14 FGFR1 FGFR3 FGFR2 PLXND1 FLI1 FLII FLNA DDHD2 SPECC1L …
C0038449	Stricture of artery	DisGeneNet	FBLN5 EFEMP2 ADA2 ATP7A
C0038450	Stridor	DisGeneNet	FLNA SCN4A SLC18A2 SLC25A1 TSPYL1
C0038454	Cerebrovascular accident	DisGeneNet	TREX1 CST3 ACE JAG1 EDN1 PAOX ELN ALB F2 F5 FLNA TBL2 GNAQ CXCR3 ACAD9 GTF2I GUCY1A3 APOA1 HTR4 ICAM1 APP IL1B IL1RN IL6 IRF1 ITGA2B ABCC6 ITGAV ITGB3 LIMK1 LPA MTHFR NOS2 NOTCH3 PRKAG2 PDE4D ADA2 PLAT PLAU SMOX PRKAA2 PTGS2 RFC2 SCN5A SOD1 TGFB1 TNF TPP2 UCP2 VHL CLIP2 VKORC1 PLA2G7 CBS BAZ1B GTF2IRD1 HDAC9
C0038525	Subarachnoid Hemorrhage	DisGeneNet	ADORA1 EDN1 EDNRB ENG NOS2 CASP3 ACVRL1
C0038587	Substance Withdrawal Syndrome	DisGeneNet	ARL6IP5 ADCY1 CHRM5 CHRNA5 CHRNA7 ADCY8 CHRNB2 CHRNB4 CNR1 ADORA1 ADORA2A CREB1 CRH CRP DRD2 FAAH FOS GNAI1 GNAO1 GNAS GRIA1 GRIA2 GRIN2A HCRT HCRTR1 HRH1 HRH2 HTR2C IFNA2 MMP9 NOS2 NPY NPTX2 NPY2R OPRD1 OPRK1 OPRL1 PER1 PNOC POMC AVP MAPK1 MAPK3 PRL REN BDNF SLC6A1 SLC6A4 TACR1 PER3 PER2 CCKBR CHRNA6
C0038644	Sudden infant death syndrome	DisGeneNet	CHRNA7 CHRNB2 GPD1L KCNJ8 SCN1B SCN5A SLC6A4 CAV3
C0038868	Progressive supranuclear palsy	DisGeneNet	STX6 MAPT MOBP EIF2AK3
C0038990	Sweating	DisGeneNet	AGPAT2 MALT1 SCN11A COL6A1 COL6A2 COL6A3 DDC DKC1 EDN3 FGFR3 KIF1B CLCF1 FOS FUCA1 GABRA3 TINF2 BSCL2 GDNF FOXP1 HEXB HINT1 HLA-B HMBS HNF4A HPGD BIRC3 IGH IGHMBP2 IL12B JAK2 JUP KCNJ11 KRT1 KRT5 KRT6A KRT6B KRT9 KRT14 KRT16 KRT17 LIFR MEN1 ASCL1 MPL PARN RTEL1 FAM134B PPARG KIF1A WRAP53 NOP10 NHP2 MAP2K1 MAP2K2 PRNP PSMB8 RET BDNF SCN9A SDHB SDHC SDHD SLC18A2 SLCO2A1 DST ABCC8 HNF1A MLX TERC TER…
C0039070	Syncope	DisGeneNet	TRDN DSC2 GPD1L ANK2 JUP KCNE1 KCNH2 KCNJ2 KCNJ5 KCNQ1 PKP2 TRPM4 RNF125 PSEN1 PSEN2 RYR2 SCN5A SNTA1 CACNA1C CACNB2 CALM1 CASQ2 KCNE2
C0039075	Syndactyly	DisGeneNet	CDH3 SDCCAG8 CHRNG CREBBP DHODH EP300 FGD1 FGFR1 FGFR2 CHSY1 ICK NEDD4L CCDC22 ANKRD11 HOXA11 HOXD13 IGF2 JAG2 LMNA LRP4 NOTCH1 ROR2 PDE6D PIK3CA RIPK4 DLL4 BCOR MKS1 WDR60 BBS1 BBS4 BLM SMO CACNA1C MKKS NAA10 FZD4 OFD1 TP63 PTDSS1 WASHC5 MED12
C0039101	synovial sarcoma	DisGeneNet	BCL2 SSX1 SSX2 SS18 VIM
C0039103	Synovitis	DisGeneNet	COL2A1 HLA-B POMC MAP2K1 PTPN11 BRAF LPIN2
C0039144	Syringomyelia	DisGeneNet	NOTCH3 DDR2 RUNX2
C0039231	Tachycardia	DisGeneNet	VAV3 CPOX DRD2 AHR FBP1 KIF1B FMO3 GCG GNAS GNRH1 HMBS HNF4A HTR4 INS KCNJ2 KCNJ11 KCNQ1 KNG1 LEP LHB GAL PPOX BCHE RET RYR1 RYR2 SCN9A SCT SDHB SDHC SDHD DST ABCC8 HNF1A TNF TRH TSHR UCP2 VHL VIP CNBP IKBKAP KYNU
C0039239	Sinus Tachycardia	DisGeneNet	CYP1A1 GCG PEX5 BANF1
C0039263	Takayasu Arteritis	DisGeneNet	HLA-B IL12B NOS2 MLX
C0039445	Hereditary hemorrhagic telangiectasia	DisGeneNet	ENG GDF2 SMAD4 ACVRL1
C0039446	Telangiectasis	DisGeneNet	TREX1 DDB2 ERCC2 ERCC6 GDF2 HFE MRE11 POLD1 POLH ATR ACTA2 BMPR2 TALDO1 XPA XPC DPM1 RECQL4
C0039538	Teratoma	DisGeneNet	FGFR3 SETBP1 KIT STK11
C0039584	Testicular Diseases	DisGeneNet	TSC22D3 IGSF1 FASLG PPP3CA
C0039590	Testicular Neoplasms	DisGeneNet	DMRT1 ERCC1 ERCC4 KITLG ATF7IP BAP1
C0039621	Tetany	DisGeneNet	TCIRG1 CLDN16 COMT GP1BB KCNJ1 ARVCF CNNM2 PTH RREB1 SLC12A1 SLC12A3 TBX1 TBCE HIRA UFD1L CASR GCM2 SEC24C
C0039685	Tetralogy of Fallot	DisGeneNet	PQBP1 SF3B4 CITED2 COMT NKX2-6 GATA5 NKX2-5 JAG1 FOXC1 FOXC2 TAB2 ZFPM2 PIGN ALX3 GATA4 GATA6 HIBCH GDF1 GJA5 GP1BB CCDC22 HOXD13 RBPJ ARVCF NOTCH1 RAB23 DGCR8 DLL4 CHD7 RREB1 SALL1 BRAF TBX1 NR2F2 HIRA UFD1L DGCR6 DGCR14 FOXH1 HAND2 PIGL SEC24C SEMA3E FIG4 WASHC5 DGCR2
C0039841	Thiamine Deficiency	DisGeneNet	KCNJ11 SERPINA1 SIM1 ABCC8
C0039978	Thoracic Diseases	DisGeneNet	ILK ATRX IFT80 THAS
C0040015	Thrombasthenia	DisGeneNet	ITGA2B ITGB3 STIM1 GFI1B
C0040028	Thrombocythemia Essential	DisGeneNet	SH2B3 FGF2 IFNA2 JAK2 MPL PDGFA PDGFB TET2 TGFB1 THPO TP53 CALR
C0040034	Thrombocytopenia	DisGeneNet	MAD2L2 RNASEH2A SLC35A1 SLC19A2 ADAMTS13 HPS5 TREX1 LYST VPS45 COL4A5 CSF2 CSF3 DGUOK DHFR DKC1 EPO ERCC4 ETV6 ALB FANCA FANCC FANCD2 FANCE FANCB FANCF FANCG FCGR2A ANKRD26 FLI1 FLNA NBEAL2 ABL1 NIPBL MMACHC PHGDH GATA1 TINF2 GBA GP1BA GP1BB GP9 ACAD9 UBE2T SNX10 HLA-A HLA-DRB1 HLCS XIAP IFNA2 APOE IL3 ITGA2 ITGA2B ITGB3 ITK ITPA IVD JAK2 ASPG SH2D1A MPL MTHFR MUT MVK MYH9 NBN OCRL SMARCAL1 PARN …
C0040038	Thromboembolism	DisGeneNet	MERTK F2 F5 F7 F12 MMACHC GAS6 JAK2 LPA PIGA PLAT PLAU PROC PROS1 CBS
C0040046	Thrombophlebitis	DisGeneNet	AKT1 PROS1 PTEN
C0040053	Thrombosis	DisGeneNet	MERTK CRP CYP2C19 CYP3A5 AGT EPO F2 F3 F5 F9 F10 FCGR2A FGA FLT3 SIRT1 FUT4 GAS6 GP1BA GUCY1A3 HGF HMOX1 KLKB1 MAS1 SERPINC1 P2RY1 SERPINE1 PDE3A PF4 PLAT PLAU PODXL PROC PROS1 PTGER3 PTGS2 BDKRB2 SELP BCRP3 P2RY12 THBD TNF TYRO3 VWF CD2 KLF4
C0040100	Thymoma	DisGeneNet	CDKN2A CYLD PBRM1 TP53 BAP1
C0040128	Thyroid Diseases	DisGeneNet	TGOLN2 RAI1 ZNF676 CNST DIO1 DIO2 TNPO3 ID2 ID3 IL12A IL12RB1 INSR IRF5 ITGB5 MEN1 GULP1 POU2AF1 CCL2 SPIB KLF9 TBX3 THRB CASR TNFSF15
C0040136	Thyroid Neoplasm	DisGeneNet	CSF2 EPO EPOR BRD4 HIF1A HPGD HRAS IFNA2 IL1B IL6 CXCL8 CXCL10 KRAS LMNA PDGFA ENPP2 PPARG PTEN PTGS2 RAP1GAP CCND1 RET RXRA CCL2 SDHD SLC5A5 BRAF TERT TNF TP53 TPM3 TPR TSHR PRDM2 PTGES2 NCOA4 TCF7L1
C0040147	Thyroiditis	DisGeneNet	AKT1 PIK3CA PTEN STAT1
C0040261	Onychomycosis	DisGeneNet	TRAF3IP2 TNPO3 IL12A IL12RB1 IRF5 POU2AF1 SPIB TNFSF15
C0040264	Tinnitus	DisGeneNet	COCH DSPP P2RX2 IFNA2 JAK2 MPL RNR1 NAGA NF2 TET2 SDHB SDHC SDHD VHL CACNA1A AIFM1 KCNQ4 OSBPL2 MFN2
C0040336	Tobacco Use Disorder	DisGeneNet	CHRNA3 CHRNA5 CHRNA7 LYSMD3 CYP2A6 DRD2 AHR LCP1 PLEKHG1 RPTOR BDNF
C0040411	Tongue Neoplasms	DisGeneNet	CRYAB HRAS HSPB1 AQP3 KRT14 MIR222 PTGS2 SOD2 TERC TYMS
C0040412	Fissured tongue	DisGeneNet	ABCC9 SEC23B GJB6 AKT1 RAB3GAP1 RAB3GAP2 GJB2 KRT6A PIK3CA PKP1 SLC39A4 PTEN SDHB SDHC SDHD KDM5C ECEL1
C0040427	Tooth Abnormalities	DisGeneNet	CDH3 ZMPSTE24 CTCF RAI1 GJB6 EDAR KCNQ1OT1 COL2A1 COL11A1 CTSK DDB2 DHCR7 AHCY EFNB1 ERCC2 ERCC3 ERCC4 ERCC5 EXT1 EXT2 FBN1 FGFR2 FLNA ALPL GJA1 HBB HRAS IGF2 KRAS LRP4 MECP2 MSX1 MYH3 NRAS TNFRSF11B PAX6 PIGT PITX2 SOX18 TMCO1 BCOR ANKH NECTIN1 RPS6KA3 SH3BP2 SMARCA4 SMARCB1 SMARCE1 SNRPB SOX11 MAP3K7 TBX3 TFAP2A KDM6A XPA XPC CA2 ALMS1 KAT6A FGF23 KMT2D NAA10 ARID1A IKBKG RUNX2 TP63 SLC39A13 CT…
C0040433	Tooth Crowding	DisGeneNet	ZMPSTE24 SDCCAG8 IL1RAPL1 CREBBP DHCR7 DVL1 EDNRA EP300 FBN1 FGFR1 FGFR3 FGFR2 SATB2 GRIP1 SETBP1 GJA1 GNAI3 DSE LMNA TRIM37 NOTCH3 ROR2 NSDHL PEX6 PLCB4 PLOD1 POLD1 ATR BCOR SETD5 MASP1 BBS1 BBS4 RPL10 RPS6KA3 SMS SOX5 TRPS1 WNT5A MKKS NAA10 CBS BANF1 TECPR2 MED12
C0040457	Tooth Supernumerary	DisGeneNet	C2CD3 NHS BCOR TRPS1 OFD1 RUNX2 RECQL4
C0040479	Torsades de Pointes	DisGeneNet	CYP3A4 KCNE1 KCNH2 KCNQ1 SCN5A SNTA1 NAA10 KCNE2
C0040485	Torticollis	DisGeneNet	COL6A1 COL6A2 COL6A3 CP DRD2 DRD5 TOR1A ATP13A2 PNKD GCH1 GNAL HPCA ATP1A3 THAP1 ACTA1 SCP2 CACNA1B SGCE
C0040517	Gilles de la Tourette syndrome	DisGeneNet	SLITRK1 DRD3 GTS
C0040583	Tracheal Stenosis	DisGeneNet	EBP DHCR7 FLNB AFF4 HOXD13 IDUA RMRP WNT3 ADAMTSL2
C0040588	Tracheoesophageal Fistula	DisGeneNet	CYBA CYBB DKC1 ERCC4 FANCA FANCC FANCD2 FANCE FANCB FANCF FANCG SPECC1L TINF2 FGF20 GLI3 HOXD13 MID1 MYCN NCF2 NCF4 PARN PCSK5 RTEL1 FANCL WRAP53 FANCI NOP10 CHD7 NHP2 RAD51C RET SOX2 BRCA2 TERC TERT ZIC3 ITGA8
C0040822	Tremor	DisGeneNet	TSFM LRPPRC ADAR TCIRG1 ADAMTS13 WDR45 LYST CHRM4 ERCC8 CLCN7 ADORA2A CP ADRA2B ADRB2 CYP2D6 CYP27A1 DCTN1 TIMM8A DRD2 TOR1A ELN ERCC6 VPS13A DNAJC13 PIGN LEMD3 FTL GABRA1 GABRA3 GABRG2 FBXO7 MMACHC GCH1 BSCL2 TBL2 GJB1 GRM1 GTF2I SNX10 HNF4A HPCA HTR1A AR KCNA1 KCNA2 KCNC1 LIMK1 LMNB1 MAPT MECP2 MEN1 ASAH1 ACHE ATM NEU1 PNP PAH PARK2 PCBD1 PDGFB PDGFRB ADA2 PLP1 ATP7A ATP7B APTX TTC19 TMEM70 DAR…
C0040961	Tricuspid Valve Insufficiency	DisGeneNet	FBN1 FLNA DLL4 CHST3
C0040997	Trigeminal Neuralgia	DisGeneNet	AIF1 FOS GFAP GRIN1 IL1B PRKCG MAPK1 MAPK3 MAPK8 MAPK9 TNF CALCA
C0041105	Trismus	DisGeneNet	SF3B4 GBA HSPG2 LIFR MYH8 BCHE
C0041207	Truncus Arteriosus Persistent	DisGeneNet	SEMA3C NKX2-6 PLXND1
C0041296	Tuberculosis	DisGeneNet	CORO1A TIRAP HP SLC11A1
C0041327	Tuberculosis Pulmonary	DisGeneNet	CD209 ASAP1 CCL2
C0041341	Tuberous Sclerosis	DisGeneNet	IFNG TSC1 TSC2
C0041349	Nephritis Tubulointerstitial	DisGeneNet	CTNS FAN1 TRAF3IP1 MUC1 MUT CEP83 BCS1L ALMS1
C0041408	Turner Syndrome	DisGeneNet	GH1 NOS2 SOD1 SOD2 CAT
C0041657	Unconscious State	DisGeneNet	CPT1A TRH CCK
C0041667	Underweight	DisGeneNet	SLC9A6 DPP6 ANKLE2 GBA GHSR PCLO IGF1 IGF1R IGF2 NFIX LARP7 RIN2 PEX5 RPS6KA3 KDM6A CASK MED12
C0041696	Unipolar Depression	DisGeneNet	HDAC5 MIR1202 TSNAX-DISC1 CDH7 RNF41 AKAP8 CDKN2A TOMM40 DEAF1 PDLIM5 HPSE IL24 ADCY5 ADCY7 CHRM3 UCN3 ACSM1 TPH2 CNP CNR1 COMT CREB1 CREM CRH CRHBP CRHR1 CRP DCANP1 CRYZ CSF2RB PRIMA1 CSNK1D ADRA1A CTLA4 CTNND2 CUX1 ADRB3 CYP2C19 CYP2C9 CYP2D6 DGKH DBH ACE DDC FREM3 DLG2 DLG3 DLG4 DRD2 DRD3 DRD4 EDN1 EGF EGFR EIF4B EMP1 CMYA5 ENPEP ERBB3 ESR2 FAAH FGFR1 FKBP4 FKBP5 MYT1L PLCB1 FMR1 FOS MTOR GAD1…
C0041755	Adverse reaction to drug	DisGeneNet	NAT2 ABCC4 SLC34A2 SLCO1B1 PLK2 CLU ABCC2 HSPB6 ADORA1 ADORA2A CSF2 CSF3 COMMD1 CYP1A2 CYP2C9 CYP2D6 CYP2E1 DHFR EPHX2 ALB FGA HAVCR1 HLA-B HLA-C HMGB1 HMOX1 HTR2B IGF1 IGFBP1 IL3 KITLG ACHE ABCC1 MTHFR MTR MTRR ATIC NFE2L2 ABCB1 PPARA UGT1A1 PTGS2 BCHE REN SHMT1 SLC19A1 SLCO2A1 SPP1 TCN2 THBD TLR1 TLR2 TOP1 TYMS VKORC1 ARID5B CES2 NAT1 ABCC12 ABCG2 HOMER1
C0041834	Erythema	DisGeneNet	IKZF1 CDSN EBP TRAF3IP2 GJB6 AP1S1 COL1A1 COL2A1 CSTA CTLA4 DDB2 ERCC2 ERCC3 ERCC4 ERCC5 ACSL4 FECH ALDH3A2 IL17RA IL36RN GJA1 ATP2C1 GJB2 GJB3 HLA-B HLA-DQB1 HLA-DRB1 AQP5 KIT KRT1 KRT5 KRT9 KRT10 KRT16 LIG4 LOR MEFV PDGFB PEPD PKP1 PLCG2 FERMT1 SLC39A4 PSMB8 SCN9A BLM ADAM17 SERPING1 TNFRSF1A TNFRSF1B C9 XPA XPC XRCC1 XRCC4 IKBKG TGM5 CD28
C0041948	Uremia	DisGeneNet	EPO FLT1 ICAM1 KDR MGP NOS3 TNFRSF11B PTH SGK1 BMP2 SPARC SPP1 TGFB1 TGFBR1 VCAM1 VDR RUNX2
C0041956	Ureteral obstruction	DisGeneNet	COL3A1 FLNA ATP7A TMEM27 TGFB1 TGFB2
C0041960	Ureterocele	DisGeneNet	ITGA6 ITGB4 PLEC TP63
C0041974	Urethral Stricture	DisGeneNet	DKC1 ELN TINF2 ITGA6 ITGB4 PARN MLXIPL RTEL1 PLEC POLA1 WRAP53 NOP10 NHP2 TERC TERT
C0042024	Urinary Incontinence	DisGeneNet	SLC9A6 ABCD1 FMR1 ZFYVE26 ATXN10 CHMP2B GBE1 FLVCR1 HEXB MNX1 HMBS HSPD1 IGHMBP2 KIF5A ARSA NOTCH3 ATL1 PDGFB PDGFRB TREM2 FAM134B AUH HTRA1 PSAP RTN2 SCN9A SLC16A2 SLC20A2 SPAST SPG7 TBP TTR TYROBP CYP7B1 LRIG2 WASHC5 AP5Z1
C0042035	Urination Disorders	DisGeneNet	NOS1 NPPA TRPV4 TTPA
C0042063	Urogenital Abnormalities	DisGeneNet	AASS FGD1 FSHR ITGA6 ITGB4 PLEC SAMD9 TGFB2 MED12
C0042065	Genitourinary Neoplasms	DisGeneNet	CDKN2A TP53 WNT7A
C0042076	Urologic Neoplasms	DisGeneNet	FHIT OGG1 WWOX ATR CCND1 SULT1A1 TP53 VEGFA
C0042109	Urticaria	DisGeneNet	SF3B4 SPINK5 ALB FCER1A ALOX5 GSTM1 ADGRE2 HLA-DPB1 HLA-DQB1 HLA-DRB1 HNMT ICAM1 FAS IL1B FASLG IL18 KIT MPO MVK PDGFRA PIGT PLCG2 FERMT1 SDHB SDHC SELE ELOVL4 TGFB1 TNF VCAM1 CASP10
C0042133	Uterine Fibroids	DisGeneNet	SDHB SDHD HMGA2
C0042138	Uterine Neoplasms	DisGeneNet	CDKN1B CSF3 HMGA1 INHBA KRAS SMAD3 BAP1 PROM1
C0042140	Uterine Prolapse	DisGeneNet	COL3A1 SMAD3 RPS6KA3
C0042164	Uveitis	DisGeneNet	CRYAA CRYBB2 DNASE1L3 ALB HLA-DRB1 HSPA9 SERPINF1 RBP3 SAG SOD2 CAPN5 CALB2 IKBKG
C0042170	Uveomeningoencephalitic Syndrome	DisGeneNet	PTPN22 IFNA2 FAS
C0042341	Varicocele	DisGeneNet	AKT1 PIK3CA PTEN
C0042345	Varicosity	DisGeneNet	COL1A1 COL3A1 COL5A1 COL5A2 DPT FOXC2 TNC MGP NOTCH3 RASA1 VV TIMP1 VHL
C0042373	Vascular Diseases	DisGeneNet	MYL9 FBLN5 AHR EPO ALDH2 GCG HGF MTHFR MYLK PKD2 SLC12A3 SOD2 TIMP1 TNF VKORC1 ADM2
C0042384	Vasculitis	DisGeneNet	CCR1 CTLA4 PTPN22 HLA-B HLA-DPB1 CFI FAS FASLG IL10 IL12A IL12B MEFV MVK ERAP1 SERPINA1 PRTN3 STAT4 MLX TLR4 C4A KLRC4 CASP10 CBL
C0042454	Velopharyngeal Insufficiency	DisGeneNet	SF3B4 RAI1 DGCR8 TBX1 DGCR6 DGCR14 TP63 DGCR2
C0042485	Venous Insufficiency	DisGeneNet	NDP ATP7A AGGF1 PTEN
C0042487	Venous Thrombosis	DisGeneNet	SH2B3 CCR1 CSF2 EPO EPOR F2 F3 F5 F7 F8 F13A1 F13B FGA FGB FGG HLA-B IDH1 IDH2 FAS IL10 IL12A JAK2 LPA MEFV MPL MTHFR SERPINC1 SERPINA10 PDGFRA ERAP1 PLAT PLAU PLG TET2 AGGF1 PROC STAT4 TFPI THPO TLR4 TP53 C4A CALR KLRC4 CBS PIGM
C0042510	Ventricular Fibrillation	DisGeneNet	KCNE3 DSP EPO GPD1L INS KCNE1 KCNH2 KCNJ8 KCNQ1 PLAU NDUFB11 SCN1B SCN5A SCN10A SNTA1 KCNE2
C0042514	Tachycardia Ventricular	DisGeneNet	HCN4 TRDN DSG2 DSP EPO CTNNA3 JUP KCNJ2 LMNA MYL2 NOS3 NPPB NDUFB11 RYR2 SCN5A TNNT2 TPM1 SLC25A20 CALM1 CSRP3 CALM2 CALM3 NAA10 CASQ2
C0042571	Vertigo	DisGeneNet	SH2B3 TRDN COCH EPOR TPK1 JAK2 JUP KCNA1 MPL MVK MYD88 MYO7A NAGA ATP1A2 NF2 PDGFB ADA2 TET2 CNNM2 B2M RYR2 TNXB VHL CACNA1A CALM1 CALM2 CALM3 CASQ2
C0042580	Vesico-Ureteral Reflux	DisGeneNet	CDK6 CIT CHRM3 JAG1 PHC1 ELN EYA1 CEP152 ANKLE2 NIPBL SH2B1 AFF4 MNX1 HOXA13 HOXD13 ISL1 PAX2 MLXIPL MBTPS2 VUR ATRX RAD21 ROBO2 SOX17 STIL SIX1 TNXB ACTG2 SMC1A TP63 SMC3 CEP135 LRIG2 ARNT2
C0042594	Vestibular Diseases	DisGeneNet	GSTP1 GSTZ1 ATP1A1 NOS3 OC90 ESPN SRRM4
C0042721	Viral hepatitis	DisGeneNet	CIITA RFX5 RFXAP RFXANK
C0042790	Vision Disorders	DisGeneNet	TSEN54 CLN6 ATXN7 TTPA TSEN34 TSEN2
C0042798	Low Vision	DisGeneNet	TSFM TCIRG1 POMT1 PLK4 GJB6 SDCCAG8 CHM TREX1 LYST EXOSC8 CLCN7 CNGA3 COL11A1 CRX CRYAA CRYGC CTNS TIMM8A ABCA1 ELN ERCC1 ERCC2 ERCC4 ERCC5 ERCC6 FBN2 EFEMP1 FKTN FGFR1 FGFR2 FH CEP164 ATF6 RIMS1 SNRNP200 RPGRIP1L ADNP CRB1 ZFYVE26 AMACR ABCA4 PRPF6 FSCN2 MMACHC TRAF3IP1 PTPN22 CNNM4 OPN1MW TBL2 GJA1 NPHP3 GJB2 INVS TUBGCP4 GNAT2 GRN GTF2I GUCA1A GUCA1B SNX10 GMPPB GMPPA POMT2 HARS AIRE HSD17B4 H…
C0042842	Vitamin A Deficiency	DisGeneNet	PARP1 BCO1 RBP4 BMP4 TGM1 LRAT
C0042870	Vitamin D Deficiency	DisGeneNet	LRP2 OCRL VDR
C0042880	Vitamin K Deficiency	DisGeneNet	EPHX1 BAAT TJP2
C0042900	Vitiligo	DisGeneNet	SH2B3 TOB2 CLNK CCR6 DSTYK PTPN22 FOXP1 AIRE FAS MC1R PLCG2 ACP5 BACH2 IFIH1 IKZF4 SLA CASP7 CD80 CD44
C0042909	Vitreous Hemorrhage	DisGeneNet	LRP5 PROC RB1 CAPN5 BEST1 FZD4
C0042928	Vocal Cord Paralysis	DisGeneNet	DCTN1 TRIM2 MYCN PMP22 SDHAF2 SDHC SDHD
C0042963	Vomiting	DisGeneNet	ALG3 CPOX CPS1 CPT2 CTNS CYP11A1 CYP11B2 CYP24A1 DBT DGUOK DHCR7 TYMP EGFR ALAD ETFA ETFB ETFDH F12 ALDOB FLNA MLYCD ALPL GALC GALE NDUFAF3 GALT GCDH OPLAH GHSR GLA GNRH1 NDUFAF4 HLCS HMBS HNF4A HPRT1 HSD3B2 ACADM IFNA2 IFNG AQP2 ACADVL IVD ASPG KCNJ1 KCNJ11 ACAT1 ARG1 LIPA LPL MEN1 NR3C2 ASL MPI MPV17 ASS1 MUT MVK NDUFA1 NDUFB3 NDUFB9 NDUFS1 NDUFS2 NDUFS3 NDUFV1 NDUFS4 NDUFS6 NDUFV2 OTC OXCT1 AT…
C0043094	Weight Gain	DisGeneNet	RAMP2 SLU7 FSTL1 AKAP2 OSBPL8 CNR1 NEK7 CTSD CYP2D6 ACE AKR1C2 DYNC1LI2 DRD2 AHR FBLN2 FGF1 MAPRE1 FBXO21 PALLD MPRIP ARHGEF12 PRKD3 CLIC4 SIPA1L1 SETBP1 GH1 COPG2 GNB3 PTRF FAM126B GRB14 PYCARD GSN ANXA2 ANXA5 APBB2 HTR2C ACADM IGFBP5 APP IDO1 LBP LEP STS MAP4 ME1 MEN1 MEST MMP2 MMP12 MYO1B MYO10 NDUFB9 NID1 NPR3 OXT SEPSECS INSIG2 IPO11 ZDHHC2 PCYOX1 GHRL PIK3CA ATP7B POMC PPARD ZWILCH VPS13D P…
C0043116	HMN (Hereditary Motor Neuropathy) Proximal Type I	DisGeneNet	NAIP SMN1 SMN2
C0043202	Wolff-Parkinson-White Syndrome	DisGeneNet	GAA LAMP2 TRNC COX1 COX2 COX3 CYTB ND1 ND5 ND6 TRNF TRNK TRNL1 TRNQ TRNS1 TRNS2 TRNV TRNW PRKAG2 BMP2 TSC1 TSC2
C0043325	Xanthomatosis	DisGeneNet	ABCA1 G6PC SLC37A4 APOA1 LMNA PPARG ABCG5 SMPD1
C0043346	Xeroderma Pigmentosum	DisGeneNet	DDB2 ERCC2 ERCC3 ERCC4 ERCC5 POLH XPA XPC
C0043349	Xerophthalmia	DisGeneNet	ZMPSTE24 GJB2 LBR LMNA RNF125 B2M
C0043352	Xerostomia	DisGeneNet	OPTN PPARGC1A CHRM3 CCR6 CTGF DAO DCTN1 EPHA4 ERBB4 FGF10 FGFR3 FGFR2 UNC13A TARDBP FUS CHMP2B ANG TBK1 UBQLN2 HLA-DRB1 HNRNPA1 IRF5 LBR NEFH PFN1 TREM2 PON1 PON2 PON3 FERMT1 PRPH B2M ATXN2 SCN9A SOD1 VCP CAV1 TP63 SQSTM1 VAPB MATR3 FIG4
C0043459	Zellweger Syndrome	DisGeneNet	HSD17B4 PEX1 PEX6 PEX10 PEX12 PEX13 PEX14 PEX26 PEX19 ABCD3 PEX2 PEX5 PEX3 PEX11B PEX16
C0043515	Zollinger-Ellison syndrome	DisGeneNet	CDKN1A CDKN1B CDKN2B CDKN2C MEN1
C0078917	Albinism Ocular	DisGeneNet	HPS5 LYST PMPCA HPS1 MITF GPR143 TYR AP3B1
C0078981	Arachnoid Cysts	DisGeneNet	FGFR1 FGFR2 GPSM2 NOTCH3 OFD1
C0078982	Arhinencephaly	DisGeneNet	ADAR RNASEH2A TREX1 SAMHD1 FIG4
C0079153	Hyperkeratosis Epidermolytic	DisGeneNet	GJB4 DSP ERCC2 GJB3 KRT1 KRT2 KRT10
C0079154	Congenital Nonbullous Ichthyosiform Erythroderma	DisGeneNet	SPINK5 CYP4F22 CERS3 ERCC2 ERCC3 ALOX12B ABCA12 GBA PNPLA1 NIPAL4 LOR ABHD5 POMP ALOXE3 LIPN TGM1
C0079218	Fibromatosis Aggressive	DisGeneNet	CTNNB1 APC TNF
C0079298	Epidermolysis Bullosa Simplex	DisGeneNet	ITGB4 KRT5 KRT14
C0079301	Junctional Epidermolysis Bullosa	DisGeneNet	ITGB4 LAMA3 LAMB3 LAMC2
C0079352	Congenital torticollis	DisGeneNet	COL6A1 COL6A2 COL6A3 MEOX1 PPP2R5D GDF3
C0079487	Helicobacter Infections	DisGeneNet	CDKN1B IFNGR1 PTPRZ1 TFRC CDH1
C0079541	Holoprosencephaly	DisGeneNet	HPE6 DHCR7 ICK GAS1 GLI2 GLI3 HPE1 NODAL OTX2 CDON PRRX1 TWSG1 SHH SIX3 TDGF1 TGIF1 ZIC2
C0079583	Ichthyosiform Erythroderma Congenital	DisGeneNet	EBP ALOX12B ABCA12 STS NSDHL TGM1
C0079683	Herlitz Disease	DisGeneNet	LAMA3 LAMB3 LAMC2
C0079731	B-Cell Lymphomas	DisGeneNet	ADA MALT1 CSF3 FOXP1 BIRC3 IGH MIR143 MIR145 ATM NRAS EAF2 PTGS2 PTPN1 CCND1 BCL10
C0079744	Diffuse Large B-Cell Lymphoma	DisGeneNet	CDKN2A PRDX4 TXNIP MALT1 PRDX3 CLTC EZH2 SEC31A ALK GLI1 FAS MYD88 PDPK1 ABCB1 PIK3CA PIK3CB PIK3CD PIK3CG B2M RANGAP1 BCL2 RPS6KB1 NOM1 SKP2 SOD2 SOD3 CCDC86 KMT2D CARD11 CAT ABCG2 CD79A CD79B CDK1
C0079772	T-Cell Lymphoma	DisGeneNet	DDX3X EP300 AKT1 MGA RHOA PPARG BCL6 STAT3 STAT5B TP53 ASXL3 KMT2D ARID1A
C0079773	Lymphoma T-Cell Cutaneous	DisGeneNet	CDKN2A CTCF CTLA4 DNMT3A FAS IRF4 RHOA MIR22 MCL1 ATM NFKB2 PLCG1 PRKCQ BAX BRAF STAT5B ZEB1 TNFAIP3 TNFRSF1B TP53 ARID1A CARD11 CD28
C0079774	Peripheral T-Cell Lymphoma	DisGeneNet	DNMT3A FYN IDH2 RHOA ATM TET2 B2M CD28 CD58
C0079924	Oligohydramnios	DisGeneNet	COL4A3BP FBLN5 CHRM3 ACE AGT AGTR1 RPGRIP1L FGF20 NPHP3 B9D1 INVS GMPPB HBA1 HBA2 LIFR PAX2 WDPCP TMEM216 MBTPS2 PKHD1 WNT4 POR MKS1 TMEM70 REN RET TALDO1 BUB1B ITGA8 ZNF592 SEC24D KIF14
C0080024	Piebaldism	DisGeneNet	LAMTOR2 KIT MITF MYO5A PAX3 RAB27A SNAI2 TYRP1
C0080174	Spina Bifida Occulta	DisGeneNet	CREBBP EP300 FLNB IRF6 KCNH1 MYH3 RAB23 MASP1 PTPN11 RUNX2 RECQL4 CUL7
C0080178	Spina Bifida	DisGeneNet	CFL1 CHKA FGFR2 TXN2 PHGDH HOXD13 LMX1B NF1 PAX3 PCMT1 PCYT1A PDGFRA SUFU PON1 VANGL2 PTCH1 CCL2 PTCH2 RBM8A
C0080218	Tethered Cord Syndrome	DisGeneNet	CREBBP EP300 MNX1 HOXD13 LETM1 NSD2 NELFA
C0080274	Urinary Retention	DisGeneNet	EDN1 GABRA3 HMBS PRNP ALDH18A1 CACNA1S
C0080276	Disorder of the genitourinary system	DisGeneNet	AASS FSHR ITGA6 ITGB4 PLEC MED12
C0085084	Motor Neuron Disease	DisGeneNet	PNPLA6 PRDX3 SOD1 VIM
C0085096	Peripheral Vascular Diseases	DisGeneNet	DAB2IP CYP1A1 LMNA
C0085109	Corneal Neovascularization	DisGeneNet	GJB6 COMT FGF2 NLRP1 GJB2 GP1BB ARVCF RREB1 TBX1 HIRA UFD1L VEGFA SEC24C
C0085110	Severe Combined Immunodeficiency	DisGeneNet	ADA AK2 IL2RG IL7R JAK3 LIG4 CHD7 PRKDC PTPRC RAG1 RAG2 RMRP TFRC XRCC4 ZAP70 CD3D CD3E
C0085129	Bronchial Hyperreactivity	DisGeneNet	CXCL1 ICAM1 IL1RN IL13 NGF PTGS1 CCL2 TAC1 VIP CALCA ADAM33 TRPA1
C0085159	Seasonal Affective Disorder	DisGeneNet	CRY1 CRY2 DRD4 HTR2A HTR2C ARNTL NPY NPAS2 PDE4A RORA SLC6A4 PER3 GPR50 OPN4 NR1D1 CLOCK
C0085183	Neoplasms Second Primary	DisGeneNet	CSF3 DAPK1 GSTM1 PML RAD9A RARA
C0085200	Lewy Bodies	DisGeneNet	DNAJC13 NR4A2 SNCA SNCAIP
C0085207	Gestational Diabetes	DisGeneNet	CYP19A1 FGF2 SIRT3 AR KCNJ11 LEP LEPR MBL2 PPARG PPP1R3A SOD2 ADIPOQ
C0085215	Ovarian Failure Premature	DisGeneNet	CYP2C19 FMR1 NR5A1 NBN NFE2L2 PMM2 WT1 XPNPEP2 BMP15
C0085220	Cerebral Amyloid Angiopathy	DisGeneNet	CST3 APOE APP PSEN2 ITM2B
C0085271	Self-Injurious Behavior	DisGeneNet	RAI1 DHCR7 FLII GABRD NIPBL RERE NTRK1 OCRL RPL10 SKI ALDH5A1 KCNAB2
C0085298	Sudden Cardiac Death	DisGeneNet	DSC2 DSG2 DSP DTNA EMD EYA4 CLCF1 LDLRAP1 GNAI2 ANK2 APOB ACADVL KCNE1 KCNH2 KCNQ1 LDLR LMNA MYBPC3 PRKAG2 PKP2 SCN4B SCN5A TGFB3 TNNT2 CACNA1C TMEM43 CSRP3 CRLF1 KCNE2
C0085307	Embolism and Thrombosis	DisGeneNet	F2 MMACHC JAK2 PIGA PLAT CBS
C0085390	Li-Fraumeni Syndrome	DisGeneNet	CHEK2 MDM2 TP53
C0085396	Neisseriaceae Infections	DisGeneNet	CFD C8A C8B
C0085397	Pasteurellaceae Infections	DisGeneNet	CP CRP HP
C0085400	Neurofibrillary degeneration (morphologic abnormality)	DisGeneNet	NPC2 APOE APP MAPT NPC1 PRNP PSEN1 PLA2G6 ITM2B
C0085413	Polycystic Kidney Autosomal Dominant	DisGeneNet	ANKS6 BRD4 MYC PKD1 PKD2 PKD3 PPARG
C0085541	Epilepsy Frontal Lobe	DisGeneNet	CHRNA4 CHRNB2 SLC4A10 KCNT1
C0085548	Autosomal Recessive Polycystic Kidney Disease	DisGeneNet	CFTR EGFR NPHP3 AQP1 PKHD1 SLC4A2 SRC IFT88
C0085570	Hypokalemic alkalosis	DisGeneNet	CYP17A1 SCNN1B SCNN1G SLC12A3
C0085576	Iron-Refractory Iron Deficiency Anemia	DisGeneNet	IRX5 TMPRSS6 ENG GDF2 HBA1 HBA2 HBB HBD HBG1 SMAD4 ATRX PSMB8 SMPD1 WAS WIPF1 ACVRL1
C0085577	Normocytic anemia	DisGeneNet	ALDOA HK1 MYD88 RPS29 BPGM TPI1
C0085580	Essential Hypertension	DisGeneNet	HYT8 HYT5 HYT6 HYT7 HYT1 ADD1 CYP3A5 AGT AGTR1 ECE1 GNB3 HYT3 HYT4 ATP1B1 NOS2 NOS3 HYT2 MEX3C PTGIS SELE RGS5
C0085581	Restrictive lung disease	DisGeneNet	COL2A1 DKC1 FLNB GALNS GLB1 HPS1 DDR2 ACP5 SGCG TSC1 TSC2
C0085583	Choreoathetosis	DisGeneNet	DDC DLAT ATN1 ERCC2 ERCC6 PIGN NUP62 FTL GCDH GCH1 HSD17B10 HPRT1 HSPD1 KCNQ2 KCNQ3 MECP2 ATM ATP1A2 ATP1A3 PDHA1 PLP1 POLG PTS QDPR SCN2A SCN8A SPR SUOX NKX2-1 XPA ST3GAL5 XPR1
C0085584	Encephalopathies	DisGeneNet	DNM1L TSFM CLP1 LIAS CHD2 COX15 DGUOK DLD DNM1 ETHE1 GABRB3 FBXL4 GBA GCDH GCSH BSCL2 COQ2 GLDC AMT GLUL ACAD9 MECP2 ASNS TRNC COX1 COX2 COX3 CYTB ND1 ND5 ND6 TRNF TRNK TRNL1 TRNQ TRNS1 TRNS2 TRNV TRNW ATP5A1 SERPINI1 UGT1A1 TMEM70 PNPO MAPK10 PRNP SCN1A SLC25A1 SLC22A5 TCF4 FADD SUCLG1
C0085602	Polydipsia	DisGeneNet	CLDN16 CTNS NPHP3 AQP2 KCNJ1 KCNJ10 LEP NPHP1 AVP AVPR2 SLC5A2 SLC12A3 WFS1 CACNA1D CASR
C0085605	Liver Failure	DisGeneNet	AGPAT2 CPT1A CPT2 DGUOK F2 FECH FH FOS TNPO3 AMACR NDUFAF3 GALT IFT172 GBA GBE1 BSCL2 COQ2 ACAD9 NDUFAF4 ALG6 ACADM IL12A IL12RB1 IRF5 LIPA MPI NDUFA1 NDUFB3 NDUFB9 NDUFS1 NDUFS2 NDUFS3 NDUFV1 NDUFS4 NDUFS6 NDUFV2 ORM1 OTC IL21R PCK1 PCK2 NDUFAF1 PEX1 PEX6 PEX10 PEX12 PEX13 PEX14 SERPINA1 ATP7B POLG POU2AF1 PPARG FOXRED1 PEX26 PEX19 ABCD3 PEX2 PEX5 SC5D SPIB AKR1D1 VEGFA MOGS EPM2A PEX3 CAV1 PEX1…
C0085606	Urgency of micturition	DisGeneNet	ZFYVE26 ATXN10 SACS HSPD1 KIF5A LMNB1 NR4A2 ATL1 RTN2 SNCA SPAST SPG7 SNCAIP WASHC5
C0085610	Sinus bradycardia	DisGeneNet	HCN4 ANK2 PRKAG2 SCN5A
C0085611	Atrial arrhythmia	DisGeneNet	EMD LMNA TNNI3K
C0085612	Ventricular arrhythmia	DisGeneNet	DSC2 DTNA GYG1 JUP LMNA PKP2 PLN RYR2 TGFB3 CACNA1C CAV3
C0085614	First degree atrioventricular block	DisGeneNet	DMPK GPD1L GJA1 GJA5 TBX5
C0085615	Right bundle branch block	DisGeneNet	GPD1L GYG1 MYH7 SCN5A BANF1
C0085623	Akinesia	DisGeneNet	CHRNA1 CHRND CHRNG CNTN1 ERBB3 ATP13A2 GBA MAPT MUSK MYOD1 RAPSN SYNJ1 DNAJC6
C0085631	Agitation	DisGeneNet	AFF2 GNAS GRN HSD17B10 HNF4A NDST1 IGF1R PAK3 PDE11A ADA2 PRKAR1A SPAST SUOX HNF1A TSHR CACNA1A
C0085632	Apathy	DisGeneNet	DCTN1 DNMT1 TARDBP CHMP2B GBA GM2A GRN TBK1 HEXA MAPT PDGFB PRNP PSEN1 SMARCB1 SPAST SQSTM1
C0085633	Mood swings	DisGeneNet	OPTN DEAF1 PPARGC1A COX10 COX15 DAO DCTN1 DDC EIF2B1 EPHA4 ERBB4 UNC13A SPG20 VPS13A TARDBP ZFYVE26 FTL FUS CHMP2B GNA11 GNAS ANG TBK1 UBQLN2 HNRNPA1 LEPR ARSA MAP6 NDUFA2 NDUFA9 NDUFA10 NDUFS3 NDUFS4 NDUFS8 NEFH ATP1A3 NTRK1 PDE11A PFN1 PGK1 TREM2 POLG PON1 PON2 PON3 DGCR8 FOXRED1 SLC39A4 PRKACA PRKAR1A PRNP PRPH BCS1L ATXN2 SDHA SOD1 SURF1 TBX1 VCP DGCR6 DGCR14 PLA2G6 CUL4B CASR IKBKAP CTSF SQS…
C0085636	Photophobia	DisGeneNet	NR2E3 TOPORS MERTK PRPF8 GJB6 PNPLA6 LYST CCR1 CNGB1 CNGA1 CNGA3 COL17A1 CRX CTNS DDB2 TIMM8A ERCC2 ERCC6 ALDH3A2 ATF6 RIMS1 SNRNP200 FOXC2 TTLL5 CRB1 ARL2BP AIPL1 ABCA4 PRPF6 FSCN2 PRPF31 IFT172 CNNM4 OPN1MW GJB2 GNAT2 GUCA1A GUCA1B GUCY2D HARS HLA-A HLA-B AIRE IDH3B FAS IL10 IL12A IMPDH1 ITGB6 LTBP2 TACSTD2 MAK MAPT MC1R CHST6 MEFV MITF NEK2 NRL GPR143 OCA2 IMPG2 PCNA SLC45A2 PCYT1A MBTPS2 PDE6…
C0085655	Polymyositis	DisGeneNet	CYP27B1 IL1A IL1B IL6 TNF
C0085660	Aseptic necrosis	DisGeneNet	CLCN7 COL2A1 EXT1 EXT2 GBA HBB CA2 SCARB2
C0085661	Onycholysis	DisGeneNet	CDSN GJB6 JUP KRT85 UROD FZD6
C0085669	Acute leukemia	DisGeneNet	JAK2 LIG4 MPL TET2 TP53 XRCC4
C0085680	Hypochloremia (disorder)	DisGeneNet	CLCNKA CLCNKB SLC26A3 KCNJ1 SLC12A1 BSND
C0085681	Hyperphosphatemia (disorder)	DisGeneNet	ZMPSTE24 GALNT3 PGAP2 GNA11 GNAS LMNA TNFRSF11B PDE4D PRKAR1A PTH RYR1 TBCE FGF23 CASR STX16 GCM2 KL
C0085682	Hypophosphatemia	DisGeneNet	CLCN5 COL4A3 CTNS CYP27B1 DMP1 ALDOB GNAS MEN1 PHEX PTH1R SLC2A2 SLC34A1 VDR FGF23 CASR SUCLG1 NR1I2 SLC9A3R1
C0085684	Foot-drop	DisGeneNet	GNE SIGMAR1 LYST COX6A1 CRYAB AARS DES EGR2 FHL1 KIF1B SMCHD1 HINT1 DNAJB2 HSPB1 IGHMBP2 KARS LMNA MARS MPZ NEFL PMP22 GDAP1 TTN RAB7A TCAP SQSTM1 MFN2
C0085702	Monocytosis	DisGeneNet	ELANE GFI1 NRAS
C0085762	Alcohol abuse	DisGeneNet	AKR1A1 TPH2 ADH1B ADH1C CNR2 ADH4 CRH CYP2E1 DRD2 DRD3 DRD4 EGFR F2 ALDH1A1 ALDH2 FN1 SIRT1 FYN GABRA1 GALR1 ABO HFE HTR1A HTR2A IGF1 APOE IL17A LDLR MAOA MMP2 NPY NPY5R OPRM1 GAL POMC ARNTL2 BDNF SLC6A3 SLC6A4 TLR2 TLR4 GALR3 MPDZ GALR2
C0086132	Depressive Symptoms	DisGeneNet	ABCC9 TXNRD2 LRRK2 R3HDML MAPK14 CYP1A1 CYP1B1 CYP3A4 CYP19A1 DAO AP2B1 ACE FASN FMR1 IFNA1 NCKAP5 IFNAR1 IL10 KCNS1 MMP9 MS SERPINE1 AVP SLC5A7 SULT1A1 TGFB1 TIMP1 VDR SYNDIG1 SYNJ2
C0086437	Joint laxity	DisGeneNet	SEC23A FBLN5 SRCAP B4GALT7 COL1A1 COL1A2 COL3A1 COL6A1 COL6A2 COL6A3 COMP CREBBP AGA EFNB1 ELN EP300 FLNB FMR1 ADNP TGDS GALNS SIN3A TCTN3 B3GAT3 GATA1 GLB1 DCPS KCNJ2 KIF22 SMAD3 NOTCH2 NPR2 ORC1 OTX2 PAX2 MLXIPL SERPINF1 PIK3CA PIK3R1 PLOD1 ATP7A RET RMRP RYR1 SKI TGFBR2 C1R LTBP4 CUL4B DCHS1 CBL SERPINH1 CHST3 ADAMTS2 MED12
C0086438	Hypogammaglobulinemia	DisGeneNet	CFTR SPINK5 CR2 CTLA4 DNMT3B AK2 CLCA4 TNFRSF13B ICOS HELLS XIAP SH2D1A MAN2B1 ATM NFKB1 NFKB2 TRNT1 DCTN4 RTEL1 PIK3CD PIK3R1 PRKCD CCND1 STX1A TGFB1 RNF113A MOGS TNFSF12 BCL10 CD19 MS4A1 CD27 CD81 ZBTB24 RBM8A
C0086439	Hypokinesia	DisGeneNet	GPHN ATP13A2 GBA GCH1 GLRA1 APOD LAMA2 LAMP2 MTM1 MUSK MYOD1 OPRL1 MRPS16 WWOX RAPSN SNCA TH PDE8B AIFM1
C0086543	Cataract	DisGeneNet	NR2E3 USH1C PQBP1 TOPORS MERTK CIB2 POMT1 PRPF8 EBP TBR1 PLK4 GJB6 ERCC8 CNGB1 CNGA1 COL2A1 COL4A3 COL4A4 COL7A1 COL9A1 COL9A2 COL9A3 COL11A1 CPT2 CREBBP CRX CRYAA CRYAB CRYBA4 CRYBB1 CRYBB2 CRYGC CRYGD CRYGS VCAN CYP27A1 DAG1 DDB2 DHCR7 DKC1 AGA DMPK DPAGT1 JAG1 EP300 ERCC1 ERCC2 AKT1 ERCC3 ERCC4 ERCC5 ERCC6 FBN1 FKTN FGF5 RAB3GAP1 RAB18 FOXC1 SNRNP200 FOXC2 AKR1B1 FLNB PMPCA RPGRIP1L CRB1 TDRD7…
C0086565	Liver Dysfunction	DisGeneNet	SLC25A13 SLC25A15 RNASEH2A MRPL3 TREX1 ADK COX6B1 COX10 CPT1A CPT2 CR2 CYC1 DDOST DGUOK DMD AGL JAG1 ERCC4 F5 FAH COG2 FASTKD2 ALDOB RPGRIP1L TNFRSF13B AMACR G6PC SLC37A4 COG4 GALT IFT172 VPS33B GNMT GPD1 ACAD9 ICOS HADHA HADHB HFE HNF4A HSD17B4 ACADM JAK2 LBR MARS MPV17 MTM1 MVK ATM NFKB1 NFKB2 ACOX1 MRPS16 SBDS SAR1B TACO1 LARS LIPT1 ADA2 PEX10 PEX13 ABCB4 PHKA2 PHKG2 SERPINA1 PMM2 ATP7B POLD1 …
C0086795	Pfaundler-Hurler Syndrome	DisGeneNet	AGA FUCA1 GNS GUSB IDS IDUA ARSB MAN2B1 NAGLU NEU1 CTSA SGSH
C0087012	Ataxia Spinocerebellar	DisGeneNet	PNPLA6 AFG3L2 SCA9 TTBK2 FOXC1 CIC PLEKHG4 GFI1 ATXN1L PPP2R2B PRKCG ATXN1 ATXN2 ATXN7 SPTBN2 CACNA1A RBM17
C0149516	Chronic sinusitis	DisGeneNet	DNAI1 BLNK MGP DNAAF2 RPGR TAP1 TAP2 TAPBP CD79B
C0149521	Pancreatitis Chronic	DisGeneNet	CEL CELP CFTR CTRC CPA1 SLC37A4 PRSS1 PRSS2 PTHLH SPINK1
C0149630	Bicuspid aortic valve	DisGeneNet	ABCC9 ELN FBN2 TAB2 FLNA B3GAT3 SMAD6 MYH11 NOTCH1 MLXIPL BCOR ACTB RPL26 NAA10 CBL CHST3
C0149645	Cervical myelopathy	DisGeneNet	COL2A1 EXT1 EXT2 GALNS GLB1 ARSB
C0149651	Clubbing	DisGeneNet	ENG FLNB HPGD MARS SFTPB SFTPC SLCO2A1 TCF4 ACVRL1
C0149704	Gingivostomatitis	DisGeneNet	IL1RN PLG CD40LG
C0149721	Left Ventricular Hypertrophy	DisGeneNet	SDCCAG8 CKB CKM CMA1 COL1A1 COL3A1 ADRB3 ACE AGT DTNA HBEGF AGTR2 ABCA1 EDN1 AHR FN1 MTOR GAA B3GAT3 GLA GNAS GYS1 SMAD3 TRNC COX1 COX2 COX3 CYTB ND1 ND5 ND6 TRNF TRNK TRNL1 TRNQ TRNS1 TRNS2 TRNV TRNW MYC NPPA MYOZ2 PLN PPP3CA PPP3R1 ACTA1 BBS1 BBS4 REN RPS6KB1 STK11 CACNA1D MKKS AIP CHST3 GDF15
C0149725	Lower respiratory tract infection	DisGeneNet	COL6A1 COL6A2 COL6A3 COL13A1 LAMA2 CIITA PNP PRKDC RFX5 RFXAP FCN3 RFXANK
C0149745	Oral Ulcer	DisGeneNet	CCR1 EDN1 ELANE SLC37A4 HLA-B FAS IL10 IL12A LEP MEFV ERAP1 STAT4 TLR4 C4A KLRC4 CAT
C0149754	Cellulitis of periorbital region	DisGeneNet	CTLA4 ELN PTPN22 TBL2 GTF2I HLA-DPB1 LIMK1 PRTN3 RFC2 TNFRSF1A CLIP2 BAZ1B GTF2IRD1
C0149770	Rectal abscess	DisGeneNet	CYBA CYBB IL10RB ITGB2 NCF2
C0149793	Amaurosis Fugax	DisGeneNet	SH2B3 JAK2 MPL NOTCH3 ADA2 TET2 TP53 CALR
C0149871	Deep Vein Thrombosis	DisGeneNet	AKT1 F2 F5 F9 SERPINC1 PROC PROS1 THBD
C0149887	Slipped Capital Femoral Epiphyses	DisGeneNet	SBDS PCNT RET
C0149925	Small cell carcinoma of lung	DisGeneNet	NDRG1 ADCY1 RASSF8 CKB TMEM132D COL4A2 CREBBP CSF3 COL22A1 EGFR ELAVL2 LYRM9 EP300 EPHA7 FGFR1 DIP2C SATB2 CNTNAP2 GRIK3 GRM8 ID2 INSM1 KIT ASCL1 KMT2A MYCL AVP KIF21A PLSCR4 PTEN ZDBF2 RB1 SMARCA4 SOX2 TP53 TP73 KHSRP RUNX1T1 SLIT2 CDYL RIMS2 BCLAF1
C0149931	Migraine Disorders	DisGeneNet	TREX1 CCR1 ENG ESR1 FAN1 AMACR GATA1 GDF2 MLH3 MSH6 HLA-B HTR1A HTR2A APP FAS IL10 IL12A IL12B KRAS LRP1 EPCAM SMAD4 MEFV MLH1 MSH2 TRNC COX1 COX2 COX3 CYTB ND1 ND4 ND5 ND6 TRNF TRNH TRNK TRNL1 TRNQ TRNS1 TRNS2 TRNV TRNW MVK NF2 NOTCH3 PDGFB ERAP1 ADA2 PGK1 PIK3CA PMS1 PMS2 POLG RPL5 RPL11 RPL15 RPL26 RPL35A RPS7 RPS10 RPS17 RPS19 RPS24 RPS26 RPS28 RPS29 SCN8A PRDM16 SLC1A3 SMARCB1 STAT4 MLX TGFB…
C0149940	Sciatic Neuropathy	DisGeneNet	RARA RARB RXRA CALCA
C0149951	Ovarian Fibromata	DisGeneNet	SUFU PTCH1 PTCH2
C0149955	Annular pancreas	DisGeneNet	FOXF1 MYCN RECQL4
C0149958	Complex partial seizures	DisGeneNet	CLN8 PNPLA8 GAL RELN SCN1A TSC1 CACNA1D LGI1 FIG4
C0150080	Social Communication Disorder	DisGeneNet	CNTNAP2 SLC6A8 MED12
C0150993	Pitting of nails	DisGeneNet	TINF2 MSX1 TERC TERT FOXN1 IKBKG TP63
C0151205	Periorbital edema	DisGeneNet	CTLA4 ELN PTPN22 TBL2 GTF2I HLA-DPB1 LIMK1 PRTN3 RFC2 TNFRSF1A CLIP2 BAZ1B GTF2IRD1
C0151311	Cranial nerve palsies	DisGeneNet	LYST EXT1 EXT2 NOTCH3 NRAS SOST PTEN SDHB SDHC SDHD SQSTM1
C0151313	Sensory neuropathy	DisGeneNet	TFG COMP DNMT1 ARL6IP1 VPS13A FXN GJB1 AR ATP6 NOTCH3 IARS2 PRPS1 DST TNXB TTPA VHL XRCC4 CACNA1A AIFM1 SLC12A6
C0151379	Rheumatoid factor positive (finding)	DisGeneNet	FAS FASLG CASP10
C0151468	Thyroid Gland Follicular Adenoma	DisGeneNet	CDKN1A CDKN1B CDKN2B CDKN2C AKT1 MEN1 PIK3CA PRKAR1A PTEN
C0151480	Anti-nuclear factor positive	DisGeneNet	TNPO3 PTPN22 FAS IL2RA FASLG IL2RB IL12A IL12RB1 IRF5 MMP2 POU2AF1 PTPN2 SPIB STAT4 TYK2 CASP10 CD247 TNFSF15
C0151491	Congenital musculoskeletal anomalies	DisGeneNet	FOXC2 TMCO1 RARG SKI TGFB2
C0151514	Atrophic condition of skin	DisGeneNet	ZMPSTE24 COL7A1 DDB2 DKC1 ERCC2 ERCC3 ERCC4 ERCC5 ERCC6 TINF2 KRT5 KRT14 LMNA MMP1 PARN RTEL1 POLD1 POLH FERMT1 TERC TERT TFAP2A XPA XPC TP63 RECQL4
C0151516	Thyroid Hypoplasia	DisGeneNet	NKX2-5 SLC26A4 TSHR PAX8
C0151517	Complete atrioventricular block	DisGeneNet	ATP8 TRNL1 RRM2B PTPN11
C0151526	Premature Birth	DisGeneNet	SF3B4 ZMPSTE24 SLC27A4 CLCNKA CLCNKB COL1A1 COL1A2 COL3A1 COL5A1 COL11A1 CRKL CYP11A1 DHCR7 SLC26A3 EDN1 FLI1 FLNB NIPBL ABCA12 GBA SLC17A5 HOXD13 HRAS IGHMBP2 IL4 IL6 ITGB4 KCNJ1 KRAS LMNA LTF MBL2 MMP9 MUSK MYH7 PEX1 PEX6 PEX10 PEX12 PEX13 PEX14 ATP8B1 ABCB4 PLEC SARS2 TMEM70 PNPO FLVCR2 PEX26 MAPK1 MAP2K1 MAP2K2 PTGS2 PTH1R PEX19 PEX2 PEX5 RAD21 RAPSN BCR RPS19 SHH SLC12A1 SOD2 BRAF TSHR BSND …
C0151529	Bleeding time prolonged	DisGeneNet	SH2B3 RASGRP2 SLC35A1 F2 F5 NBEAL2 GATA1 GP1BA GP1BB GP9 HPS1 ITGA2B ITGB3 JAK2 MPL MYH9 NF1 GP6 RIN2 TET2 MAP2K2 TBXAS1 TEK TP53 VWF WAS WIPF1 CALR GFI1B RUNX1 CD36
C0151563	Coagulation time prolonged	DisGeneNet	F5 F9 F12 VWF
C0151576	Elevated creatine kinase	DisGeneNet	GNE DNAJB6 TSFM POMT1 RBCK1 B4GAT1 LDB3 CHKB POLG2 COL4A1 COL6A1 COL6A2 COL6A3 CPT1A CPT2 CRYAB DAG1 DMD DNA2 AGL DNM2 ELN EMD ENO3 FKTN FHL1 TRIM32 SETX LPIN1 FLNC SYNE2 VPS13A SYNE1 SMCHD1 ISCU FRG1 GAA TBL2 B4GALT1 COQ2 GTF2I GMPPB POMT2 DMGDH HINT1 HNRNPA2B1 HSPG2 AR ITGA7 ACADVL KCNA1 LAMA2 LAMP2 LDHA LIMK1 LIPE LMNA COX1 COX2 COX3 ND1 ND4 ND5 ND6 TRNF TRNH TRNL1 TRNQ TRNS1 TRNS2 TRNW MVK MY…
C0151611	Electroencephalogram abnormal	DisGeneNet	AASS LAMC3 POMT1 FARS2 RAI1 CHD2 COL4A1 CREBBP ADRA2B DDB2 EMX2 EP300 CLN8 ERCC1 ERCC2 ERCC3 ERCC4 ERCC5 FKTN NTNG1 FOXG1 FLII SZT2 ABCA5 GABRA1 GABRD GABRG2 GALC RTTN SH2B1 GRN GRIN2B GMPPB POMT2 HTT HIC1 HRAS ITGB6 ARG1 KRAS MECP2 ASAH1 ASL ASPA RERE NEU1 NOTCH3 NRAS OCRL ALDH7A1 PAFAH1B1 ACOX1 PCK1 PIGT PEX1 PEX6 PEX10 PEX12 PEX13 PEX14 TREM2 PPT1 POMGNT1 PEX26 MAP2K1 MAP2K2 PRODH PEX19 PEX2 P…
C0151632	ESR raised	DisGeneNet	TREX1 CTLA4 PTPN22 HLA-DPB1 HLA-DRB1 FAS IL2RA IL2RB IL6 ITK MEFV MIF MVK PRTN3 PSMB8 PTPN2 STAT4 TNFRSF1A TYK2 CD247
C0151636	Premature ventricular contractions	DisGeneNet	DSG2 DSP NOS3 SCN5A SLC25A20 NAA10
C0151639	Decreased fertility in females	DisGeneNet	AGPAT2 CYB5A CYP11B1 CYP17A1 NR0B1 ZFPM2 NR5A1 GALT GATA4 BSCL2 HSD3B2 MAP3K1 MEN1 WWOX POR BLM SOX9 SRY VAMP7 AIP
C0151640	Decreased male fertility	DisGeneNet	CYB5A CYP11B1 CYP17A1 HSD3B2 MEN1 POR AIP
C0151654	Myocardial fibrosis	DisGeneNet	FKTN LAMP2 TRIM37
C0151669	gamma globulins increased	DisGeneNet	VPS45 ELANE SETX GBA NRAS PSMB8 SFTPC TERT PSTPIP1
C0151686	Growth retardation	DisGeneNet	SLC25A13 TCIRG1 RBCK1 FARS2 TBR1 FTCD MALT1 CLP1 LIAS AP1S1 CLCN7 COL7A1 NKX2-5 CTNS ADSL CYP11B2 CYP19A1 CYP27B1 DGUOK CYB5R3 DPYD DPYS SLC26A3 DSG1 FANCB FOXG1 RPGRIP1L ALOX12B NDUFAF3 SIN3A PHGDH FBXL4 SLC17A5 GNAS NDUFAF4 SNX10 GUCY2D HADH HIC1 ACACA HLCS HMOX1 NDST1 KRT5 KRT14 LIG4 LIPA LMNA MAN2B1 MOCS1 MOCS2 MUT MYO5B NDUFA1 NDUFB3 NDUFB9 NDUFS1 NDUFS2 NDUFS3 NDUFV1 NDUFS4 NDUFS6 NDUFV2 NP…
C0151691	High density lipoprotein decreased	DisGeneNet	SLC25A13 ABCA1 APOA1 APOE LCAT LMNA PPARG PPP1R3A SMPD1 ALMS1
C0151699	Intracranial Hemorrhages	DisGeneNet	COL4A2 CST3 F7 F10 F13A1 ALPL GBA ITGA2B ITGB3 LMNA PLAT PLAU ATP7A KRIT1 SLC23A1
C0151718	Hypocholesterolemia	DisGeneNet	DHCR7 ABCA1 CCT5 SAR1B PEX12 PMM2
C0151721	Testicular hypogonadism	DisGeneNet	DUSP6 FGF8 FGFR1 FSHB NSMF GNRH1 GNRHR ANOS1 KISS1 MEN1 DHH CHD7 SOX3 SOX9 SRY TAC3 TACR3 WFS1 FGF17 AIP HS6ST1
C0151723	Hypomagnesemia	DisGeneNet	CLDN16 GABRA3 GNA11 KCNJ10 FXYD2 CNNM2 SARS2 SLC12A1 SLC12A3 TBCE CACNA1S CASR
C0151740	Intracranial Hypertension	DisGeneNet	ERF FGFR3 FGFR2 FAN1 MLH3 MSH6 KRAS L1CAM EPCAM MLH1 MSH2 SOST PDE4D PIK3CA PMS1 PMS2 PRF1 PRKAR1A PTEN SLC4A10 TCF12 TGFBR2 TWIST1 ZIC1
C0151744	Myocardial Ischemia	DisGeneNet	CDH2 DNM1L CLEC10A CEBPD PDLIM5 CTSC RALBP1 TMED2 ACOT2 CIRBP RLN3 MAP3K8 COX5B CPT1B CRK CRP MAPK14 ADRB1 ADRB2 DCN AES DLAT AGT DUSP1 DUSP6 EDN1 EGR2 ELN RAB12 ENSA AK1 F2RL1 F3 FABP5 FGF1 FGF2 ALDOA MAPRE1 CES3 GATM GBP2 GCH1 GHR NPTN GK GCLC GNA12 RGCC CXCL2 GSTA1 GSTM2 GSTP1 GYG1 HADHA HGF HIVEP2 HK1 HK2 HMGB1 HMGCS2 HMOX1 NR4A1 HSPA1A HSPA2 HSPA9 APLP2 ICAM1 ID1 ID3 IFNGR1 IGF1 IGFBP3 IL1A …
C0151746	Abnormal renal function	DisGeneNet	TMEM216 CASR IKBKAP
C0151747	Renal tubular disorder	DisGeneNet	COX6B1 COX10 CTNS FASTKD2 TACO1 PHEX ATP7B PEX19 SCO1 SLC2A2 KYNU EIF2AK3
C0151766	Liver function tests abnormal finding	DisGeneNet	SLC25A13 RNASEH2A MRPL3 TREX1 ADK CPT1A CPT2 CR2 CYC1 DGUOK DMD AGL JAG1 ERCC4 F5 FAH ALDOB RPGRIP1L TNFRSF13B AMACR G6PC SLC37A4 COG4 IFT172 VPS33B GNMT GPD1 ACAD9 ICOS HADHA HADHB HFE HNF4A HSD17B4 ACADM JAK2 LBR MARS MPV17 MVK ATM NFKB1 NFKB2 ACOX1 MRPS16 SBDS SAR1B LARS LIPT1 ADA2 PEX13 ABCB4 PHKA2 PHKG2 SERPINA1 PMM2 ATP7B POLD1 POLG DPM3 SLC30A10 TRMU PRKCD PSMB8 PEX19 ABCD3 BCS1L SLC22A5 A…
C0151779	Cutaneous Melanoma	DisGeneNet	CDKN2A MITF BAP1
C0151786	Muscle Weakness	DisGeneNet	TSFM OPTN KLHL41 CFL2 SEPT9 AFG3L2 ERLIN2 SCN11A EXOSC8 CHRNB1 ERCC8 CCR6 COL1A1 COL1A2 COL12A1 CPT2 CSF2 CSF3 NKX2-5 CTGF CYP27A1 DMD DMPK AGL ERCC6 ETFA ETFB ETFDH ALAS2 EXT1 EXT2 FKTN FOXC2 LPIN1 FLNC FMR1 TRIM2 ISCU KAT6B FXN NDUFAF3 GBE1 GCK GJA1 AMPD1 NFU1 GNAS GPI ACAD9 NDUFAF4 GYG1 GMPPB HBB HEXB HLA-B HLA-DRB1 HMBS HSPG2 IL12B INS PDX1 IRF5 ACADVL KCNJ11 KRAS L1CAM COX1 COX2 COX3 MTHFR N…
C0151811	Subcutaneous nodule	DisGeneNet	CDK4 SEC23B CCR1 COL1A1 CTNNB1 CYLD DDIT3 ECM1 AKT1 FGFR2 LEMD3 FUS GJB2 GLA GNAS HLA-B APC IDH1 IDH2 APOE FAS IL10 IL12A IL12B INSR KIT MDM2 MEFV MMP2 NAGA NOTCH3 OCRL PDGFB PDGFRB ERAP1 PIK3CA FAM20A PSMB8 PTEN PTH1R SALL1 SDHB SDHC SDHD STAT4 MLX TEK TLR4 C4A TSC1 TSC2 HMGA2 KLRC4 ACVR1
C0151818	Opisthotonus	DisGeneNet	ADSL CYB5R3 SETBP1 GBA GCDH HPRT1 KCNJ6 MOCS1 MOCS2 ASPA ACP2 VPS53 TUFM CRLF1
C0151825	Bone pain	DisGeneNet	TCIRG1 CLCN5 CLCN7 CTSK CYP19A1 CYP27B1 DMP1 AGXT EXT1 EXT2 DKK1 LEMD3 GBA GNAS SNX10 HPGD IDH1 IDH2 LRP5 NME1 NOTCH2 ENPP1 PHEX ATP7B TREM2 PSMB8 PTH1R CCND1 SLCO2A1 TEK TGFB1 TRPS1 TYROBP VDR WNT1 CA2 FGF23 TNFSF11 TNFRSF11A SQSTM1 SCARB2 LPIN2
C0151872	Prothrombin time increased	DisGeneNet	ZMPSTE24 F2 F5 F10 LMNA PMM2 PRF1
C0151878	Prolonged QT interval	DisGeneNet	AKAP9 GPC4 GPC3 ANK2 KCNE1 KCNH2 KCNJ2 KCNJ5 KCNQ1 TRPM4 SCN4B SCN5A CACNA1C CALM1 CALM2 CAV3 KCNE2
C0151879	Shortened QT interval	DisGeneNet	KCNH2 KCNJ2 KCNQ1 CACNA1C CACNB2
C0151889	Hyperreflexia	DisGeneNet	PQBP1 ALG3 CDK6 GPHN SIGMAR1 TFG NOP56 AP4B1 KIF1C PNPLA6 CLP1 CIT POLR3A AP4S1 ERLIN2 COX10 COX15 CREBBP CSF1R CYP27A1 DARS DDC TIMM8A DGUOK DLAT DNMT1 DPAGT1 ABAT PHC1 ELN EP300 ERCC1 ERCC3 EYA1 RAB3GAP1 NT5C2 CEP152 SETX SPG20 ANKLE2 PMPCA PLCB1 DDHD2 RPGRIP1L ATP13A2 AP4E1 PIGN FTL FUS GAD1 DSTYK FBXO7 ATXN10 NDUFAF3 GAMT CHMP2B ABHD12 SACS GBA GCH1 GCSH BSCL2 TBL2 GJA1 UQCRQ AMPD2 GLDC PCLO …
C0151891	Retinal depigmentation	DisGeneNet	SLC25A15 PRPF8 COL4A1 EDNRB BLOC1S6 MITF OCA2 PAX3 SLC45A2 SOX10 TYR CACNA1F
C0151908	Dry skin	DisGeneNet	ADA CDK4 CDKN2A CDKN2B CDKN2D EDAR ERCC8 CTLA4 DDB2 EDA ABCA1 ERCC2 ERCC3 ERCC4 ERCC5 ERCC6 ALDH3A2 DOLK ALOX12B FUCA1 POT1 ABCA12 TINF2 GJA1 GJB3 GNA11 IL2RG IL7R INSR KRAS LIG4 STS MC1R MGMT MITF TRPM1 NAGA PAH PCNT MBTPS2 PEPD PEX7 PHYH PKP1 ATP7A POLH TERF2IP SLC39A4 CHD7 MAP2K1 MAP2K2 RAF1 RAG1 RAG2 RMRP SAT1 SLC5A5 BRAF ELOVL4 TERT TGM1 THRA TNFRSF1B TRH TSHR UBE2A XPA XPC PAX8 BAP1 CASR IK…
C0151934	Hypogeusia	DisGeneNet	FAM134B KIF1A SLC39A4 SCN9A IKBKAP
C0151942	Arterial thrombosis	DisGeneNet	SH2B3 JAK2 MPL TET2 PROS1 THPO TP53 CALR CBS
C0151945	Thrombosis of cerebral veins	DisGeneNet	F2 SERPINC1 PDE4D PRKAR1A PROC PROS1
C0152013	Adenocarcinoma of lung (disorder)	DisGeneNet	ATP5H ERP29 CREBBP CYP2A13 EGFR AHR ENO1 EP300 ERCC1 ALB ALDOA FOXO3 ALK EML4 GNG11 SFN ARHGAP35 MSH6 ANXA1 HSD17B10 ANXA5 HMGB2 HRAS HSPB1 APOA1 JUNB KRAS LMNA MSH3 MYC DDR2 OGG1 PIK3CA PPP3CA CMTR2 MAP2K1 RASA1 ROS1 SFTPC SOD2 SOS1 SOX2 BRAF STK11 KLF5 TF TP53 TTF1 VAV1 XPC CLPTM1L CAPG BAP1 DOT1L TP63 TNFSF10 EIF2B4 EIF2B5 MS4A1 APOBEC3B
C0152018	Esophageal carcinoma	DisGeneNet	MSR1 ASCC1 WWOX RNF6 TGFBR2 DLEC1
C0152020	Gastroparesis	DisGeneNet	TYMP HMOX1 POLG
C0152021	Congenital heart disease	DisGeneNet	RAI1 CHRM3 FANCA FANCC FANCD2 FANCE FGFR2 GRIP1 GCK INS PDX1 KCNJ11 MID1 PTEN PEX2 PEX5 RAD51C SOX9 ABCC8 TWIST1 OFD1 RECQL4 EIF2AK3 MED12
C0152025	Polyneuropathy	DisGeneNet	SEPT9 PNPLA6 LDB3 ERCC8 DGUOK EDNRB EPO ERCC6 ALAD ABCD1 RPIA SETX FUCA1 ABHD12 GCLC GSN ATP6 COX3 CYTB ND1 ND2 ND4 ND4L ND5 ND6 MYD88 DHH PEX12 PMM2 PRPS1 PSAP SCP2 TTR PEX11B SNAP29 MYOT SLC12A6
C0152031	Joint swelling	DisGeneNet	CHEK2 FGA FGB FGG PTPN22 SLC40A1 HGD HLA-DRB1 HPGD FAS IL1RN IL2RA IL2RB IL6 LMX1B ASAH1 MIF OCRL ATP7B PTPN2 SLCO2A1 STAT4 TYK2 WISP3 AIP CD247
C0152101	Hypoplastic Left Heart Syndrome	DisGeneNet	NKX2-5 DTNA FOXF1 GJA1 CCDC22 TBX5 NR2F2 WASHC5
C0152109	Juvenile Spinal Muscular Atrophy	DisGeneNet	NAIP SMN1 SMN2
C0152115	Lingual-Facial-Buccal Dyskinesia	DisGeneNet	VPS13A FTL CHMP2B ATXN7 SLC18A2
C0152116	Spasmodic torticollis	DisGeneNet	COL6A1 COL6A2 COL6A3 CP DRD2 TOR1A ATP13A2 PNKD GCH1 GNAL HPCA ATP1A3 THAP1 ACTA1 SCP2 CACNA1B SGCE
C0152132	Hypertensive Retinopathy	DisGeneNet	KIF1B HSD11B2 RET SDHB SDHD VHL
C0152191	Scotoma Central	DisGeneNet	ABCA4 ATP6 COX1 COX3 CYTB ND1 ND2 ND4 ND4L ND5 ND6 OPA1 IMPG2 CNGB3 RBP3 PRPH2 ELOVL4 CACNA1F PROM1 RAB28 MFN2
C0152200	Achromatopsia	DisGeneNet	CNGA3 ATF6 CNNM4 GNAT2 PDE6C PDE6H CNGB3 RPGR
C0152227	Excessive tearing	DisGeneNet	COL17A1 DKC1 TINF2 IGSF3 PLG NOP10 NHP2
C0152236	Talipes valgus	DisGeneNet	RAB3GAP2 LIFR CHMP1A
C0152237	Talipes Calcaneovalgus	DisGeneNet	CHRNG DHCR7 VPS33B PMP22 ATRX PLA2G6
C0152240	Uterus bilocularis	DisGeneNet	HOXA13 WDR60 AXIN1
C0152415	Ankyloglossia	DisGeneNet	COL7A1 MMP1 ROR2 TBX22 FERMT1
C0152419	Interrupted aortic arch	DisGeneNet	GATA6 CHD7 TBX1 SEMA3E
C0152421	Macrotia	DisGeneNet	PQBP1 ALG3 ZMPSTE24 APC2 SLC9A6 CHRNA1 CLIC2 JAG1 ELN AKT1 EYA1 EZH2 FGFR2 RAB3GAP1 RAB18 FLNA FMR1 RAB3GAP2 POLR1A SIN3A MMACHC ZBTB20 PHGDH TBL2 RBMX GLI2 PCLO SETD2 ANKRD11 GTF2I INSR ITGA3 KCNJ1 KRAS LIMK1 LMNA MAN2B1 MECP2 MGAT2 MGP ASNS NBN NDP NHS OPHN1 PAK3 PAX1 TBX22 PIK3R1 PKHD1 PMM2 KIF1A NDE1 PACS1 MAP2K1 MAP2K2 PSMB8 PTCH1 PTEN NECTIN1 ALDH18A1 RAP1A RAP1B RFC2 SALL1 SIM1 BMP4 SLC16A…
C0152423	Congenital small ears	DisGeneNet	SF3B4 POMT1 MAPRE2 DHODH AGA EYA1 FKTN FGF3 FGFR3 FGFR2 ORC6 POLR1A POC1A B3GAT3 GATA1 GBA GLI3 POMT2 HNRNPK HOXA2 LETM1 SMAD4 ORC1 ORC4 PAM16 POLR1D ABHD5 PCNT NIN PLEC ATRX RPS28 SALL1 TCOF1 TFAP2A TWIST1 NSD2 NELFA WNT3 RBM10 TP63 DCHS1 LARGE1 EFTUD2 CHST3 POLR1C TTC37 CDC6
C0152427	Polydactyly	DisGeneNet	IFT27 KIF3A CREBBP MIPOL1 EP300 FBLN1 TRIM32 TCTN3 BBS9 GLI3 LBR TMEM216 SUFU PIK3CA MKS1 BBS7 PTCH1 PTEN IFT80 BBS4 ALX4 IFT88 MKKS GDF5 OFD1 PTCH2 HESX1 KIAA0586
C0152438	Sprengel deformity	DisGeneNet	SEPT9 COL3A1 COL5A1 EFNB1 MEOX1 NPR2 PAX3 SUFU TMCO1 PTCH1 PTPN11 RAF1 BRAF THRB PTCH2 GDF3
C0152441	Madelung Deformity	DisGeneNet	EXT1 EXT2 NIN SHOX GDF5
C0152459	Linear atrophy	DisGeneNet	COL3A1 FBN1 GNAS ABCC6 SMAD3 PDE11A ENPP1 PRKACA PRKAR1A SH3BP2 TGFBR1 TGFBR2 CUL4B PDE8B AIP
C0154671	Degenerative brain disorder	DisGeneNet	PQBP1 BCAP31 ALG3 RNASEH2A STAMBP FARS2 PLK4 WDR45 TREX1 ERCC8 TPP1 CLN3 ADK CTNS CTSD ADSL CYP27A1 AARS DGUOK DHFR AGA DMPK DNMT1 DPYD CLN8 ERCC6 FGFR3 FH PUF60 RAB3GAP1 POGZ KANK1 FUCA1 COG4 SETBP1 TCTN3 FBXL4 GBA SLC17A5 BSCL2 GLB1 PCLO GLUL GNAO1 HRAS MOCS1 MOCS2 ASPA MTR MTRR MVK NAGA NFIX PCCA PCCB EXOSC3 PCK1 SEPSECS MBTPS2 PDHA1 PIGT RAB23 ATP8A2 SERPINI1 TREM2 RNF216 ATRX AUH TTC19 CLN6 …
C0154676	Organic writer's cramp	DisGeneNet	COL6A3 DRD2 TOR1A FTL GCH1 GNA11 THAP1 CACNA1B CASR SGCE
C0154723	Migraine with Aura	DisGeneNet	MGR9 COL4A1 ATP1A2 MGR7 SCN1A CACNA1A
C0154832	Exudative retinopathy	DisGeneNet	CTD CRB1 TINF2 NDP CTC1
C0154835	Retinal telangiectasia	DisGeneNet	FRG1 ATP6 COX1 COX3 CYTB ND1 ND2 ND4 ND4L ND5 ND6
C0154920	Pigmentary iris degeneration	DisGeneNet	USH1C CIB2 LYST WHRN HARS IMPG1 MC1R TRNS2 MYO5A MYO7A OCA2 IMPG2 SLC45A2 PCYT1A PITX2 PRPH2 TYR TYRP1 USH2A CLRN1 BEST1
C0154936	Pupillary abnormality	DisGeneNet	GPR143 OCRL PTEN IKBKAP
C0155016	Color Blindness Red-Green	DisGeneNet	NR2E3 OPN1MW OPA1 ACO2
C0155017	Color Blindness Blue	DisGeneNet	NR2E3 OPA1 OPN1SW
C0155119	Recurrent erosion of cornea	DisGeneNet	CTNS FGF10 FGFR3 FGFR2 FOXC2 GJB2 CHST6 MPV17 NTRK1 MBTPS2 TGFBI IKBKAP
C0155127	Familial Amyloid Polyneuropathy Type V	DisGeneNet	GSN TGFBI OSMR
C0155210	Eyelid Xanthoma	DisGeneNet	CYP27A1 APOB APOE LDLR TTPA
C0155285	Orbital cyst	DisGeneNet	PAX2 SUFU PTCH1 PTCH2
C0155299	Coloboma of optic disc	DisGeneNet	DDX11 RPGRIP1L NIPBL IGBP1 PAX2 PAX6 TMEM216 BCOR NAA10
C0155320	Blindness Cortical	DisGeneNet	COL4A3BP TIMM8A DIAPH1 RAB3GAP1 RAB18 RAB3GAP2 AMPD2 ARHGDIA ASNS TRNC COX1 COX2 COX3 CYTB ND1 ND5 ND6 TRNF TRNK TRNL1 TRNQ TRNS1 TRNS2 TRNV TRNW NAGA PIGA POLG SCN1A CACNA1D KAT6A DPM1 ST3GAL5
C0155552	Hearing Loss Mixed Conductive-Sensorineural	DisGeneNet	COL2A1 COL11A2 EYA1 FGF10 FGFR3 FGFR2 FLNB GJA1 HOXA2 PAX1 RPS28 SIX1
C0155733	Atherosclerosis of aorta	DisGeneNet	CYP7A1 LDLRAP1 APOB LDLR LMNA
C0155862	Streptococcal pneumonia	DisGeneNet	MASP2 DEFB4A SIRT1 CXCL8 MAPK1 MAPK3
C0156273	Bladder Diverticulum	DisGeneNet	FBLN5 COL3A1 COL5A1 ELN EFEMP2 MLXIPL PLOD1 ATP7A LTBP4 TP63
C0156312	Atrophy of testis	DisGeneNet	DMPK FSHB HFE HPRT1 AR ANOS1 POLG NHP2 WFS1
C0156394	Hypertrophy of clitoris	DisGeneNet	CD96 AGPAT2 CYP11B1 DHCR7 NR0B1 FGFR2 ZFPM2 GRIP1 KAT6B ORC6 NR5A1 GATA4 BSCL2 HCCS HSD3B2 INSR MAP3K1 ATIC ORC1 ORC4 WWOX PEX1 PEX6 PEX10 PEX12 PEX13 PEX14 POR ATR PEX26 PEX19 PEX2 PEX5 SOX9 SRY VAMP7 TALDO1 PEX3 PEX11B PEX16
C0156404	Irregular periods	DisGeneNet	ERCC8 FMR1 GNAS PRKAR1A ALMS1 AIP
C0157733	hair abnormalities (non-specific)	DisGeneNet	CDK4 CDKN2A CDKN2B CDKN2D DLX3 DSG1 DSP ERCC6 ACSL4 KCNE5 ALOX12B POT1 HPS1 KRT1 LHCGR MC1R MGMT MITF ATM NOTCH3 ATP2A2 PDGFRB TERF2IP RMRP FOXL2 SRD5A2 STAT3 TERT WRN BAP1 AMMECR1
C0157917	Pauciarticular juvenile rheumatoid arthritis	DisGeneNet	PTPN22 FAS IL2RA IL2RB PTPN2 STAT4 TYK2 ANKRD55 CD247
C0158113	Contracture of joint of hand	DisGeneNet	CDH3 PQBP1 ALG3 CNTN1 COL11A1 ERCC6 EZH2 FGFR3 ALX3 PHGDH FLVCR1 HOXD13 HSPG2 MYH3 ROR2 ORC1 RAB23 POR BCOR PEX5 SKI TBX15 TGFBR2 UROS NAA10 TP63 LARGE1 PIGL ZNF592 MED12
C0158252	Intervertebral disc disorder	DisGeneNet	COL9A2 COL9A3 COL11A1 MMP9 ASPN THBS2 CILP
C0158266	Intervertebral Disc Degeneration	DisGeneNet	HGD LMNA SMAD3 SPARC TGFB1
C0158465	Acquired cubitus valgus	DisGeneNet	FGF9 CLCF1 GJA1 LMX1B NF1 PEX1 MAP2K1 PTH1R PTPN11 PEX2 PEX5 RAF1 SHOX SOS1 BRAF CBL NOG CHST3
C0158551	Embryonal nuclear cataract (disorder)	DisGeneNet	CRYGC FTL NHS
C0158646	Cleft palate with cleft lip	DisGeneNet	DLX4 EFNB1 IRF6 MSX1 PAX3 WNT4 POU1F1 BCOR PROP1 MASP1 PTCH1 NECTIN1 ACTB BMP4 TGFBR1 TGFBR2 WNT3 LHX3 NAA10 IKBKG TP63 HESX1 CDH1
C0158683	Polycystic liver disease	DisGeneNet	SEC63 LRP5 PRKCSH
C0158731	Congenital pectus carinatum	DisGeneNet	CHRM3 COL1A1 COL2A1 COL5A1 COL5A2 COL13A1 AGA MEGF8 EVC FBN1 FBN2 FLNB TGDS KAT6B RAB3GAP2 GUSB HBA1 HBA2 HRAS HSPG2 IHH KRAS MAN2B1 NEU1 NRAS TNFRSF11B ORC1 ZDHHC9 PLOD2 ATP7A PPIB DYM PTPN11 RAF1 RASA2 RIT1 RPS6KA3 BGN SKI SMS SOS1 SOS2 SOX5 BRAF TGFB3 THRB TNNT1 TRPS1 WNT7A MFAP5 LZTR1 CBS ZEB2
C0158733	Hand polydactyly	DisGeneNet	PNPLA6 EFNB1 EVC FANCB TCTN3 DYNC2LI1 PIK3CA PTEN BLM SHH ZIC3
C0158734	Polydactyly of toes	DisGeneNet	SDCCAG8 EVC TCTN3 DYNC2LI1 PIK3CA MKS1 BBS1 BBS4 SHH SMO MKKS OFD1
C0158761	Radioulnar Synostosis	DisGeneNet	SF3B4 CPLX1 B4GALT7 CTBP1 DHODH MECOM FGFR2 NIPBL B3GAT3 HOXA11 HOXD13 LETM1 MAF TBX22 FGFRL1 POR BCOR MASP1 RAD21 TWIST1 NSD2 SMC1A SMC3 CHST3
C0158775	Congenital anomaly of spine	DisGeneNet	CTSK FANCB HIBCH HOXD13 IDUA MBTPS2 CTSA PTEN T TBX5 KDM6A ZIC3 KMT2D ACVR1 NOG RECQL4
C0158779	Cervical rib	DisGeneNet	GPC4 GPC3 ANKRD11 RUNX2
C0158986	Neonatal hypoglycemia	DisGeneNet	CDKN1C KCNQ1OT1 CYP11A1 DBH AKT2 GYS2 HNF4A HSD3B2 IGF2 KCNJ11 KCNQ1 PRKAG2 PROP1 ABCC8 HNF1A UCP2 KDM6A TBX19
C0162119	Hemoglobin low	DisGeneNet	AASS TCIRG1 KLF1 MALT1 LYST VPS45 CLCN7 COL7A1 COL17A1 COX6B1 COX10 CP DKC1 DNMT3B ABCA1 ELANE ENG AK2 ALAS2 FANCA FANCC FANCD2 FANCE FANCB FANCG FASTKD2 FMO3 ALPL ZBTB20 GATA1 TINF2 GBA ACAD8 FOXP1 GLA COQ2 GCLC UBE2T SNX10 HBA1 HBA2 HBB HBG1 HBG2 HELLS HLA-B HPRT1 AIRE BIRC3 XIAP APOA1 IGH IL12B ITGA2B ITGB3 ITGB4 ITK KRT14 LAMA3 LAMB3 LAMC2 LIPA SH2D1A SMAD4 MARS MPL MTRR MUC1 NME1 NPHP1 SLC11…
C0162154	Atrophic scar	DisGeneNet	B4GALT7 COL1A1 COL1A2 COL5A1 COL5A2 COL7A1 COL17A1 ITGA6 ITGB4 KRT5 KRT14 LAMA3 LAMB3 LAMC2 PLEC DST C1R C1S
C0162275	Ketonuria	DisGeneNet	GCDH GCK INS PDX1 KCNJ11 OXCT1 PLAGL1 ABCC8
C0162283	Nephrogenic Diabetes Insipidus	DisGeneNet	SDCCAG8 AQP2 AVPR2 PRKCA BBS1 BBS4 MKKS
C0162285	Edema of eyelid	DisGeneNet	ABCC9 FOXG1 SMCHD1 FRG1 SOX18 RIN2 KIF1A PEX2 PEX5 AIP
C0162292	External Ophthalmoplegia	DisGeneNet	DNM2 FRG1 MTM1 TRNE TRNK TRNL1 RRM2B RYR1 SCN4A
C0162298	Joint stiffness	DisGeneNet	SF3B4 ZMPSTE24 EMG1 SRCAP COL2A1 COL6A1 COL6A2 COL6A3 COL11A2 COL12A1 COMP SLC26A2 ELN ERCC1 ERCC2 ERCC5 ERCC6 EZH2 FBN1 FBN2 FGFR2 RAB3GAP1 RAB18 FLNA TGDS LEMD3 RAB3GAP2 NIPBL PTPN22 TBL2 GLB1 GNS GTF2I GUSB HGD HPGD HSPG2 IDH1 IDH2 IDUA IRF6 LIMK1 LMNA LMX1B LTBP2 ARSB MATN3 ASAH1 MMP9 MMP13 MYBPC1 MYH3 NAGLU NPR2 PAX3 PCYT1A PITX1 PLOD2 ADAMTSL4 DYM PSMB8 PTH1R RAD21 RFC2 SGSH SHOX SLC16A2 BM…
C0162309	Adrenoleukodystrophy	DisGeneNet	ABCD1 HMOX1 IFNG PEX13 PEX26 SOD2
C0162316	Iron deficiency anemia	DisGeneNet	TMPRSS6 HBB FAS FASLG SLC11A2 ABCD3 SOD1 STK11 TFRC CASP10
C0162323	Polyarthritis	DisGeneNet	DMP1 PTPN22 FAS IL2RA IL2RB MEFV ENPP1 PTPN2 STAT4 TYK2 CD247
C0162359	Christ-Siemens-Touraine syndrome	DisGeneNet	EDAR EDA EDA2R
C0162429	Malnutrition	DisGeneNet	COL7A1 TYMP ALDOB LIPA MTHFR MTR MYO5B SAR1B POLG CBS SLC7A7
C0162538	Immunoglobulin A deficiency (disorder)	DisGeneNet	ADA CR2 CLEC16A TNFRSF13B ICOS IL2RA ATM PLCG2 PMM2 AHI1 PVT1 BLM IFIH1 TCN2 UNG IKBKG CD19 CD40 CD40LG LRBA
C0162539	IgG Deficiency	DisGeneNet	CR2 ERCC2 TNFRSF13B ICOS XIAP SP110 IL2RG ITK SH2D1A PMM2 B2M RAG1 RAG2 BLM TCN2 UNG CNBP CXCR4 IKBKG CD19 CD40 CD40LG
C0162557	Liver Failure Acute	DisGeneNet	GPNMB FST CSF3 CYC1 ALB FAH GC GFER HADH HGF FAS IL1RN FASLG INHBA INS KRT8 KRT18 MPV17 SERPINC1 LARS ATP7B POMC TRMU MAPK8 SCO1 TNF CAST EIF2AK3 CD74
C0162566	Porphyria Cutanea Tarda	DisGeneNet	CPOX CYP1A2 HFE UROD
C0162568	Erythropoietic Protoporphyria	DisGeneNet	EREG FECH AREG BTC
C0162627	Skin Diseases Bacterial	DisGeneNet	SLC35A1 COL1A1 GATA2 PIK3CD PLCG2 AGGF1 BTK
C0162635	Angelman Syndrome	DisGeneNet	GABRB3 ANCR MECP2 CDKL5 UBE3A
C0162666	Mitochondrial Encephalomyopathies	DisGeneNet	DNM1L TRNL1 NDUFS2 NDUFV2 TMEM70 FOXRED1 C12orf65 SCO2
C0162670	Mitochondrial Myopathies	DisGeneNet	TYMP ISCU IL1A IL1B IL6 ATP6 TRNC COX1 COX2 COX3 CYTB ND1 ND4 ND5 ND6 TRNF TRNH TRNK TRNL1 TRNQ TRNS1 TRNS2 TRNV TRNW RRM2B PNPLA8 YARS2 POLG TNF VDAC1 CAMKMT
C0162671	MELAS Syndrome	DisGeneNet	IL1A IL1B COX1 COX2 COX3 ND1 ND4 ND5 ND6 TRNF TRNH TRNL1 TRNQ TRNS1 TRNS2 TRNW SOD1 SOD2
C0162672	MERRF Syndrome	DisGeneNet	IL1A IL1B ND5 RNR1 TRNF TRNH TRNK TRNL1 TRNP TRNQ TRNS1 TRNS2
C0162674	Chronic progressive external ophthalmoplegia	DisGeneNet	POLG2 DNA2 DNM2 TYMP FRG1 SLC25A4 IL1A IL1B ATP8 MTM1 TRNE TRNK TRNL1 TRNL2 TRNN TRNS1 RRM2B POLG APTX RYR1 SCN4A SOD1 SOD2
C0162678	Neurofibromatoses	DisGeneNet	KIT NF1 PDGFRA SDHB SDHC
C0162739	HELLP Syndrome	DisGeneNet	HELLPAR CFH CFI CD46
C0162770	Right Ventricular Hypertrophy	DisGeneNet	STAMBP VPS33B NOTCH1 SGCG BMPR2 TGFA
C0162809	Kallmann Syndrome	DisGeneNet	SEMA3A PROKR2 DUSP6 FGF8 FGFR1 FLRT3 NSMF ANOS1 FEZF1 IL17RD CHD7 WDR11 PROK2 SOX10 TACR3 SPRY4 KISS1R HESX1 FGF17 HS6ST1
C0162819	Skin Diseases Vascular	DisGeneNet	AKT1 F2 FUCA1 NEU1 PTEN
C0162820	Dermatitis Allergic Contact	DisGeneNet	NAMPT CALCRL IGSF6 IFI30 PRDX4 CTSC FGL2 RAB32 CISH EMB CREM CYP1A1 GRK2 ETS2 F13A1 FCGR3B PHLDA1 ABCA6 FYB QPCT IPCEF1 CXCL2 HSD11B1 IFNG IL1A IL2 IL2RA IL4 IL5 IL10 ITGAM MXD1 MEOX1 MRC1 NFE2L2 NINJ1 NUMA1 CNTN3 TLR7 PIM1 PLAT BCL2 RGS1 SAT1 CCL19 CIDEC SELE ST6GAL1 SLC2A3 BMP6 SPP1 STAC TNF TNFAIP6 CCR2 UPP1 ASRGL1 SLC7A5 CASP8 KMO SOCS1 SOCS2 CD3D TMSB10 IL32 CD36
C0162834	Hyperpigmentation	DisGeneNet	ZMPSTE24 SEC23A GJB6 CYP11A1 CYP11B1 DKC1 NR0B1 ABCD1 TNPO3 LEMD3 GBA HFE APC HRAS IL12A IL12RB1 IRF5 KIT MC2R PDGFRA POU2AF1 RBM28 SLC29A3 NOP10 NHP2 PSMB8 RPL27A SDHB SDHC SPIB TFR2 UROS AAAS HMGA2 TP63 TNFSF15
C0162835	Hypopigmentation disorder	DisGeneNet	LYST CTNS BLOC1S6 SLC17A5 GLI3 LAMTOR2 DCPS HRAS KRAS MITF MYO5A NRAS PAH PCSK1 ATP7A POLH POMC EPG5 RAB27A TYR UBE3A UROS XPC CBS ZNF592
C0162836	Hidradenitis Suppurativa	DisGeneNet	NCSTN GJB2 PSEN1
C0162871	Aortic Aneurysm Abdominal	DisGeneNet	DAB2IP AGT AGTR1 MMP9 MMP14 PTGS2 ACE2 NCF1 SOD2
C0162872	Aortic Aneurysm Thoracic	DisGeneNet	FBN1 MMP2 MMP9 PRKG1 ACTA2 TGFB2 TGFBR2 MFAP5
C0175693	Russell-Silver syndrome	DisGeneNet	RSS CSH1 GH2 H19 IGF2 FOXP2
C0175695	Sotos' syndrome	DisGeneNet	APC2 SETD2 NSD1
C0175699	Saethre-Chotzen Syndrome	DisGeneNet	FGFR3 FGFR2 TWIST1
C0175700	Multiple synostosis syndrome	DisGeneNet	FGF9 GDF5 NOG
C0175702	Williams Syndrome	DisGeneNet	DLG4 ELN TBL2 GTF2I LIMK1 RFC2 CLIP2 BAZ1B GTF2IRD1
C0175704	LEOPARD Syndrome	DisGeneNet	EPHA2 PTEN PTPN11 RAF1 BRAF
C0175754	Agenesis of corpus callosum	DisGeneNet	CDK5 CDK6 TUBB3 ZBTB18 POMT1 CENPF VAX1 B4GAT1 CIT CPT2 CREBBP CYP11A1 DCX ABAT PHC1 EP300 ERCC6 FKTN GPC4 FGFR1 FGFR2 FH FOXG1 RAB3GAP1 CEP152 ANKLE2 SPECC1L KAT6B PIGN GABRD ALX3 SIN3A PHGDH HIBCH GCSH GDF1 GPC3 GLDC AMT POMT2 HCCS IGBP1 L1CAM MID1 RERE NFIX SIX6 OTX2 CDON MRPS16 PDHA1 PRRX1 NDUFB11 NDE1 MKS1 FLVCR2 PTCH1 PYCR1 ACTB STIL SIX3 SKI BMP4 SMO SOX2 SOX3 BUB1B WNT3 ZIC1 TUBA1A OFD1 K…
C0178416	Hypoplastic anemia	DisGeneNet	RPL35A RPS14 RPS17
C0178417	Anhedonia	DisGeneNet	CCR6 CCR7 COMT CRH CRHR1 CRHR2 DRD2 GJA1 DISC1 ANK3 GRIN2B HTR1A IDO1 KCNK2 MC4R ATP1A3 OPRK1 PDYN PITX3 AVP MAPK1 SLC17A7 SLC1A3 SLC6A3 SLC6A4 CACNA1C SETDB1
C0178421	Fibroadenoma of breast	DisGeneNet	AKT1 PIK3CA PTEN
C0178664	Glomerulosclerosis (disorder)	DisGeneNet	CLCN5 FAH COQ2 ITGB4 MUC1 PLEC IKBKAP
C0205700	Asymmetric Septal Hypertrophy	DisGeneNet	GNS MYH6 MYH7 NAGLU PRKAG2 SGSH CAV3
C0205711	Pelizaeus-Merzbacher Disease	DisGeneNet	LMNB1 PLP1 AIMP1
C0205824	Liposarcoma Dedifferentiated	DisGeneNet	CDK4 MDM2 HMGA2
C0206061	Pneumonia Interstitial	DisGeneNet	TINF2 PLCG2 RAG1 SFTPC TERC TERT
C0206062	Lung Diseases Interstitial	DisGeneNet	COPA GBA MARS SFTPB SOD2
C0206115	WAGR Syndrome	DisGeneNet	DEL11P13 PAX6 BDNF WT1
C0206138	CREST Syndrome	DisGeneNet	CCR6 CTGF HLA-DRB1 IRF5 KIAA0319L CAV1
C0206146	Myocardial Stunning	DisGeneNet	NOS2 ATP2A2 PLN TNF
C0206160	Reticulocytosis	DisGeneNet	SEC23B KLF1 ADAMTS13 PARK7 CLCN7 STOM G6PD GATA1 ANK1 HBB HK1 KCNN4 PFKM PGK1 PKLR RHAG SLC4A1 SOD2 SPTB PIEZO1
C0206180	Ki-1+ Anaplastic Large Cell Lymphoma	DisGeneNet	ALK HSP90AA1 STAT3 TWIST1
C0206620	Lymphangioma Cystic	DisGeneNet	CHRNA1 CHRND CHRNG COL2A1 TGDS KAT6B KRAS LBR MUSK MYOD1 NRAS MAP2K1 PTPN11 RAF1 RAPSN RASA2 RIT1 SOS1 SOS2 BRAF LZTR1
C0206624	Hepatoblastoma	DisGeneNet	CDKN1C KCNQ1OT1 CTNNB1 SLC37A4 SETBP1 IGF2 KCNQ1 PCNA TGFA
C0206630	Endometrial Stromal Sarcoma	DisGeneNet	JAZF1 SUZ12 NUTM2A NUTM2B YWHAE
C0206637	Chondrosarcoma Mesenchymal	DisGeneNet	IL1A CD99 MKI67 PDGFRA BCL2
C0206655	Alveolar rhabdomyosarcoma	DisGeneNet	FOXO1 PAX3 PAX7 TP73
C0206656	Rhabdomyosarcoma Embryonal	DisGeneNet	DMD DICER1 MYOD1 SLC22A18 BUB1B
C0206661	Gonadoblastoma	DisGeneNet	CDKN1C KCNQ1OT1 IGF2 KCNQ1 MAP3K1 DHH SOX9
C0206663	Neuroectodermal Tumor Primitive	DisGeneNet	EWSR1 HEY1 HES1 NOTCH2 PMS2 PON1 PTCH1 SMO
C0206667	Adrenal Cortical Adenoma	DisGeneNet	CDKN1A CDKN1B CDKN2B CDKN2C MEN1
C0206669	Hepatocellular Adenoma	DisGeneNet	CDKN1B CTNNB1 A2M HRAS PTEN HNF1A NR1I3
C0206682	Follicular thyroid carcinoma	DisGeneNet	FOXE1 HABP2 KRAS NRAS PTEN THRB MINPP1
C0206686	Adrenocortical carcinoma	DisGeneNet	CDKN1C CDKN2A KCNQ1OT1 CTNNB1 DAXX EGFR APC IGF1R IGF2 KCNQ1 MEN1 ABCB1 RB1 RRM1 SPARC BRAF TERT TOP2A TP53 BAP1 ZNRF3 MED12
C0206692	Carcinoma Lobular	DisGeneNet	AGTR2 STAT5A CDH1
C0206698	Cholangiocarcinoma	DisGeneNet	MSLN EGFR ERBB2 FGFR2 GNAS IDH1 IDH2 IL6 KRAS SMAD4 NOS2 PEG3 RNF43 PBRM1 PRKACA PRKACB PTEN PTGS2 PTPN3 KMT2C ROBO2 SLC5A5 TP53 ARID1A BAP1
C0206711	Pilomatrixoma	DisGeneNet	CTNNB1 MUTYH OVOL1 OVOL2
C0206718	Ganglioneuroblastoma	DisGeneNet	EDN3 GDNF ASCL1 NME1 RET BDNF PHOX2B
C0206720	Squamous Cell Neoplasms	DisGeneNet	CHEK2 BRCA2 TP63
C0206726	gliosarcoma	DisGeneNet	TACC3 CYP2B6 CYP2C18 EGFR FGFR1 FGFR3 IDH1 SEPT14 MGMT NFKBIA POR PPARG TACC1 TP53 VEGFA LZTR1
C0206727	Nerve Sheath Tumors	DisGeneNet	CDKN2A FOXR2 SUZ12 NF1 EED
C0206729	Neurofibrosarcoma	DisGeneNet	NF1 NRAS MAP2K1 PTPN11 BRAF
C0206731	Angiofibroma	DisGeneNet	CDKN1A CDKN1B CDKN2B CDKN2C MEN1 TSC1 TSC2
C0206732	Epithelioid hemangioendothelioma	DisGeneNet	YAP1 CAMTA1 WWTR1 IFNA2 TFE3
C0206733	Strawberry nevus of skin	DisGeneNet	SEC23A CREBBP EP300 AKT1 FLT4 GNAQ KDR PTEN RASA1 VHL
C0206754	Neuroendocrine Tumors	DisGeneNet	CDKN1B DAXX MEN1 ATRX PTHLH BRAF SSTR1 SSTR2 SSTR3 TYMS BAP1
C0206762	Limb Deformities Congenital	DisGeneNet	GPC6 CHUK COL11A2 HAPLN1 FGFR2 HOXA11 HOXD11 HOXD12 HOXD13 IRF6 MIR17HG SALL1 TBX3 TGFB2 CACNA1C TP63
C0220633	Uveal melanoma	DisGeneNet	UVM1 UVM2 EIF1AX SF3B1 GNA11 GNAQ PLCB4 CYSLTR2 PTEN BAP1
C0220662	ARTHROGRYPOSIS DISTAL TYPE 1	DisGeneNet	NALCN MYBPC1 MYH3 TNNI2 TNNT3 TPM2
C0220669	Familial benign neonatal epilepsy	DisGeneNet	PRRT2 KCNQ2 KCNQ3 SCN2A SCN8A
C0220697	POLYDACTYLY POSTAXIAL	DisGeneNet	NKX2-5 ICK RPGRIP1L C2CD3 GATA6 GDF1 GLI3 HNRNPK PIK3R2 WDR60 TBX1 OFD1 KIAA0586
C0220704	Shprintzen syndrome	DisGeneNet	COMT JMJD1C GP1BB ARVCF RREB1 TBX1 HIRA UFD1L SEC24C
C0220722	Cerebrooculofacioskeletal Syndrome 1	DisGeneNet	ERCC1 ERCC2 ERCC5 ERCC6
C0220769	FG syndrome	DisGeneNet	FGS2 FLNA CASK FGS3 MED12
C0220981	Metabolic acidosis	DisGeneNet	DLD DPYS AGXT EHHADH FBP1 FH ALDOB MLYCD SLC37A4 MTO1 GALT MMACHC VPS33B GCDH GK HSD17B10 HLCS HMGCL HPD ACADM IVD LCT NR3C2 ALDH6A1 OGDH PCCA PCCB SLC25A3 AUH SLC52A1 PNPO BCS1L SCNN1A SCNN1B SCNN1G SLC4A1 SLC5A1 TUFM UQCRB UQCRC2 CA5A PDHX CUL3 KYNU
C0220982	Ketoacidosis	DisGeneNet	CYC1 GCK GK INS PDX1 IVD KCNJ11 SLC16A1 ABCC8 CA5A EIF2AK3
C0220983	Metabolic alkalosis	DisGeneNet	SLC26A3 NR3C1 HSD11B2 CACNA1D
C0220988	Xanthinuria	DisGeneNet	MOCS1 MOCS2 XDH
C0220994	Hyperammonemia	DisGeneNet	SLC25A13 SLC25A15 CPS1 CPT1A CPT2 CYC1 NAGS GLUD1 GLUL HADHA HADHB HLCS HMGCL ARG1 ASL ASS1 MUT OTC PCCA PCCB TMEM70 SLC22A5 BTD TUFM TYMS UQCRC2 CA5A SLC25A20 CAD SLC7A7
C0221002	Hyperparathyroidism Primary	DisGeneNet	AP2S1 MEN1 CASR
C0221032	Familial generalized lipodystrophy	DisGeneNet	ZMPSTE24 AGPAT2 BSCL2 KCNJ6 LMNA
C0221043	Liddle Syndrome	DisGeneNet	REN SCNN1A SCNN1B SCNN1G
C0221074	Depression Postpartum	DisGeneNet	TTC9B HTR1A MTHFR OPRM1 HP1BP3 SLC6A4 PER2
C0221166	Paraparesis	DisGeneNet	ABCD1 ATP13A2 GJA1 GJB1 NF1 SQSTM1
C0221170	Muscular stiffness	DisGeneNet	CPT2 GABRA3 HINT1 ACADVL LDHA REEP2 SCN4A STIM1 TNFRSF1A CACNA1S SLC6A5 MYOT
C0221182	Chordee	DisGeneNet	FGFR1 HCCS HOXA13 MAP3K1 POR PTDSS1
C0221204	Lytic lesion	DisGeneNet	GJB6 CHEK2 ANTXR2 CCR6 CTGF CTSK ZBTB20 GBA GJB2 HLA-DRB1 HPGD IBSP IDH1 IDH2 IRF5 LMNA NOTCH2 TNFRSF11B PTHLH PTH1R SLCO2A1 SPP1 BRAF TNF UROS VDR IKBKG CAV1 TNFSF11 TNFRSF11A SQSTM1 SCARB2
C0221209	Pelvic kidney	DisGeneNet	ELN FGFR1 TBL2 GTF2I LIMK1 MLXIPL RFC2 CLIP2 BAZ1B GTF2IRD1
C0221210	Congenital malrotation of intestine	DisGeneNet	DHCR7 EYA1 GPC4 FOXF1 FLNA NPHP3 GPC3 LBR MYH11 MKS1 ACTA2 SIX1 ACTG2 KDM6A KMT2D MED12
C0221214	Vascular ring	DisGeneNet	CREBBP EP300 PIK3R2
C0221217	Neck webbing	DisGeneNet	IRX5 CHRNG GPC4 KAT6B GPC3 GLE1 HRAS KRAS MEOX1 MYH3 NF1 NRAS BCOR MKS1 MAP2K1 MAP2K2 PTPN11 RAF1 RASA2 RIT1 RPS19 SMS SNRPB SOS1 SOS2 BRAF TNNI2 TNNT3 TPM2 SHOC2 LZTR1 NAA10 CBL PIGL GDF3
C0221252	Eruptive xanthoma	DisGeneNet	APOC2 LIPC LPL
C0221253	Xanthoma tendinosum	DisGeneNet	CYP27A1 LDLRAP1 APOE TTPA
C0221260	Dystrophia unguium	DisGeneNet	PQBP1 ZMPSTE24 CTSC GJB6 COL7A1 COL17A1 CTLA4 DKC1 DSP ABCA1 EVC FLNA TINF2 GJB2 HOXC13 ITGA6 ITGB4 JUP KRT1 KRT5 KRT6A KRT6B KRT14 KRT16 KRT17 KRT81 KRT83 KRT85 KRT86 LAMA3 LAMB3 LAMC2 NFKB2 NTRK1 PARN ATL1 MBTPS2 POMP RTEL1 ATP6V1B2 PLEC WRAP53 NOP10 NHP2 TERC TERT TNFRSF1B UBE2A FOXN1 IKBKG TP63 CD28 RECQL4 CD151
C0221261	Koilonychia	DisGeneNet	EDA HOXC13 HRAS LMX1B MSX1 PLCD1 TRPS1
C0221263	Cafe-au-Lait Spots	DisGeneNet	CREBBP SPRED1 EP300 FANCA FANCC FANCD2 FANCE KIF1B SIN3A GNAS MSH6 IGF2 MEN1 KITLG MLH1 MSH2 NBN ATM NF1 PCNT PMS2 FANCL PTEN PTPN11 RAF1 RET SDHB SDHD BLM SOX10 TSC1 TSC2 KDM6A VHL KMT2D CBL MED12
C0221278	Anisocytosis	DisGeneNet	GATA1 UMPS ACTN1
C0221333	Hypouricemia	DisGeneNet	HNF4A MOCS1 MOCS2 PNP SLC2A2
C0221347	Acrocyanosis	DisGeneNet	SH2B3 TREX1 AGXT THPO TNXB CALR IKBKAP
C0221352	Syndactyly of fingers	DisGeneNet	CDH3 PNPLA6 CHRNG DHODH DLX5 EFNB1 MEGF8 AKT1 ERF GPC4 FGD1 FGFR1 FGFR3 FGFR2 FLI1 FLNB SPECC1L GRIP1 PHGDH GJA1 GPC3 GLI3 HOXD13 RBPJ IRF6 NOTCH1 IFT52 RAB23 PIK3CA RIPK4 DLL4 BCOR FERMT1 PTEN NECTIN1 RB1 RPL10 SHH SMO TWIST1 WNT10B SEM1 NAA10 OFD1 TP63 BTRC NOG HDAC4
C0221353	Horseshoe Kidney	DisGeneNet	DKC1 FANCA FANCC FANCD2 FANCE TCTN3 MNX1 HRAS KRAS NRAS POR CHD7 SC5D RBM10 SEMA3E RBM8A
C0221354	Frontal bossing	DisGeneNet	HDAC6 GNE GPC6 CDKN1C APC2 TCIRG1 SEC23A EBP RAI1 EDAR KPTN CLCN7 COL1A1 COL1A2 COL2A1 COL10A1 COL11A1 ADK CREBBP CTNS CTSK CYP27B1 DLX3 SLC26A2 DVL1 EDA EFNB1 EP300 ERF FBN2 FGFR1 FGFR3 FGFR2 FH FLI1 FLII FLNA FLNB SATB2 FMR1 OBSL1 SPECC1L ATP6V0A2 ALPL FUCA1 FZD2 B3GAT3 GJA1 GJA5 GJA8 GK GLB1 GLI3 GNS CCDC22 SETD2 ANKRD11 SNX10 DSE HRAS HSD17B4 IDUA IGF2 INPPL1 KCNJ1 KIF22 KRAS LETM1 LIFR LRP4 …
C0221355	Macrocephaly	DisGeneNet	AKT3 FGFR3 FGFR2 MLC1 PIK3CA PIK3R2 CHD8 CCND2
C0221356	Brachycephaly	DisGeneNet	PQBP1 IRX5 RAI1 CHL1 COL11A1 CR2 CTSK ADSL AGA EFNB1 ERF EXT2 FBN1 FBN2 FKTN FGFR1 FGFR3 FGFR2 RAB3GAP1 RAB18 FLII TNFRSF13B FUCA1 GABRD RAB3GAP2 NIPBL SETBP1 ZBTB20 B3GAT3 GATA1 GJA1 PCLO GRIA3 ICOS DSE HCFC1 LIG4 LRP5 MAF MECP2 MGAT2 MMP2 ATIC RERE NFKB1 NFKB2 SIX6 ACOX1 CRBN PHF21A PDE4D NBAS PIGT PTRH2 RAB23 ATP7A NANS POR TMCO1 SETD5 PRKAR1A PRKCD PTH1R ALDH18A1 RAD21 SIM1 SKI BMP4 TCF12 BUB…
C0221357	Brachydactyly	DisGeneNet	CITED2 STAMBP RAI1 SDCCAG8 SRCAP COL2A1 COL10A1 COL11A1 COL11A2 COMP NKX2-5 CTSK ACAN JAG1 SLC26A2 DVL1 EFNB1 MEGF8 EVC FBN1 FGD1 FGFR3 FGFR2 CHSY1 ICK SPG20 PLXND1 FLII FLNA SLC35D1 FLNB SPECC1L ZFPM2 KAT6B GABRD ALX3 POC1A SIN3A TCTN3 IFT172 GATA4 GATA6 GDF1 GHR GJA5 AFF4 GNAS GPX4 DCPS HOXA13 HOXD13 RBPJ IHH INPPL1 INSR ITGB6 KCNJ2 LBR LMNA LTBP2 LTBP3 SMAD4 RERE NOTCH1 NOTCH2 NPR2 ROR2 PAX3 M…
C0221358	Long narrow head	DisGeneNet	MKRN3-AS1 APC2 CITED2 KPTN MAN1B1 CNTN1 NKX2-5 DLX3 JAG1 AKT1 ERF FBN1 FBN2 FGFR2 SLC35D1 OBSL1 ZFPM2 NPAP1 ALPL GATA4 GATA6 GDF1 GJA5 GLI3 SETD2 HNRNPK HSD17B4 IDS IDUA INPPL1 IPW LETM1 ARSB TRIM37 MVK NDN NOTCH2 NOTCH3 NPR2 ORC4 IFT52 TMEM216 PEX1 PEX6 PEX10 PEX12 PEX13 PEX14 PI4KA MAGEL2 ATRX DYM PEX26 PTEN PEX19 PEX2 PEX5 RAF1 BLM SKI SLC3A1 SNRPN BRAF TFAP2A TWIST1 UBA1 VDR NSD2 NELFA MKRN3 …
C0221365	Double ureter	DisGeneNet	ZMPSTE24 CPT2 GPC4 GPC3 LMNA AXIN1
C0221373	Claw hand	DisGeneNet	CDH3 DLX5 EGR2 FGFR1 FGFR3 HSD17B4 HSPB1 IDS RBPJ ITGB6 LETM1 ARSB MMP2 MPZ NEFL NOTCH1 PMP22 GDAP1 DLL4 NSD2 NELFA WNT7A WNT10B TP63 CTDP1 MED12
C0221406	Pituitary-dependent Cushing's disease	DisGeneNet	POMC PPARG USP8
C0221409	Anemia hereditary spherocytic hemolytic	DisGeneNet	EPB42 ANK1 SLC4A1 SPTA1 SPTB
C0221480	Recurrent depression	DisGeneNet	DRD1 DRD2 DRD3 TOR1A SLC5A7 S100B SLC6A2 SLC6A4 TH
C0221629	Proximal muscle weakness	DisGeneNet	GNE TFG TRDN RBCK1 COL6A1 COL6A2 COL6A3 COL9A3 DNM2 DPAGT1 FKTN FHL1 FLNC SYNE2 SYNE1 GAA GMPPB POMT2 HNRNPA1 LAMP2 ATP6 MYH2 MYH7 NEB OAT POLG GDAP1 PRKACA ACTA1 RYR1 SGCD SMN1 STIM1 TNXB TPM2 TPM3 TTN VCP CNBP PABPN1 GAN DYSF CASQ1 MTMR2 LARGE1 VAPB MYOT MFN2
C0221765	Chronic schizophrenia	DisGeneNet	PDLIM5 IGF2BP2 CHGB CHRM1 CYP3A4 ACE MLC1 HSPA9 IL2RG LEP ASAH1 SP1
C0221766	Diastasis recti	DisGeneNet	CDKN1C KCNQ1OT1 EZH2 GPC4 SPECC1L SHPK GPC3 IGF2 KCNQ1 MASP1
C0222716	Structure of wormian bone	DisGeneNet	CRTAP COL1A1 COL1A2 CTSK FGFR3 FLNA ATP6V0A2 SETBP1 HPGD LMNA NOTCH2 NOTCH3 P4HB PAM16 PLOD2 ATP7A FAM134B KIF1A PPIB ALDH18A1 SCN9A TNXB RUNX2 SEC24D
C0231246	Failure to gain weight	DisGeneNet	ADA DNM1L LRPPRC BCAP31 SLC25A13 SLC25A15 ALG3 CD96 ZMPSTE24 TCIRG1 RBCK1 STAMBP EBP CLDN16 TBR1 RAI1 CFTR CPLX1 SPINK5 MRPL3 B4GALT7 VPS45 EXOSC8 CLCNKA CLCNKB COL6A1 COL6A2 COL6A3 ADK COX6B1 COX10 COX15 CPS1 CREBBP CTBP1 CTNS CYP11A1 CYP11B2 CYP24A1 CYP27B1 AARS DDB2 DDOST DGUOK DHCR7 DHCR24 DKC1 DNMT3B DPYD SLC26A3 JAG1 DSP NR0B1 AHCY EGFR EP300 AK2 EPHX1 ERCC2 ERCC3 ERCC4 ERCC5 ERCC6 ABCA3 AL…
C0231274	Intolerant of heat	DisGeneNet	EDAR EDA ITPR2 KRT14 NFKBIA MAP2K1 MAP2K2
C0231341	Premature aging syndrome	DisGeneNet	ERCC6 APP WRN KL
C0231471	Abnormal posture	DisGeneNet	TIMM8A TOR1A ABCD4
C0231528	Myalgia	DisGeneNet	RBCK1 PRDM5 POLG2 CCR1 COMT CPOX CPT2 CTNNB1 DMD DNA2 ENO3 DOLK LPIN1 FMR1 GLA GP1BB SLC25A4 HADHA HADHB HLA-B HMBS APC FAS IL10 IL12A IL12B LBR LDHA LMNA ARVCF MEFV TRNE TRNK TRNL1 MVK MYH7 PDGFRA ERAP1 ADA2 RREB1 SCN4A SCN9A STAT4 TBX1 MLX TLR4 TNFRSF1A TNXB C4A HIRA UFD1L CNBP KLRC4 CASQ1 CAV3 MYOT SEC24C LPIN2
C0231678	Ulnar deviation of the wrist	DisGeneNet	COMP GALNS GLB1 MYH3 PAX3 TNNI2 TNNT3 TPM2
C0231679	Ulnar deviation of the fingers	DisGeneNet	CD96 SLC26A2 FBN2 RAB3GAP1 FLNA RAB3GAP2 HOXD13 HRAS LIFR MYBPC1 MYH3 PAX3 TBX22 SHOX BMPR1B MAP3K7 TNNI2 TNNT3 TPM2 WNT7A GDF5
C0231686	Gait Unsteady	DisGeneNet	STUB1 CREBBP EEF1A2 EIF2B1 EP300 PMPCA CAMTA1 DCPS MGAT2 ATP1A3 PCNA ATP7A CWF19L1 PRNP PEX2 SGCA TPI1 TRPC3 PDHX GAN PLA2G6 SUCLG1 EIF2B4 EIF2B3 EIF2B2 EIF2B5 HERC2 AIFM1 RUBCN
C0231687	Spastic gait	DisGeneNet	ERLIN2 CCT5 NT5C2 SPG20 ZFYVE26 BSCL2 HSPD1 KCNA1 KIF5A MECP2 ATL1 REEP2 PLP1 KIF1A RTN2 SPAST SPG7 VCP SLC33A1 CYP7B1 TECPR2 WASHC5 AP5Z1
C0231688	Gait Shuffling	DisGeneNet	CSF1R L1CAM MECP2 SLC18A2 SNCA KDM5C SYNJ1 DNAJC6
C0231698	Gait Scissors	DisGeneNet	ARL6IP1 FBXO7 AMPD2
C0231712	Waddling gait	DisGeneNet	DNAJB6 AP4B1 CHKB COL2A1 COL9A2 COL10A1 COMP DMD ACAN DYNC1H1 EMD FHL1 TRIM32 FLNC BICD2 ALPL POC1A GFPT1 BIN1 MATN3 MMP13 MYH7 NEB SMARCAL1 DPM3 DYM PTH1R ACTA1 TGFB1 TPM2 WISP3 NOG CHST3 MYOT
C0231791	Toeing-in	DisGeneNet	CPLX1 CTBP1 DHCR7 EZH2 FBN2 RAB3GAP2 ZBTB20 B3GAT3 GUSB LETM1 MYH3 MYH8 DDR2 RAB23 PEX1 FGFRL1 PEX2 PEX5 SKI TNNI2 TNNT3 TPM2 NSD2 CHST3
C0231807	Dyspnea on exertion	DisGeneNet	SH2B3 COX6B1 COX10 CYB5R3 DNA2 FBN1 FASTKD2 FOXE3 JAK2 LOX SMAD3 MYH11 MYLK TACO1 PRKG1 ACTA2 SCO1 SFTPC TERT TGFB2 TGFB3 TGFBR1 TGFBR2 MFAP5
C0231835	Tachypnea	DisGeneNet	LRPPRC ABCA3 ZNF423 HLCS IGHMBP2 ACADVL OXCT1 PCCA PCCB PAM16 TMEM216 TMEM138 ABCD4 ACTA2 SFTPB SFTPC BTD CA5A CASR KIAA0586
C0232347	No-Reflow Phenomenon	DisGeneNet	CDH5 CTNNB1 JUP
C0232370	Florid red complexion (finding)	DisGeneNet	SH2B3 JAK2 VHL
C0232461	Increased appetite (finding)	DisGeneNet	MKRN3-AS1 AGPAT2 NPAP1 SH2B1 BSCL2 GNAS GRN IPW LEP LEPR MAPT MC4R MEN1 NDN NTRK2 PCSK1 POMC MAGEL2 PSEN1 SIM1 SLC3A1 SLC5A2 SNRPN MKRN3 HERC2 PREPL
C0232462	Decrease in appetite	DisGeneNet	ABL1 PCCA PCCB SLC39A4 BCR SLC2A2 TGFB1 RUNX1
C0232466	Feeding difficulties	DisGeneNet	DNM1L GPHN RNASEH2A CTCF FARS2 LIAS MRPL3 CHRNA1 EXOSC8 CHRNB1 CHRND CHRNE COL13A1 NKX2-5 CYP11A1 DCX DHFR DLD EDN3 FBN1 PUF60 FOXG1 SATB2 RPGRIP1L ADNP CLCF1 ORC6 MTO1 GALT NECAP1 AUTS2 GATA6 HIBCH GBA GDNF GFPT1 NFU1 SNX10 GMPPB GMPPA HBB HNRNPK HSD3B2 IDUA STT3A LAMA3 LAMB3 LAMC2 LIFR LMNA LRP4 ASCL1 NR3C2 ALDH6A1 MOCS2 ASNS MUT MYH7 MYH8 NEB NPHP1 ORC4 RRM2B EXOSC3 IER3IP1 SLC26A4 PEX13 PEX14…
C0232513	Premature tooth loss	DisGeneNet	ZMPSTE24 SEC23A CTSC COL3A1 DKC1 TINF2 GJA1 KRT14 LMNA NOTCH2 TNFRSF11B PLG TERC TERT C1R RUNX2 TNFRSF11A SQSTM1
C0232744	Decreased liver function	DisGeneNet	SLC25A15 ADK COX6B1 COX10 DDOST COG2 FASTKD2 GALT MARS MTM1 TACO1 LIPT1 PEX10 PEX13 RMND1 SLC30A10 PEX26 PEX2 BCS1L SCO1 BLVRA TALDO1 FADD PEX16
C0232831	Impairment of urinary concentration	DisGeneNet	AQP2 KCNJ1 NPHP1 AVPR2 SLC12A1
C0232939	Primary physiologic amenorrhea	DisGeneNet	SRA1 STAG3 CYB5A CYP17A1 CYP19A1 DUSP6 NR0B1 ESR1 FGF8 FGFR1 LARS2 ZFPM2 FLRT3 FSHB FSHR NR5A1 NSMF GATA4 GNRH1 GNRHR PSMC3IP HSD17B4 AR ANOS1 KISS1 LEP LEPR MAP3K1 PAX2 DHH NIN PCSK1 WWOX POLG WNT4 PPARG IL17RD PPP1R3A CHD7 POLR3B AXL RET BMPR1B SOX9 SRY VAMP7 TAC3 TACR3 WT1 CLPP ITGA8 FGF17 BMP15 HS6ST1 SEMA3E
C0232940	Secondary physiologic amenorrhea	DisGeneNet	DUSP6 EIF2B1 FGF8 FGFR1 NSMF GNRH1 GNRHR ANOS1 KISS1 LHB LMNA POLG PPARG CHD7 TAC3 TACR3 FGF17 EIF2B4 EIF2B3 EIF2B2 EIF2B5 PAPSS2 HS6ST1
C0232943	Intermenstrual heavy bleeding	DisGeneNet	FGA FGB FGG GNAS
C0233315	Premature birth of newborn	DisGeneNet	SF3B4 ZMPSTE24 SLC27A4 CLCNKA CLCNKB COL1A1 COL1A2 COL3A1 COL5A1 COL11A1 CRKL CYP11A1 DHCR7 SLC26A3 FLI1 FLNB NIPBL ABCA12 GBA SLC17A5 HOXD13 HRAS IGHMBP2 ITGB4 KCNJ1 KRAS LMNA MUSK MYH7 PEX1 PEX6 PEX10 PEX12 PEX13 PEX14 ATP8B1 ABCB4 PLEC SARS2 TMEM70 PNPO FLVCR2 PEX26 MAPK1 MAP2K1 MAP2K2 PTH1R PEX19 PEX2 PEX5 RAD21 RAPSN BCR RPS19 SHH SLC12A1 BRAF TSHR BSND SMC1A PEX3 PEX11B SMC3 AIMP1 PEX16 ADA…
C0233477	Dysphoric mood	DisGeneNet	COMT CRHR2 MAPK14 DRD4 OPRM1 PDYN SLC6A4
C0233514	Abnormal behavior	DisGeneNet	TREX1 CHRNA2 CHRNA4 COL1A1 CPT1A DLG3 EZH2 POGZ PMPCA GABRA1 GABRG2 NIPBL GBE1 MMADHC GRIN2B HSD17B10 HTT HNRNPA2B1 HPRT1 APP ARG1 MAOA MTHFR PNP ADA2 PEX1 PEX6 PEX10 PEX12 PEX13 PEX14 ATP7A PEX26 PEX19 PEX2 PEX5 SCN1A SCN1B SCN2A SCN9A SLC2A3 STXBP1 TSC1 TSC2 KDM6A WFS1 ALDH5A1 PEX3 IKBKAP PEX11B SUCLA2 PEX16
C0233565	Bradykinesia	DisGeneNet	ATP6AP2 WDR45 PARK7 CSF1R DCTN1 DNAJC13 FMR1 FTL FBXO7 HTT MAPT ATXN3 ATP1A3 NR4A2 PARK2 PDGFB PDGFRB POLG TTC19 SLC30A10 PRNP PTS ATXN2 SLC6A3 SLC20A2 SNCA TBP PLA2G6 PRKRA PDE8B SYNJ1 TBX18 SNCAIP DNAJC6
C0233715	Speech impairment	DisGeneNet	HUWE1 MKRN3-AS1 LRPPRC AASS ATP6AP2 SF3B4 AP4B1 RAI1 ZMYND11 SDCCAG8 MAPRE2 CHKB TPP1 ADK CP CREBBP ADSL DAG1 DLG3 AGA DPYD DPYS EP300 CLN8 EZH2 FKTN FGFR1 MYT1L IQSEC2 FLII FLNA PMPCA CAMTA1 SATB2 AFF2 KAT6B ATP6V0A2 LEMD3 NPAP1 FTSJ1 FRA16E GALE NIPBL GAMT SIN3A SH2B1 IFT172 TINF2 GATM SLC17A5 BSCL2 FOXP1 GRIN2A HSD17B10 IGF1R ACADS IPW KCNJ10 L1CAM MECP2 MEF2C MEIS2 KMT2A ASPA NDN NF1 OPHN1 AL…
C0233763	Hallucinations Visual	DisGeneNet	CLN6 SNCB SNCA CACNA1A EPM2A FIG4
C0233794	Memory impairment	DisGeneNet	CSF1R DNMT1 ECM1 EIF2B1 FGF14 VPS13A FMR1 CHMP2B GRN APP MAPT COX1 COX2 COX3 ND1 ND4 ND5 ND6 TRNF TRNH TRNL1 TRNQ TRNS1 TRNS2 TRNW NOTCH3 PAH PDGFB PDGFRB ADA2 TREM2 PRKCG PRNP PSEN1 SIM1 SLC20A2 SPAST SPG7 VAMP1 TYROBP VCP SQSTM1 EIF2B4 EIF2B3 EIF2B2 EIF2B5 XPR1
C0233844	Clumsiness	DisGeneNet	CLN5 CLN8 ATP7B RNF125 UBE3A CAPN3 PLA2G6
C0234132	Pyramidal sign	DisGeneNet	BCAP31 SLC25A15 SIGMAR1 ERLIN2 CYP27A1 ALDH3A2 SETX FUS ATXN10 GBE1 BSCL2 IDUA KCNC3 LMNB1 MAPT NAGA PEX7 PHYH PLP1 ATXN8OS SLC6A3 SOX10 TTPA GAN PLA2G6 PRKRA SYNJ1 AIMP1 DNAJC6
C0234133	Extrapyramidal sign	DisGeneNet	TREX1 CP CYP27A1 ELN ETHE1 FBXO7 ATXN10 MMACHC GCDH TBL2 UQCRQ GTF2I HPRT1 LIMK1 NAGA LIPT1 SERPINI1 PLP1 CLN6 HTRA1 PSEN1 RARS RFC2 ATXN1 ATXN7 CLIP2 CTSF BAZ1B GTF2IRD1
C0234144	Dysgraphia	DisGeneNet	ELN VPS13A CHMP2B TBL2 GRN GTF2I LIMK1 MAPT TREM2 PSEN1 RFC2 VCP CLIP2 SQSTM1 BAZ1B GTF2IRD1
C0234146	Absent reflex	DisGeneNet	DNM1L CDK5 SPEG NDRG1 SPTLC1 CFL2 RAI1 PNPLA6 ADCY6 PNKP LYST CNTN1 COL12A1 COX6A1 AARS DNM2 JAG1 TYMP EGR2 ERCC6 FKTN FHL1 TRIM32 KIF1B LPIN1 VPS13A BICD2 TRIM2 PIK3R5 PDSS1 GAA CHMP2B HSPB8 GJB1 BIN1 FLVCR1 ALG6 POMT2 DNAJB2 HSPB1 IGHMBP2 KARS LAMA2 LAMB2 LMNA MARS ASAH1 MPV17 MPZ MTM1 NEB NEFL ATP1A3 OCRL ACO2 DCAF8 PEX1 PMP22 POLG GDAP1 FAM134B KIF1A APTX RMND1 PRNP PRPS1 ACTA1 PEX2 PEX5 RYR1…
C0234162	Cerebellar Dysmetria	DisGeneNet	KIF1C AFG3L2 POLR3A ELN ABCB7 SPG20 PMPCA CAMTA1 FMR1 SYNE1 PIK3R5 FXN ATXN10 ABHD12 HIBCH SACS TBL2 GRID2 GRM1 GTF2I LIMK1 MAG NEU1 ATP1A3 OPHN1 PNPLA8 PDYN PLP1 KIF1A TTC19 ANO10 PPP2R2B CWF19L1 POLR3B PRKCG PRNP PEX2 RARS RFC2 ATXN1 ATXN2 ATXN7 SLC9A1 SPTBN2 TBP TTPA UCHL1 VLDLR CLIP2 XRCC4 PLA2G6 CAV1 BAZ1B CTDP1 GTF2IRD1 TECPR2
C0234166	Hyperexplexia	DisGeneNet	GPHN ARHGEF9 GLRA1 GLRB GM2A HEXA ASNS SLC6A5
C0234182	Gowers sign	DisGeneNet	DNAJB6 CFL2 CHKB CHRNA1 CHRNE DAG1 DMD DNA2 FKTN TRIM32 BICD2 GFPT1 BIN1 ASAH1 MUSK PNPLA8 PLEC POMGNT1 ACTA1 RAPSN SGCG TK2 TPM2 CAV3
C0234376	Action Tremor	DisGeneNet	PNPLA6 AKT1 ABCB7 FMR1 FXN ABHD12 GSS KCNJ10 PIK3CA PPP2R2B POLR3B PTEN RARS SCP2 SLC9A1 SPTBN2 TBP VLDLR PLA2G6 CTDP1 ITM2B SCARB2
C0234378	Static Tremor	DisGeneNet	POLR3A PARK7 COL6A3 FMR1 FUS GCH1 KCND3 ATP6 COX3 CYTB ND1 ND2 ND4 ND4L ND5 ND6 POLR3B ATXN2 PRKRA VAPB SCARB2
C0234379	Resting Tremor	DisGeneNet	ATP6AP2 PARK7 FMR1 NR4A2 POLG SNCA SYNJ1 SNCAIP DNAJC6
C0234428	Disturbance of consciousness	DisGeneNet	KCNQ2 KCNQ3 COX1 COX2 COX3 ND1 ND4 ND5 ND6 TRNF TRNH TRNL1 TRNQ TRNS1 TRNS2 TRNW SCN2A SCN8A SMARCB1
C0234518	Slurred speech	DisGeneNet	EZH2 ABCD1 GLB1 KCNA1 TRNK NEU1 SLC1A3 CA8
C0234533	Generalized seizures	DisGeneNet	SLC9A6 ADRA2B FGFR3 PLCB1 ASPA SCN8A CNTN2 XK SCARB2
C0234629	Abnormal color vision	DisGeneNet	CNGA3 CRX RIMS1 TTLL5 AIPL1 ABCA4 CNNM4 OPN1MW GNAT2 GUCA1A GUCY2D IMPG1 OPA1 IMPG2 PCYT1A PDE6C CNGB3 OPN1LW PRPH2 RLBP1 RPGR ELOVL4 TULP1 BEST1 CACNA1F OFD1 ADAM9 PROM1 UNC119 RAB28 MFN2
C0234632	Reduced visual acuity	DisGeneNet	CDH3 LYST CRX CTNS TIMM8A FBN2 ZFYVE26 ARL2BP AIPL1 ABCA4 PRPF6 MMACHC OPN1MW TUBGCP4 GNAT1 GRM6 GUCY2D IMPG1 ABCC6 KCNJ13 LRP5 LRPAP1 TACSTD2 MAG MITF TRPM1 MMP19 NDP OCA2 OCRL OPA1 ACO2 PAX6 IMPG2 PDE6C PDE6H PDE6B NBAS CNGB3 RBP3 RBP4 OPN1LW PRPH2 RHO GRK1 RPGR RPE65 SAG SALL2 SH3BP2 ELOVL4 NR2F1 TGFBI TUB TYR CLRN1 BEST1 CACNA1F FZD4 AP3B1 PROM1 SLC24A1 LRAT
C0234708	Raised intraocular pressure	DisGeneNet	CYP1B1 HLA-A HMX1 LTBP2
C0234853	Facial grimacing	DisGeneNet	CREBBP EP300 PNKD
C0234860	Weak cry	DisGeneNet	CHAT CHRNA1 CHRNE CRYAB FKTN SPECC1L NIPBL GFPT1 IGHMBP2 LAMA2 LAMA3 MYH7 ACTA1 RYR1 TPM2 TPM3 COLQ
C0234958	muscle degeneration	DisGeneNet	OPTN SLC9A6 SPTLC1 SEPT9 PPARGC1A AFG3L2 ERLIN2 PNKP B4GALT7 CHRNB1 CHRNE COL2A1 COL6A2 ADK CPT1A CTNS ADSL AARS DAO DCTN1 DMPK EPHA4 ERBB3 ERBB4 FKTN FHL1 UNC13A FLNA VPS13A SMCHD1 PIP5K1C TARDBP FRG1 FUS NDUFAF3 CHMP2B FBXL4 GBE1 GFPT1 GLB1 GLE1 GNAS ANG FLVCR1 NDUFAF4 TBK1 GYG1 PYCR2 UBQLN2 HEXB HINT1 HNRNPA1 HNRNPA2B1 HSPG2 INSR AR ITGA7 LMNA MECP2 ATP8 MTM1 TRNL1 NDUFA1 NDUFB3 NDUFB9 NDUFS1 …
C0234967	Choreoathetoid movements	DisGeneNet	DDC DLAT ATN1 ERCC2 ERCC6 PIGN NUP62 FTL GCDH GCH1 HSD17B10 HPRT1 HSPD1 KCNQ2 KCNQ3 MECP2 ATM ATP1A2 ATP1A3 PDHA1 PLP1 POLG PTS QDPR SCN2A SCN8A SPR SUOX NKX2-1 XPA ST3GAL5 XPR1
C0234979	Dysdiadochokinesis	DisGeneNet	AFG3L2 ABCB7 FMR1 ATXN10 GRID2 GRM1 KCNJ10 MRE11 PDGFB PDGFRB TTC19 PPP2R2B POLR3B ATXN1 ATXN2 SLC9A1 SLC18A2 SLC20A2 SPTBN2 ELOVL4 TTPA VLDLR XRCC4 PLA2G6 PDE8B
C0234985	Mental deterioration	DisGeneNet	CHD2 TREX1 CSTB CTSD TIMM8A DNM1 CLN8 ERCC2 ERCC6 GABRB3 BSCL2 GNAS ARSA TRNK NBN ATP1A2 ATP1A3 NRAS PDE11A PDGFB PDGFRB ADA2 PRKAR1A PRKCG MAPK10 PSAP ACTB SCN1A SLC6A1 SLC20A2 SNCA XPA PLA2G6
C0235025	Peripheral motor neuropathy	DisGeneNet	TFG ALDH18A1 CTDP1 SLC12A6
C0235032	Neurotoxicity Syndromes	DisGeneNet	ADD3 ADRA1B CYP3A5 NQO1 FOS ALOX5AP MTOR GABRR2 LAT NFE2L2 P2RX1 ABCB1 PLAT PON1 PRKCD BCHE BCL2L1 RNASE6 SRSF5 ST8SIA1 TGM1 TIMP3 CASP3 CRISPLD2 CCK CD3D
C0235063	Respiratory Depression	DisGeneNet	MKRN3-AS1 COL6A2 DCTN1 DMD NPAP1 IPW NDN PLOD1 MAGEL2 SNRPN MKRN3 MOGS HERC2
C0235095	Visual field constriction	DisGeneNet	PRPF8 CHM CNGA1 CRX TIMM8A AIPL1 ABCA4 IDH3B IMPDH1 SOST PDE6G PEX1 PEX6 PEX10 PEX12 PEX13 PEX14 PEX26 PEX19 PEX2 BBS2 PEX5 RBP3 PRPH2 RGR ROM1 RP9 RP1 RP2 SH3BP2 TULP1 CLRN1 PEX3 PEX11B LRAT PEX16
C0235153	Hallucinations Sensory	DisGeneNet	CPOX CTSH CYP27A1 DBT ECM1 ZNF365 ATP13A2 DISC2 GRN HSD17B10 HCRT HLA-DQB1 HLA-DRB1 ARSA MOG COX1 COX2 COX3 ND1 ND4 ND5 ND6 TRNF TRNH TRNL1 TRNQ TRNS1 TRNS2 TRNW NDP P2RY11 TTC19 PPT1 PRNP BCKDHA BCKDHB BCS1L SNCA TBP TNFSF4 ALDH5A1
C0235259	Subcapsular cataract	DisGeneNet	ABHD12 LRP5 ABHD5 ALMS1 FZD4
C0235357	Tooth hypoplasia	DisGeneNet	SEC23A EDAR ERCC8 ERCC6 GJA1 LMNA RECQL4
C0235430	Ketonemia	DisGeneNet	DBT FBP1 MLYCD SLC37A4 GCDH GHSR GYS2 PHKA2 PHKG2 BCKDHA BCKDHB
C0235480	Paroxysmal atrial fibrillation	DisGeneNet	ABCC9 KCNA5 KCNJ2 KCNJ5 PRKAG2 SCN1B SCN5A TBX5 CSRP3
C0235659	Reduced fetal movement	DisGeneNet	DNM1L TSFM MKRN3-AS1 ZMPSTE24 RAI1 CPLX1 CHRNE CHRNG COL6A1 COL6A2 COL6A3 COX15 CTBP1 DHCR7 DMPK DNM2 ERBB3 ERCC5 FGFR3 FLII NPAP1 NECAP1 PHGDH GBA GBE1 GFPT1 GMPPB PSAT1 IGHMBP2 IPW LETM1 LMNA MTM1 MYCN MYH7 NDN NEB PLOD1 FGFRL1 MAGEL2 ACTA1 RAPSN RYR1 SLC3A1 SMN1 SNAP25 SNRPN TPM2 TPM3 UBA1 NSD2 NELFA MKRN3 HERC2 PREPL
C0235752	Port-Wine Stain	DisGeneNet	DVL1 GNAQ ROR2 PIK3CA RASA1 TSC1 TSC2 WNT5A
C0235833	Congenital diaphragmatic hernia	DisGeneNet	FBLN5 CHRNG COL1A1 COL5A1 COL5A2 CTGF FREM1 DIH1 EFNB1 GPC4 ZFPM2 PIGN NIPBL SIN3A GATA4 GATA6 GPC3 EFEMP2 HCCS HOXD13 IGF1R IGF2R INSR RHOA LETM1 LRP2 MYOD1 PIM1 FGFRL1 WNT4 RARB RPS28 STAT3 NSD2 NELFA WNT11 WT1 KIAA0586
C0235857	Lacrimation decreased	DisGeneNet	ERCC8 ERCC6 SOX10
C0235886	Leg edema	DisGeneNet	FN1 KIF1A MKKS
C0235896	Infiltrate of lung	DisGeneNet	MALT1 CCR6 CTGF CTLA4 PTPN22 FOXP1 HLA-DPB1 HLA-DRB1 BIRC3 APOE IGH IRF5 PDGFRA PRTN3 TSC1 TSC2 CAV1 BCL10
C0235942	Skull malformation	DisGeneNet	TRAIP TCIRG1 CENPE PLK4 CLCN7 COL10A1 DMP1 EFNB1 MEGF8 ERF FGFR1 FGFR3 FGFR2 CEP152 ALPL SNX10 HNRNPK LRP5 NOTCH3 IFT52 PCNT PDGFRB ENPP1 RAB23 PHEX POR ATR MASP1 RBBP8 SKI SMO TCF12 TGFBR1 TGFBR2 TWIST1 ZIC1 KAT6A TNFSF11
C0235946	Cerebral atrophy	DisGeneNet	PQBP1 BCAP31 SLC25A15 ALG3 SLC9A6 RNASEH2A STAMBP FARS2 PLK4 CLP1 POLR3A WDR45 TREX1 EXOSC8 ERCC8 TPP1 CLN3 ADK CTNS CTSD ADSL CYP27A1 AARS DGUOK DHFR DKC1 AGA DMPK DNMT1 DPYD DYRK1A CLN8 ERCC1 ERCC2 ERCC5 ERCC6 FGFR3 FH PUF60 DOLK NTNG1 FOXG1 RAB3GAP1 RAB18 POGZ KANK1 VPS13A CAMTA1 FMR1 SPECC1L AP4E1 PIGN FUCA1 GABRD RAB3GAP2 COG4 MMACHC CHMP2B SETBP1 TCTN3 FBXL4 TINF2 GBA SLC17A5 BSCL2 AMPD2 GL…
C0235983	Normochromic anemia	DisGeneNet	ALDOA HK1 LCAT RPL15 BPGM TPI1
C0235986	Growth hormone excess	DisGeneNet	CDKN1A CDKN1B CDKN2B CDKN2C AGPAT2 FOS BSCL2 GNAS INSR MEN1 PPARG PRKAR1A CAV1 AIP
C0235991	Small for gestational age (disorder)	DisGeneNet	EMG1 STAMBP TBR1 CPLX1 PNPLA6 CNTN1 COL1A1 COL1A2 CTBP1 DNM2 ERCC2 ERCC6 FANCA FANCC FANCD2 FANCE FBN1 MTO1 POC1A SIN3A FBXL4 GATA6 GCK GK HADHA HADHB HSD11B2 IGF1 IGF2 IGHMBP2 INS INSR PDX1 KCNJ1 KCNJ11 LETM1 ASCL1 MUSK MYH3 NPHS1 ORC1 MRPS16 PAM16 SBDS PDHA1 PIK3R1 FGFRL1 POR NSUN2 TMEM70 PTS RAPSN RBBP8 RET ACTB SKIV2L SLC12A1 ABCC8 TALDO1 BUB1B TGFB3 THRB TSHR NSD2 PHOX2B ZNF592 TTC37 CEP57 C…
C0235996	Hepatic enzyme increased	DisGeneNet	SLC25A13 RNASEH2A MRPL3 TREX1 ADK CPT1A CPT2 CR2 CYC1 DGUOK DMD AGL JAG1 ERCC4 F5 FAH ALDOB RPGRIP1L TNFRSF13B AMACR G6PC SLC37A4 COG4 IFT172 VPS33B GNMT GPD1 ACAD9 ICOS HADHA HADHB HFE HNF4A HSD17B4 ACADM JAK2 LBR MARS MPV17 MVK ATM NFKB1 NFKB2 ACOX1 MRPS16 SBDS SAR1B LARS LIPT1 ADA2 PEX13 ABCB4 PHKA2 PHKG2 SERPINA1 PMM2 ATP7B POLD1 POLG DPM3 SLC30A10 TRMU PRKCD PSMB8 PEX19 ABCD3 BCS1L SLC22A5 A…
C0236048	Polyposis Gastric	DisGeneNet	TREX1 APC SMAD4 BMPR1A
C0236175	Elevated IgE	DisGeneNet	ADA CDSN SPINK5 GPC4 GPC3 KRT1 KRT9 STAT3 TYK2 WAS
C0236663	Alcohol withdrawal syndrome	DisGeneNet	CYP19A1 NQO1 KDM4C GAD2 GLUL GSTM1 AR MALAT1 LEP NGF MPDZ CCK
C0236664	Alcohol-Related Disorders	DisGeneNet	CYP2E1 ALDH2 NPY NPR1 CARTPT
C0236733	Amphetamine-Related Disorders	DisGeneNet	CDH13 CENPCP1 PROKR2 COMT ADORA2A SGCZ CYP2D6 LINGO2 CD55 DRD1 DRD2 DRD3 DRD4 EPHX1 AKT1 FHIT RALY ZNF423 ASTN2 ACSL6 FKBP15 PSD3 FOS GABRG2 AK5 RGS17 PCOLCE2 GDNF GRM2 GSTM1 GSTP1 GSTT1 NRG1 AOAH HTR1B HTR3A HTR6 COL28A1 SH3RF3 ARRB2 ACHE MYO5B NOS1 NPY1R OPRM1 SERPINA5 PDE4B PDE4D PDE6C PDYN PLAT CCHCR1 POU5F1 MARC2 PRKG1 MAP2K5 RELA BDNF CSMD1 SMYD3 MARC1 SLC6A3 SLC6A4 SLC6A9 SNCA PRDM2 ZNF385…
C0236736	Cocaine-Related Disorders	DisGeneNet	MIR665 MIR301B HDAC5 GPHN SIGMAR1 CES1 EHMT2 CHRM5 CNR1 COMT CREB1 CRH CRHBP CRHR1 CRHR2 DNAH8 DRD1 DRD2 DRD3 EGR1 ESR2 FDFT1 FGF2 ARC FOS FOSB APOL2 GABBR1 GABRA2 GABRG2 GAD1 GAD2 GPSM1 GDNF AGO2 GRIA1 GRIA2 GRIN1 NR3C1 GRM5 HCRT HCRTR1 HTR1A HTR1B HTR2A ILK JUND ATP9B CCSER1 MIR130A MIR136 MIR137 MIR138-1 MIR154 MIR186 MIR212 MIR181A1 MECP2 MIR148B MIR324 MIR337 MIR376C MIR369 NGF NPY NPY2R NTR…
C0236792	Asperger Syndrome	DisGeneNet	ASPG4 DISC1 ASPG1 ASPG2 ASPG3 SLC6A4
C0236811	Chronobiology Disorders	DisGeneNet	SGO1 AHR PPARG
C0236969	Substance-Related Disorders	DisGeneNet	CDH13 FARP1 PATJ ABCC4 ADARB2 CFTR KLF12 CHRM2 CHRNA5 SLC2A13 XKR4 CSMD3 ANO4 CNR1 BPIFA2 MACROD2 MPP7 C10orf82 LDLRAD3 OR51E1 C19orf18 CYP2D6 DDX1 ZNF366 DNAH8 DOCK1 DRD2 DSCAM EHHADH ETV6 FAAH FHIT PLA2R1 LIMCH1 SAMD4A XPO6 FKBP15 SYNE1 CERS6 RHBDD3 HSPA12A TIAM2 FAM184B GRIA4 GRIK2 CTNNA3 CD274 GRM5 GRM7 NME7 TMPRSS7 INSR AFF3 ABLIM1 C5orf63 MSRA MYO6 ATP1B1 NPY NRCAM OPRD1 OPRM1 PBX1 POLR1D S…
C0237304	Noisy respiration	DisGeneNet	FLNA SCN4A SLC18A2 SLC25A1 TSPYL1
C0237326	Dyschezia	DisGeneNet	SEMA3C RAI1 SRCAP MALT1 SCN11A CHRM3 COL7A1 COMT CPOX CREBBP NKX2-5 CTNS DDC DDOST DES DHCR7 ECE1 TYMP EDN3 EDNRB ELN EP300 ALAD EXT2 FOXG1 FAN1 FLI1 FLII FLNA ALPL GABRA3 GABRD TBL2 GDNF MLH3 FOXP1 GP1BB MSH6 GTF2I HMBS HNRNPK BIRC3 IGH IGHMBP2 AQP2 KCNJ1 KIT KRAS LIMK1 LMNB1 EPCAM MECP2 ARVCF MEFV ASCL1 MLH1 MMP1 MSH2 TRNE TRNK TRNL1 RERE NRTN NR4A2 OCRL DUOX2 PCCA PCCB MLXIPL PDGFRA SLC26A4 PI…
C0237653	Immunologic Hypersensitivity	DisGeneNet	CCR1 HLA-B FAS IL10 IL12A MEFV ERAP1 STAT4 TLR4 C4A KLRC4
C0237849	Peeling of skin	DisGeneNet	CDSN CSTA KRT1 KRT10 MBTPS2 CAST TGM5 MPDU1
C0237873	Physiological Sexual Disorders	DisGeneNet	PRL PTGER1 PTGER2 PTGER4
C0238111	Lennox-Gastaut syndrome	DisGeneNet	CHD2 DNM1 GABRB3 MAPK10 SCN1A
C0238198	Gastrointestinal Stromal Tumors	DisGeneNet	DMD KIT PDGFRA SDHA SDHB SDHC SDHD
C0238207	Ectopic kidney	DisGeneNet	DNA2 FANCA FANCC FANCD2 FANCE LEMD3 NIPBL GLI3 HOXD13 SNRPB XRCC4
C0238288	Muscular Dystrophy Facioscapulohumeral	DisGeneNet	DUX4 CDKN1A COL3A1 DCN ACAN ELN DUX4L1 SMCHD1 FRG1 GSTT2 HSPA1B HSPA4 LUM
C0238300	Stenosis of nasolacrimal duct	DisGeneNet	PAX1 SIX1 CD151 PTDSS1
C0238339	Hereditary pancreatitis	DisGeneNet	CFTR CTRC CPA1 PRSS1 PRSS2 SPINK1
C0238357	Hyperkalemic periodic paralysis	DisGeneNet	KCNE3 SCN4A CACNA1S
C0238358	Hypokalemic periodic paralysis	DisGeneNet	KCNE3 SCN4A CACNA1S
C0238378	Desquamative interstitial pneumonia	DisGeneNet	DIP ABCA3 SFTPB
C0238394	Female Pseudohermaphroditism	DisGeneNet	CD96 CYP19A1 GRIP1 INSR AR
C0238395	Male Pseudohermaphroditism	DisGeneNet	CYB5A CYP11A1 CYP17A1 AKR1C2 DMRT1 NR0B1 NR5A1 AMH AMHR2 HSD3B2 HSD17B3 AR MAP3K1 DHH POR ATRX SOX9 SRY WT1
C0238397	Pulmonary artery stenosis	DisGeneNet	GPC6 ELN KAT6B GATA4 KRAS MGP NRAS PTPN11 RAF1 RASA2 RIT1 RPL10 SOS1 SOS2 BRAF WRN LZTR1 NAA10 LTBP4 ZEB2
C0238463	Papillary thyroid carcinoma	DisGeneNet	TFG JAG1 EIF1AX ETV6 FOXE1 ERC1 DICER1 ALK LPAR4 HABP2 HRAS KRAS NRAS NTRK1 NTRK3 NDUFA13 PCM1 TRIM33 PPARG PRKAR1A RET TRIM27 SDHB BRAF NKX2-1 TPR DIRC3 GAS8-AS1 PAX8 CCDC6 NCOA4 TRIM24 GOLGA5
C0238621	Aminoaciduria	DisGeneNet	ZMPSTE24 SLC19A2 FTCD CLCN5 COX6B1 COX10 CPS1 CTNS EHHADH FH FASTKD2 GALE GALT HIBCH HGD HNF4A LMNA MARS ASL NAGA NEU1 OCRL OTC RRM2B TACO1 PEX1 ATP7B DHTKD1 PEX5 BCS1L SCO1 TK2 UMPS CASR SUCLA2 KYNU SLC7A7 GRHPR
C0238651	Ankle clonus	DisGeneNet	RAB18 SPG20 KIF5A KIF1A RTN2 ADGRG1
C0238669	Aortic root dilatation	DisGeneNet	COL1A1 COL5A1 COL5A2 CYP11B1 CYP17A1 FBN1 FBN2 B3GAT3 KCNH1 LMNA CHST3
C0238801	Bone marrow megaloblastic (finding)	DisGeneNet	MMACHC MMADHC TCN2
C0239043	Difficulty chewing	DisGeneNet	PTPN22 GNAI3 LAMA2
C0239067	Difficulty walking up stairs	DisGeneNet	DNAJB6 TFG POMT1 DMD FLNC LMNA PLEC POMGNT1 ACTA1 VCP DYSF TCAP
C0239105	Conjunctival telangiectasis	DisGeneNet	DDB2 ENG ERCC2 ERCC3 ERCC4 ERCC5 GLA ATM PCNA CTSA MASP1 XPA XPC ACVRL1
C0239137	Coxa valga	DisGeneNet	ABCC9 B4GALT7 COL2A1 COL11A1 ERCC6 EZH2 FLNA FUCA1 GALNS GLB1 HSPG2 IDUA KCNJ8 MGAT2 RAB23 ATP7A ATRX RPS6KA3 BGN EIF2AK3 ADAMTSL2 RBM8A
C0239138	Hip joint varus deformity - observation	DisGeneNet	PRG4 TCIRG1 CRTAP COL2A1 COL10A1 DMP1 EXT1 EXT2 ATP6V0A2 ORC6 HSPG2 IHH MATN3 MMP13 SBDS PCNT PCYT1A ENPP1 SERPINF1 NKX3-2 PEX5 TRAPPC2 RUNX2 WISP3
C0239174	Late tooth eruption	DisGeneNet	ZMPSTE24 TCIRG1 SEC23A CLCN7 CTSK CYP27B1 DMP1 DVL1 EDA EVC FGFR2 FLNA OBSL1 ABCA5 KAT6B ATP6V0A2 NIPBL GHR GJA1 GNAS SNX10 IDS IGF1 IL11RA KCNH1 LMNA MMP2 MSX1 P4HB PDE4D PDGFRB ENPP1 PIK3R1 FAM20A BCOR SLC29A3 CHD7 POLR3B PRKAR1A PTCH1 RAD21 STAT3 SUOX THRA TRPS1 VDR WNT5A GDF5 SMC1A IKBKG RUNX2 TNFSF11 STX16 SMC3 LONP1 RECQL4 CHST3 SEMA3E CUL7 ZEB2 SEC24D
C0239181	Intermittent diarrhea	DisGeneNet	TYMP G6PC GATA6 POLG B2M
C0239234	Low set ears	DisGeneNet	HDAC6 GNE CD96 SF3B4 IRX5 ZMPSTE24 CDKN1C ZBTB18 RNASEH2A STAMBP CENPF EBP SEPT9 MAPRE2 CHRNA1 CHRND CHRNG COL2A1 COL11A1 COL11A2 COL13A1 COMT CPT2 CREBBP CTSD ADSL DHCR7 DHODH DNMT3B EDN3 EDNRA EEF1A2 MEGF8 EP300 ERCC4 ERCC5 EYA1 FANCB FBN1 FGFR1 FGFR2 ICK FLNA SATB2 SPECC1L GRIP1 TGDS KAT6B ATP6V0A2 ALX3 NIPBL MMACHC SETBP1 TCTN3 KIF1BP B3GAT3 GATA4 VPS33B FGF20 GBA GDNF GJA1 GK AHDC1 GLE1 PCLO…
C0239340	Edema of lower extremity	DisGeneNet	FN1 KIF1A MKKS
C0239399	Short extremities	DisGeneNet	COL2A1 COL10A1 FGFR1 FGFR3 B9D1 NSDHL XRCC4
C0239479	Round face	DisGeneNet	ZBTB18 CRTAP CENPE COL2A1 COL6A1 COL6A2 COL6A3 COL11A1 COL11A2 CTNND2 DNMT3A AKT1 EZH2 FBN1 FGD1 RPGRIP1L SPECC1L AFF4 GNAI3 GNAS ANKRD11 HOXD13 ITGA3 LMNA LTBP3 NRAS PDE11A PAM16 PDE4D PEX1 PLCB4 PRKAR1A PTEN PEX2 SH3BP2 SIM1 TAZ STX16 SEMA5A USP8 ECEL1 ADAMTSL2 HDAC4 ZBTB24 TECPR2
C0239488	Facial erythema	DisGeneNet	ADGRE2 MBTPS2 SAT1 AIP
C0239548	Fasciculation Tongue	DisGeneNet	OPTN NOP56 ASAH1 EXOSC3 SMN1 TSPYL1 UBA1 VCP AIFM1
C0239594	Short finger	DisGeneNet	CHRNA1 CHRND CHRNG SLC26A2 TCTN3 ABCA12 GNAS GPX4 LRP4 SMAD4 PCYT1A RMRP BMPR1B TRPS1 OFD1 HESX1 NOG FIG4
C0239676	High forehead	DisGeneNet	AKT3 APC2 CPLX1 AP1S1 CPT2 CTBP1 CTSK DVL1 ELN ERF ETFA ETFB ETFDH FGFR1 FGFR3 FGFR2 FLI1 SATB2 SZT2 KAT6B SHPK SIN3A MMACHC SETBP1 GATA4 TBL2 GHR GJA1 GLI3 SETD2 ANKRD11 GTF2I HBA1 HBA2 HIC1 HSD17B4 IGBP1 KRAS LBR LETM1 LIMK1 LRP5 MAF MEF2C NRAS SIX6 PAFAH1B1 ZDHHC9 PIGT PEX1 PEX6 PEX10 PEX12 PEX13 PEX14 PIK3CA PIK3R2 ATP7A FGFRL1 IMPAD1 PEX26 MAP2K1 MAP2K2 PTPN11 PEX19 PEX2 PEX5 RAF1 RASA2 RFC2…
C0239801	Blonde hair	DisGeneNet	LPAR6 SLC17A5 PAH PDE4D RMRP UBE3A AP3B1 TP63
C0239803	Red hair	DisGeneNet	OCA2 PCSK1 PDE4D POMC PRKAR1A TYRP1
C0239804	White hair	DisGeneNet	LYST PMPCA MYO5A PAX3 PADI3 TGM3 TYR
C0239815	Clenched hands	DisGeneNet	CDK5 TBR1 L1CAM DST MOGS ZNF592
C0239842	Tremor of hands	DisGeneNet	ADRA2B SMN1 CNTN2 TSHR
C0239882	Head tremor	DisGeneNet	FGF14 MTM1 PPP2R2B SCP2 CACNA1B
C0239935	Hematocrit increased	DisGeneNet	SH2B3 EPAS1 JAK2 EGLN1 VHL
C0239937	Microscopic hematuria	DisGeneNet	ADAMTS13 CLCN5 COL4A5 CTNS ACSL4 FN1 KCNE5 MYH9 AMMECR1
C0239941	Foetal haemoglobin increased	DisGeneNet	KLF1 HBB HBG1 HBG2 SBDS RPL5 RPS24
C0239946	Fibrosis Liver	DisGeneNet	SDCCAG8 AP1S1 AGL RPGRIP1L TNPO3 IFT172 NPHP3 GPD1 IL12A IL12RB1 INSR IRF5 LIPA ASL MPI DCDC2 PTRH2 ABCB4 PLIN1 PMM2 POU2AF1 NOP10 NHP2 BBS1 BBS4 SPIB TALDO1 MKKS OFD1 TTC37 IFT140 TNFSF15
C0239981	Hypoalbuminemia	DisGeneNet	DGUOK ALB FN1 IL6 ITGA3 ARHGDIA SMAD4 MPI MYO1E NPHS1 SAR1B PLCE1 PMM2 APTX PRF1 B2M PTPRO BMPR1A TNFRSF1B NPHS2 ACTN4 DGAT1 ZNF592 TTC37
C0239984	Elevated serum IgA	DisGeneNet	FAS FASLG MVK WAS CASP10
C0239989	Decreased IgM	DisGeneNet	ADA CR2 TNFRSF13B LAMTOR2 ICOS PLCG2 BLM TCN2 CNBP CD19 LRBA
C0239998	Recurrent infections	DisGeneNet	DEAF1 CEBPE SPINK5 DHCR7 ERCC2 ADNP SIN3A TRAC HBB HLA-DQB1 HLA-DRB1 IRF8 INSR ITK LIG4 MANBA MC2R NPHS1 SMARCAL1 SBDS PLCG2 DGCR8 NSUN2 PRKCD PRPS1 RAP1A RAP1B RPL10 TBX1 TF C1QA C1QB C1QC C5 SLC35A2 KDM6A WIPF1 RNF113A KMT2D DGCR6 DGCR14 NAA10 OFD1 IKBKG FADD BCL10 CRIPT DGCR2
C0240063	Coloboma of iris	DisGeneNet	ALG3 YAP1 ZNF423 POGZ FLNA RPGRIP1L SIN3A KIF1BP HCCS HRAS IGBP1 KRAS LETM1 MAF NRAS TBX22 POLR1D TMEM216 MBTPS2 TMEM138 SUFU BCOR MKS1 CHD7 PTCH1 RB1 RBP4 ACTB BMP4 TCOF1 TFAP2A NSD2 NELFA WNT3 NAA10 PTCH2 POLR1C SEMA3E
C0240083	joint abnormality	DisGeneNet	EMG1 GHR LBR NT5E PTPN11
C0240182	Leukonychia	DisGeneNet	GJB2 PEX1 PEX6 PLCD1 TRPS1 CAST
C0240278	Lymphatic obstruction	DisGeneNet	ABCC9 CDK5 AKT1 FOXC2 SLC35D1 GATA2 GLA GUSB INPPL1 KIF11 LBR MPI NAGA SOX18 MAP2K1 PTEN PTPN11 PTPN14 BRAF VEGFC IKBKG
C0240295	Mandibular hypoplasia	DisGeneNet	ABCC9 GPC6 PQBP1 CDK5 CD96 SF3B4 ZMPSTE24 SPEG TRAIP EMG1 ZBTB18 CENPE CENPF PLK4 RAI1 CHL1 CPLX1 TXNL4A MAPRE2 CHRNA1 CHRND CHRNG COL1A1 COL1A2 COL2A1 COL3A1 COL9A1 COL9A2 COL9A3 COL10A1 COL11A1 COL11A2 COL13A1 CREBBP CTBP1 CTSK DHCR7 DHODH DNA2 DNMT3B DPAGT1 SLC26A2 DVL1 EDA EDN1 EDNRA ELN EP300 ERBB3 ERCC1 ERCC2 AKT1 ERCC5 ERCC6 EXT2 EZH2 FBN1 FGF3 FGFR1 FGFR2 ICK RAB3GAP1 RAB18 CEP152 FLII AN…
C0240310	Hypoplasia of the maxilla	DisGeneNet	SF3B4 SEC23A STAMBP COL2A1 COL11A1 CREBBP EDA EDNRA EP300 AKT1 ERF FBN1 FGD1 FGFR1 FGFR3 FGFR2 FLNB ORC6 ALX3 RAB3GAP2 POLR1A KIF1BP ZBTB20 GJA1 GLI2 IL11RA IRF6 KCNJ2 LBR LRP6 SMAD4 MMP2 MSX1 ORC1 PAX3 PAX9 POLR1D ZDHHC9 PDE4D RAB23 PIK3CA PITX2 PRKAR1A PTCH1 PTEN RPS6KA3 BGN SKI BMP2 TCOF1 TGFA TWIST1 UBE3A SUMO1 WNT10B KDM5C AXIN2 RUNX2 TP63 DCHS1 EFTUD2 POLR1C CDC6 MAFB MED12 SLC12A6
C0240340	Microdontia (disorder)	DisGeneNet	CDH3 SEC23A EDAR DLX3 EDA ELN EVC EYA1 FGF3 FGFR1 CHSY1 FOXC1 ATP6V0A2 B3GAT3 AMELX TBL2 GHR GJA1 GTF2I IDUA IRF6 LIMK1 LRP6 LTBP3 MSX1 ORC1 P4HB SMARCAL1 PAX9 MLXIPL IFT52 PCNT DYNC2LI1 PIGA NOP10 NHP2 NECTIN1 RAP1A RAP1B RBBP8 RFC2 SIX1 TFAP2A TGFA C1R C1S TRPS1 SUMO1 KDM6A CLIP2 WNT10B KMT2D AXIN2 TP63 BAZ1B RECQL4 EIF2AK3 CHST3 GTF2IRD1
C0240379	Open mouth	DisGeneNet	SLC9A6 RAI1 IL1RAPL1 ELN AKT1 PLXND1 FLII ANKLE2 PIGN SIN3A GBA FOXP1 POMT2 HNRNPK KCNJ6 MGAT2 NRAS PAK3 MLXIPL PDE4D PIGT DGCR8 MAGEL2 ATRX KIF1A AHI1 PPP2R1A PPP2R5D CCDC88A PRKAR1A PURA REV3L RPS6KA3 SLC6A8 SLC16A2 SOX11 DST BRAF TBX1 TCF4 SLC35A2 DGCR6 DGCR14 MED12 DGCR2
C0240414	Hypoplasia of muscle	DisGeneNet	FLNA ATP6V0A2 GLE1 SLC16A2 MAP3K7
C0240421	Muscle weakness progressive	DisGeneNet	POLG2 COQ2 YARS2 PCNA PEX1 PEX6 PEX10 PEX12 PEX13 PEX14 POLG PEX26 PRPS1 PEX19 PEX2 PEX5 TNNT1 TPI1 PEX3 PEX11B VAPB PEX16
C0240479	Neck muscle weakness	DisGeneNet	CFL2 CHRNA1 CHRND CHRNE CRYAB DES SYNE1 GFPT1 LMNA MTM1 MUSK MYH2 MYH7 ACTA1 TPM2 TPM3 PABPN1
C0240538	Convex nasal ridge	DisGeneNet	ZMPSTE24 TRAIP RNASEH2A CENPE PLK4 CPLX1 COL1A1 COL1A2 COL3A1 CREBBP CTBP1 DNA2 EP300 ERF FGFR3 FGFR2 CEP152 LETM1 LMNA ASPH NBN PCNT MBTPS2 PEPD ATP7A FGFRL1 POLD1 ATR RBBP8 RMRP TBCE THRB TWIST1 NSD2 WRN XRCC4 RUNX2 BANF1
C0240543	Bulbous nose	DisGeneNet	ABCC9 PQBP1 ALG3 AP4B1 SRCAP AP4S1 COL2A1 COL11A2 COMT CPT2 ECE1 EXT1 FBN1 FOXG1 CAMTA1 SATB2 FMR1 OBSL1 AP4E1 KIF1BP GJA5 GJA8 RBMX GP1BB EFEMP2 KCNJ2 LTBP3 ARVCF MMP2 ALDH6A1 SMARCAL1 DGCR8 PACS1 RREB1 SC5D BRAF TBX1 TRPS1 HIRA UFD1L DGCR6 DGCR14 AP4M1 ECEL1 SEC24C CUL7 MED12 DGCR2
C0240547	Nose deformity	DisGeneNet	HGD LRP4 SOST SHH
C0240635	Byzanthine arch palate	DisGeneNet	GNE PQBP1 ALG3 CD96 IRX5 SPEG APC2 EBP CFL2 CHL1 CLP1 ERLIN2 CHRNA1 CHRNB1 CHRND CHRNE CHRNG COL6A1 COL6A2 COL6A3 COL12A1 COL13A1 CPT2 CREBBP CTNND2 DBH DDX11 ECM1 EFNB1 MEGF8 EP300 AKT1 EYA1 FBN1 FBN2 FGFR1 FGFR3 FGFR2 FH RAB3GAP1 RAB18 FLNA SATB2 SPECC1L TGDS KAT6B CLCF1 ATP6V0A2 PIGN RAB3GAP2 NIPBL SIN3A SETBP1 TCTN3 GATA4 GBA SLC17A5 GFPT1 PCLO ANK1 SETD2 ANKRD11 DSE PSAT1 EFEMP2 HBA1 HBA2 HN…
C0240671	Partial thromboplastin time increased (finding)	DisGeneNet	F2 F5 F8 F9 F10 F11 F12 GGCX KLKB1 PMM2 DPM1
C0240679	Pelvic girdle muscle atrophy	DisGeneNet	TRIM32 SGCB VCP
C0240701	Small penis	DisGeneNet	ICK SIN3A GATA4 OPHN1 TACR3
C0240735	Personality change	DisGeneNet	EIF2B1 VPS13A CHMP2B GRN TBK1 HTT LMNB1 MAPT NR4A2 ATP7B TREM2 PRNP PSEN1 TYROBP VCP PLA2G6 SQSTM1 EIF2B4 EIF2B3 EIF2B2 EIF2B5 TBX18 SNCAIP
C0240783	Elevated plasma renin	DisGeneNet	CLCNKB CYP11A1 CYP11B2 HSD3B2 KCNJ1 KCNJ10 NR3C2 SLC12A1 SLC12A3
C0240896	Fundus coloboma	DisGeneNet	YAP1 ZNF423 RPGRIP1L PAX2 TBX22 TMEM216 TMEM138 BCOR CHD7 RBP4 ACTB SALL1 BMP4 TFAP2A NAA10 PIGL SEMA3E KIAA0586
C0240897	Retinal exudates	DisGeneNet	NR2E3 PNPLA6 TREX1 TSPAN12 LRP5 MTTP PRPH2 ROM1 SAG ATXN7 FZD4
C0240912	Vertical Talus	DisGeneNet	ZMPSTE24 EMG1 CHRNG ERCC1 ERCC2 ERCC5 ERCC6 FGFR2 FLNA OBSL1 PHGDH PSAT1 HOXD10 LMNA MUSK MYH3 PEX1 POR RAPSN TNNI2 TNNT3 TPM2 WRN CUL7 KIF14
C0240914	Romberg's sign positive	DisGeneNet	FLVCR1 POLG TBP MFN2
C0240953	Winged scapula	DisGeneNet	SEPT9 DES EYA1 FHL1 FLNA OBSL1 ATP6V0A2 FRG1 KCNJ2 LMNA MYH7 PAX1 PAX3 PTPN11 RAF1 SGCB SGCD BRAF TPM2 TRPS1 VCP CAPN3 CUL7
C0240991	Ataxia Sensory	DisGeneNet	EGR2 GPI FLVCR1 MPZ PMP22
C0240997	Decreased serum ceruloplasmin	DisGeneNet	AP1S1 CP COG2 SLC33A1
C0241005	Creatine phosphokinase serum increased	DisGeneNet	GNE DNAJB6 TSFM POMT1 RBCK1 B4GAT1 LDB3 CHKB POLG2 COL4A1 COL6A1 COL6A2 COL6A3 CPT1A CPT2 CRYAB DAG1 DMD DNA2 AGL DNM2 ELN EMD ENO3 FKTN FHL1 TRIM32 SETX LPIN1 FLNC SYNE2 VPS13A SYNE1 SMCHD1 ISCU FRG1 GAA TBL2 B4GALT1 COQ2 GTF2I GMPPB POMT2 DMGDH HINT1 HNRNPA2B1 HSPG2 AR ITGA7 ACADVL KCNA1 LAMA2 LAMP2 LDHA LIMK1 LIPE LMNA COX1 COX2 COX3 ND1 ND4 ND5 ND6 TRNF TRNH TRNL1 TRNQ TRNS1 TRNS2 TRNW MVK MY…
C0241011	Low serum estradiol levels	DisGeneNet	ZMPSTE24 CYB5A CYP17A1 NR0B1 ZFPM2 FSHB FSHR NR5A1 GATA4 PSMC3IP LEP LEPR LMNA MAP3K1 DHH WWOX POR SOX9 SRY VAMP7 CTDP1 BMP15
C0241013	Serum ferritin increased	DisGeneNet	CP FTH1 FTL SLC40A1 HBB HFE GLRX5 SLC25A38 STEAP3 PRF1 BCS1L STXBP2 TFR2 SLC7A7
C0241054	Skin bulla	DisGeneNet	TCIRG1 IKZF1 CLCN7 CCR1 COL7A1 COL17A1 CPOX CSTA DKC1 ECM1 GATA1 TINF2 GJA1 GJB3 SNX10 HLA-B HLA-DQB1 HLA-DRB1 FAS IL10 IL12A AQP5 KIT KRT1 KRT5 KRT6A KRT6B KRT10 KRT14 KRT16 KRT17 LAMA3 LAMB3 LAMC2 MEFV MMP1 PARN RTEL1 ERAP1 PLEC PPOX WRAP53 NOP10 FERMT1 SLC39A4 NHP2 STAT4 TERC TERT TLR4 C4A UROS KLRC4 IKBKG TNFSF11 TGM5
C0241074	Skin hyperelastic	DisGeneNet	AKT3 PRDM5 B4GALT7 COL1A1 COL1A2 COL3A1 COL5A1 COL5A2 FGD1 FGF10 FGFR3 FGFR2 KRAS PAX2 PDGFRB PLOD1 ATP7A RIN2 FKBP14 MAP2K1 MAP2K2 PTPN11 PYCR1 ALDH18A1 RAF1 RIT1 SKI BRAF TNXB C1R C1S SLC7A7
C0241128	Nikolsky sign	DisGeneNet	IKZF1 DSG1 DSP ATP2C1 HLA-B JUP
C0241148	Cutaneous plaque	DisGeneNet	TMC6 CTLA4 LOR TNFRSF1B CD28
C0241157	pustule	DisGeneNet	CTSC TMC6 ECM1 EGFR IL36RN FERMT1 SLC39A4 ADAM17 PSTPIP1 LPIN2
C0241178	Velvety skin	DisGeneNet	PRDM5 COL1A1 COL1A2 COL3A1 COL5A1 COL5A2 EDA ELN EFEMP2 KIF22 PAX2 MLXIPL PLOD1 ATP7A FKBP14 SPARC TNXB
C0241181	Fragile skin	DisGeneNet	COL1A1 COL3A1 COL5A1 COL5A2 COL7A1 DSP EXPH5 ITGA6 ITGA3 ITGB4 JUP PDGFRB PKP1 PLEC FERMT1 PRKACA UROD ADAMTS2
C0241185	Smooth muscle antibodies positive	DisGeneNet	FAS FASLG CASP10
C0241210	Speech Delay	DisGeneNet	HUWE1 MKRN3-AS1 LRPPRC AASS ATP6AP2 SF3B4 AP4B1 RAI1 ZMYND11 SDCCAG8 MAPRE2 CHKB TPP1 ADK CP CREBBP ADSL DAG1 DLG3 AGA DPYD DPYS EP300 CLN8 EZH2 FKTN FGFR1 MYT1L IQSEC2 FLII FLNA PMPCA CAMTA1 SATB2 AFF2 KAT6B ATP6V0A2 LEMD3 NPAP1 FTSJ1 FRA16E GALE NIPBL GAMT SIN3A SH2B1 IFT172 TINF2 GATM SLC17A5 BSCL2 FOXP1 GRIN2A HSD17B10 IGF1R ACADS IPW KCNJ10 L1CAM MECP2 MEF2C MEIS2 KMT2A ASPA NDN NF1 OPHN1 AL…
C0241237	Difficulty standing	DisGeneNet	TFG CYP27B1 VDR
C0241240	Tall stature	DisGeneNet	APC2 AGPAT2 CYP11B1 CYP19A1 DNMT3A ABAT EZH2 FBN1 GPC4 FGFR3 TRIM32 BSCL2 GPC3 SETD2 LHCGR LRP4 MC2R MGAT2 NFIX NPR2 SOST PLOD1 POR AGGF1 PTCH1 SLC6A8 SMS SRY TGFB2 TGFB3 TGFBR1 TGFBR2 CBS AIP
C0241267	Absence of subcutaneous fat	DisGeneNet	KCNJ6 LMNA CAV1
C0241355	Small testicle	DisGeneNet	SRA1 PQBP1 CDKN1C SEMA3A CFTR SDCCAG8 CHRM3 CYB5A CYP11A1 CYP11B1 CYP17A1 DAZ1 DKC1 DUSP6 NR0B1 FBN1 FGF8 FGFR1 RAB18 PHF8 FMR1 ZFPM2 FLRT3 FSHB NR5A1 NSMF PHGDH GATA4 GLI2 GLI3 GNRH1 GNRHR HSD3B2 HSPG2 ANOS1 KCNJ6 KISS1 LEP LEPR LHCGR MAP3K1 OTX2 SYCP3 MBTPS2 WWOX POR POU1F1 ATRX IL17RD SLC29A3 SLC39A4 CHD7 POLR3B AXL PROP1 BBS1 BBS4 RBMY1A1 SOX3 SOX9 SOX10 SRY VAMP7 TAC3 TACR3 TAF4B TSPY1 MKKS …
C0241358	Increased testosterone	DisGeneNet	FSHR LMNA WNT4 POR
C0241395	Spatulate thumbs	DisGeneNet	FLNB B3GAT3 CHST3
C0241397	Triphalangeal thumb	DisGeneNet	SF3B4 GLI3 HOXD13 RPL11 RPL15 RPS19 SALL1 TBX5 TP63
C0241423	Atrophy of tongue	DisGeneNet	NOP56 COL7A1 FRG1 EXOSC3
C0241438	Tongue nodules	DisGeneNet	ECM1 TCTN3 OFD1
C0241442	Protrusion of tongue	DisGeneNet	CHUK DNMT3B VPS13A GATA1 CCDC22 MGAT2 PEX1 ATRX PTH1R UBE3A NRXN1
C0241521	Ulnar deviation of hand	DisGeneNet	COMP ICK LBR MUSK PAX3 PEX1 RBM28 RAPSN MAFB
C0241577	Catecholamines urine increased	DisGeneNet	ALK LMO1 MYCN TOP2A PHOX2B
C0241654	VALVULAR ABNORMALITY	DisGeneNet	EVC FLNA GALNS GLB1 GUSB IDS IDUA LETM1 ARSB DYNC2LI1 NSD2 NELFA
C0241688	Loss of peripheral vision	DisGeneNet	CNGB1 CRX GUCY2D PCYT1A PDE6A
C0241700	Voice Fatigue	DisGeneNet	DCTN1 HSPG2 TRIM37 NR4A2 SYNJ1 SNCAIP DNAJC6
C0241703	High pitched voice	DisGeneNet	ZMPSTE24 SRCAP CTNND2 ERCC4 FMR1 POC1A GHR HSPG2 LMNA TRIM37 ORC4 P4HB SMARCAL1 PCNT POLD1 RIN2 BLM XRCC4 SERPINH1 SEMA5A ADAMTSL2 SEC24D MED12
C0241772	Reflex Deep Tendon Absent	DisGeneNet	DNM1L CDK5 SPEG NDRG1 SPTLC1 CFL2 RAI1 PNPLA6 ADCY6 PNKP LYST CNTN1 COL12A1 COX6A1 AARS DNM2 JAG1 TYMP EGR2 ERCC6 FKTN FHL1 TRIM32 KIF1B LPIN1 VPS13A BICD2 TRIM2 PIK3R5 PDSS1 GAA CHMP2B HSPB8 GJB1 BIN1 FLVCR1 ALG6 POMT2 DNAJB2 HSPB1 IGHMBP2 KARS LAMA2 LAMB2 LMNA MARS ASAH1 MPV17 MPZ MTM1 NEB NEFL ATP1A3 OCRL ACO2 DCAF8 PEX1 PMP22 POLG GDAP1 FAM134B KIF1A APTX RMND1 PRNP PRPS1 ACTA1 PEX2 PEX5 RYR1…
C0241775	Organic aciduria	DisGeneNet	GATM HLCS PCCA PCCB MPC1 BTD
C0241816	Global brain atrophy	DisGeneNet	RAB3GAP2 PRNP PSAP RNF113A PLA2G6 ST3GAL5 AIMP1
C0241910	Hepatitis Autoimmune	DisGeneNet	ALDOB CXCL1 IFNG IL2 IL4 IL5 IL6 IL9 IL10 IL13 IL18 LEP IL22 CCL2 CCL5 TGFB1 C1S
C0241961	Angiomyolipoma of kidney	DisGeneNet	CDKN1B TSC1 TSC2
C0242184	Hypoxia	DisGeneNet	ALDH1L1 ADK CPA2 CS CTRB1 SARDH AHCY EGR1 ESD ALDOB GAPDH GNAS APOA1 ACADVL MPO ATF4 NME1 NOS1 NOS3 NPPA ATP5B PCK2 PDYN PLAT POMC ACTB RPS2 RPS14 BDNF SOD2 TFPI TKT CA9
C0242216	Biliary calculi	DisGeneNet	GNAS HMGCR ABCG8 CCK
C0242231	Coronary Stenosis	DisGeneNet	ABCA1 ELN HRH2 MYH7 NPPA MLXIPL PRKCE
C0242339	Dyslipidemias	DisGeneNet	CETP AHR TNPO3 HP APOB APOE IL12A IL12RB1 IRF5 LDLR LEPR LIPE LPL TRNE TRNK TRNL1 ANGPTL4 PLTP ATP7B POU2AF1 PPARA PPARG TMEM57 ABCG5 SPIB XRCC4 NEIL1 DNAH11 VNN1 TNFSF15
C0242343	Panhypopituitarism	DisGeneNet	GLI2 GLI3 PROP1 PTCH1 SOX3
C0242350	Erectile dysfunction	DisGeneNet	GRIN3A DUSP6 EDN1 EDNRA ABCD1 FGF8 FGFR1 FMR1 NSMF GNRH1 GNRHR GUCY1A3 HEXB HFE ANOS1 KISS1 LMNB1 MEN1 NOS3 CHD7 PRL BCL2 BCL2L1 SHBG TAC3 TACR3 TTR VEGFA VIP FGF17 AIP HS6ST1
C0242383	Age related macular degeneration	DisGeneNet	C1QTNF5 ERCC6 SLC16A8 ABCA4 CFH CFI APOE ARMS2 RPGR CFB NMNAT1 TIMP3 TLR4 C2 C3 C9 VEGFA TNFRSF10A SQSTM1
C0242387	Mandibulofacial Dysostosis	DisGeneNet	EDNRA POLR1D TCOF1 EFTUD2 POLR1C
C0242422	Parkinsonian Disorders	DisGeneNet	ATP6AP2 WDR45 PARK7 CLN3 LRRK2 CP PARP1 DCTN1 DDC DRD2 ALDH1A1 VPS13A DNAJC13 FMR1 ATP13A2 FTL GBA GCH1 GDNF HTRA2 GRN GSR APOE APP MAPT MECP2 ATP1A3 NGF NR4A2 PARK2 PDGFB PDGFRB PDYN POLG PPP2R2B SLC30A10 PRKCD PRL PRNP PSEN1 PTS PINK1 SLC6A3 SLC18A2 SLC20A2 SNCB SNCA TBP TH PLA2G6 PRKRA ALDH1A2 SYNJ1 XPR1 SNCAIP DNAJC6
C0242488	Acute Lung Injury	DisGeneNet	EDN1 CXCL2 APOA1 ICAM1 FAS FASLG ASCL1 MYLK NFE2L2 PPARG TFF1 TFF2 TGFB1 TXN VIP CAT ACVR1 IL1RL1
C0242528	Azotemia	DisGeneNet	COL4A3 GH1 REN
C0242567	Opsoclonus	DisGeneNet	TCIRG1 CLCN7 SNX10 NME1 TNFSF11
C0242584	Autoimmune thrombocytopenia	DisGeneNet	ADA CR2 CTLA4 TNFRSF13B GALC ICOS FAS FASLG NFKB1 NFKB2 PNP NRAS ACP5 PRKCD TPP2 KDM6A KMT2D CASP10 TNFSF12 CD19 MS4A1 CD81
C0242647	Mucosa-Associated Lymphoid Tissue Lymphoma	DisGeneNet	MALT1 FOXP1 BIRC3 IGH BCL10
C0242698	Ventricular Dysfunction Left	DisGeneNet	ADCY5 CSF3 ADRB2 AGT EPHX2 FAS IL6 INS NR3C2 ATM ATP1A3 NPPB ATP2A2 PLAT PLN ITLN1 SOD2 TNNT2 VDAC1
C0242706	Hyperoxia	DisGeneNet	CYP1A1 AHR TNFRSF1A
C0242788	Breast Neoplasms Male	DisGeneNet	CHEK2 TOX3 AR RAD51B
C0242973	Ventricular Dysfunction	DisGeneNet	ADORA1 ADORA2A ADRB1 DMD ALDH2 GAA TNF
C0242979	Muscle Fatigue	DisGeneNet	AMPD1 DMGDH RRM2B SERPINA6
C0243026	Sepsis	DisGeneNet	ADM CSF3 ANGPT1 HMGB1 IFNA2 IFNG CXCR2 IL10 LBP LTA MIF MMP9 NOS2 NOS3 MAPK1 MAPK3 PROC TGFB1 TLR4 TNF CASP3
C0243050	Cardiovascular Abnormalities	DisGeneNet	SEC63 COL6A1 COL6A2 COL6A3 SLC26A3 AGT DSP EDN1 EDN3 ANKS6 AKT1 FGF8 FOXC2 FLI1 GATA2 GDNF HIC1 IGF2 ASCL1 MYH7 NF1 NOS2 PAFAH1B1 PIK3CA PRKCSH PTEN RET BDNF STRA6 YWHAE PHOX2B
C0259817	Xerosis	DisGeneNet	ADA CDK4 CDKN2A CDKN2B CDKN2D EDAR ERCC8 CTLA4 DDB2 EDA ABCA1 ERCC2 ERCC3 ERCC4 ERCC5 ERCC6 ALDH3A2 DOLK ALOX12B FUCA1 POT1 ABCA12 TINF2 GJA1 GJB3 GNA11 IL2RG IL7R INSR KRAS LIG4 STS MC1R MGMT MITF TRPM1 NAGA PAH PCNT MBTPS2 PEPD PEX7 PHYH PKP1 ATP7A POLH TERF2IP SLC39A4 CHD7 MAP2K1 MAP2K2 RAF1 RAG1 RAG2 RMRP SAT1 SLC5A5 BRAF ELOVL4 TERT TGM1 THRA TNFRSF1B TRH TSHR UBE2A XPA XPC PAX8 BAP1 CASR IK…
C0260662	Hearing problem	DisGeneNet	NIPBL TTPA SRRM4
C0262361	abnormal growth	DisGeneNet	COL1A1 COL2A1 CTNS CYP21A2 DBT ACAN ELANE FGFR2 GNS HGD AR KCNH1 KCNJ2 LRP5 MGP TRNC COX1 COX2 COX3 CYTB ND1 ND5 ND6 TRNF TRNK TRNL1 TRNQ TRNS1 TRNS2 TRNV TRNW PDGFRB BCKDHA BCKDHB SGSH
C0262374	Stricture of anus	DisGeneNet	SPECC1L GRIP1 PIGN MNX1 NBN PITX2 RIPK4 SALL1 SMO TBX3 KDM6A KMT2D MED12
C0262404	Cerebellar degeneration	DisGeneNet	BCAP31 ALG3 STUB1 COG5 SLC9A6 NOP56 RNASEH2A FARS2 PLK4 PNPLA6 AFG3L2 POLR3A WDR45 PNKP COL4A1 CTSD ADSL CYP27A1 DNMT1 EEF2 CLN8 ERCC3 ERCC6 SPG20 FMR1 SYNE1 AP4E1 PIK3R5 ATXN10 NDUFAF3 ABHD12 COQ2 PCLO GRID2 GRN NDUFAF4 GRM1 HTT STT3A KCNC3 KCND3 KCNJ10 MAN2B1 ATXN3 MRE11 MVK MYH3 NDUFA1 NDUFB3 NDUFB9 NDUFS1 NDUFS2 NDUFS3 NDUFV1 NDUFS4 NDUFS6 NDUFV2 OPA1 ACO2 EXOSC3 SEPSECS NDUFAF1 PCNA LIPT1 PT…
C0262431	Compression fracture of vertebral column	DisGeneNet	CRTAP DKK1 GBA LRP5 MMP2 NOTCH2 P4HB SERPINF1 PYCR1 SPARC UROS WNT1 SQSTM1 AIP
C0262444	Dental abnormalities	DisGeneNet	CDH3 ZMPSTE24 CTCF RAI1 GJB6 EDAR KCNQ1OT1 COL2A1 COL11A1 CTSK DDB2 DHCR7 AHCY EFNB1 ERCC2 ERCC3 ERCC4 ERCC5 EXT1 EXT2 FBN1 FLNA ALPL GJA1 HBB HRAS IGF2 KRAS MECP2 MYH3 NRAS TNFRSF11B PIGT PITX2 SOX18 BCOR NECTIN1 RPS6KA3 SH3BP2 SMARCA4 SMARCB1 SMARCE1 SNRPB SOX11 MAP3K7 TFAP2A KDM6A XPA XPC CA2 ALMS1 KAT6A FGF23 KMT2D NAA10 ARID1A IKBKG TP63 CTDP1 LONP1 PTDSS1
C0262527	intermittent abdominal pain	DisGeneNet	CDKN1A CDKN1B CDKN2B CDKN2C ESR1 F12 HEXB LPL MEN1
C0262584	Carcinoma Small Cell	DisGeneNet	CYP2A6 MTOR PYCARD BIRC5 NPPA UGT1A1 SMARCA4 TP53 SCLC1
C0262587	Parathyroid Adenoma	DisGeneNet	CDKN1A CDKN1B CDKN2B CDKN2C MEN1 NF1 RET
C0262630	Reduced concentration span	DisGeneNet	AASS CREBBP EP300 IGF1 PAK3 CC2D1A AUH SOBP PLA2G6
C0262650	THYMUS ABNORMALITY	DisGeneNet	AK2 GRIP1 TBX1
C0262655	Recurrent urinary tract infection	DisGeneNet	FBLN5 CLDN16 SLC7A9 CHRM3 ELN FLVCR1 EFEMP2 MNX1 HOXA13 CFI ISL1 CIITA NBN PNP MLXIPL RFX5 RFXAP SLC3A1 BTK TNXB WFS1 RFXANK TP63 LRIG2
C0263401	Cutis marmorata	DisGeneNet	AKT3 DDX11 DHCR7 AGXT FBN1 FOXE3 PDSS1 NIPBL RBPJ LOX SMAD3 MYH11 MYLK NOTCH1 ADA2 PIK3CA SOX18 DLL4 PRKG1 RAD21 ACTA2 RPS6KA3 TGFB2 TGFB3 TGFBR1 TGFBR2 RNF113A MFAP5 SMC1A CBS SMC3 PTDSS1
C0263454	Chloracne	DisGeneNet	TOB1 CDK6 CDKN1B CREM CX3CR1 GADD45A EGFR FRMD3 ZNF683 GSTM1 GSTM3 HBA1 HBA2 HBB HBD HBG1 ITGB2 KRT17 OSM NT5C3A SERPINB9 CYCS INTS13 PTGER4 RPA1 RSU1 TGM1 BTG2 AHNAK ANKRD55 EPPK1 RAB11A CD28
C0263485	Clastothrix	DisGeneNet	SPINK5 ASL SKIV2L TTC37
C0263490	Brittle hair	DisGeneNet	CDH3 PQBP1 LPAR6 ZMPSTE24 CDSN SEC23A GJB6 SPINK5 EDA ERCC2 ERCC3 KRAS KRT81 KRT83 KRT85 KRT86 MAP2K1 MAP2K2 BCS1L SKIV2L BRAF RNF113A CBS RECQL4 TTC37
C0263491	Pili Torti	DisGeneNet	CDH3 KRT85 LMNA NECTIN1 BCS1L WRN
C0263498	Premature canities	DisGeneNet	ZMPSTE24 DKC1 EDN3 EDNRB ELN PTPN22 TINF2 FAS LMNA KITLG MITF MYO5A ATM PARN PAX3 MLXIPL RTEL1 RAB27A SNAI2 SOX10 TERC TERT TFAP2A WRN RECQL4
C0263504	Alopecia totalis	DisGeneNet	GJB6 MBTPS2 RIPK4
C0263505	Alopecia universalis	DisGeneNet	DSP LMNA HR VDR
C0263523	Micronychia (disorder)	DisGeneNet	ALG3 STAMBP GJB6 ELN EVC GPC4 FGFR2 POC1A GPC3 IHH KCNH1 MSX1 MLXIPL ATP6V1B2 PIGA RIPK4 NOP10 PIGV NHP2 GDF5 OFD1 TP63 ZNF592 ADAMTSL2
C0263537	Onychogryposis	DisGeneNet	CTSC GJB6 INSR KRT5 KRT6A KRT6B KRT14 KRT16 KRT17 PLEC ADAM17 IKBKG TP63
C0263870	Narrowing of intervertebral disc space	DisGeneNet	COL2A1 LTBP3 CHST3
C0264080	Juvenile osteoporosis	DisGeneNet	DKK1 LRP5 WNT1 WNT3A
C0264112	Wedging of vertebra	DisGeneNet	COL2A1 COMP AGA FLNB GLB1 NPR2 SERPINF1 DYM PYCR1
C0264133	Acquired flat foot	DisGeneNet	SEC23A RAI1 CTSC B4GALT7 COL1A1 COL1A2 COL2A1 COL5A1 COL5A2 CREBBP CRKL ELN EP300 FBN1 FOXG1 IQSEC2 FLI1 FLII FLNA FLNB FMR1 ATP6V0A2 B3GAT3 TBL2 GRM1 GTF2I HSPG2 LIMK1 LMNA LMX1B SMAD3 MGAT2 MMP2 ZDHHC9 PEX6 PLOD1 ATP7A RIN2 ATR ATRX FKBP14 PACS1 MAPK1 RFC2 BCR RPS6KA3 RYR1 SALL1 SBF1 SKI SLC16A2 TCF4 TGFB2 TGFB3 TGFBR1 TGFBR2 TNXB TRPS1 UBE2A VLDLR CLIP2 ALMS1 RAB7A GAN GDF5 CUL4B BAZ1B CRLF1 C…
C0264142	Spade-like hand	DisGeneNet	RAI1 COL2A1 FBN1 GPC4 FGD1 FGFR1 GATA1 GPC3 IHH LBR DYM BCOR PRKAR1A PTH1R RPS6KA3 OFD1
C0264169	Saddle nose	DisGeneNet	EBP FOXC1 FBXL4 NFKBIA SOST RECQL4
C0264172	Barrel chest	DisGeneNet	COL2A1 ICK FUCA1 HRAS LBR LRP5 TNFRSF11B DYM TRAPPC2 TRIP11 EIF2AK3 CHST3
C0264303	Laryngomalacia	DisGeneNet	CREBBP EP300 FGFR2 KAT6B AFF4 AHDC1 HOXD13 LMNA ASAH1 NFIX POR RPL10 SOX9 LTBP4
C0264324	Calcification of trachea	DisGeneNet	EBP LBR DDR2
C0264353	Bronchomalacia	DisGeneNet	FGFR1 FGFR2 FLNB HRAS ORC4 POR LTBP4
C0264423	Asthma Occupational	DisGeneNet	CDH17 TENM3 PTGS1 PTGS2 TGFB1 TNF HERC2
C0264611	Apraxia of Phonation	DisGeneNet	RAI1 GALT SRPX2 GRIN2A PACS1
C0264886	Conduction disorder of the heart	DisGeneNet	SLC19A2 AKAP10 POLG2 ERCC8 CPT1A CPT2 CREBBP NKX2-5 DES DMD ELN EP300 ERCC6 GPC4 FHL1 FOXC2 SYNE2 KAT6B MTO1 GATA1 GLA GPC3 GNA11 GPX4 HCCS HFE HMBS HRAS KRAS LAMP2 LMNA ATP6 COX3 CYTB ND1 ND2 ND4 ND4L ND5 ND6 TRNE TRNK TRNL1 MYH6 MYH7 NRAS PCCA PCCB PEX7 PHYH TRPM4 TMEM70 PTPN11 RAF1 RASA2 RIT1 RPL5 RPL11 RPL15 RPL26 RPL35A RPS7 RPS10 RPS17 RPS19 RPS24 RPS26 RPS28 RPS29 SCN1B SCN5A SCNN1B SCNN1G…
C0264912	Left anterior fascicular block	DisGeneNet	TNNI3K TRPM4 SCN5A
C0265004	Dilatation of aorta	DisGeneNet	COL1A1 COL5A1 COL5A2 FBN1 TAB2 FLNB EFEMP2 HGD SKI
C0265202	Seckel syndrome	DisGeneNet	TRAIP CENPE PLK4 CEP152 PCNT ATR CENPJ RBBP8 ATRIP
C0265205	Robinow Syndrome	DisGeneNet	DVL1 DVL3 WNT5A
C0265213	Distal arthrogryposis syndrome	DisGeneNet	FBN2 MYBPC1 MYH3 MYH8 TNNI2 TNNT3 TPM2 FIG4
C0265215	Meckel-Gruber syndrome	DisGeneNet	RPGRIP1L B9D1 WDPCP TMEM216 MKS1 RPGRIP1 CC2D2A TMEM231 CSPP1 TCTN2 CEP290 B9D2 TMEM67
C0265219	Miller Dieker syndrome	DisGeneNet	HIC1 PAFAH1B1 YWHAE
C0265221	Walker-Warburg congenital muscular dystrophy	DisGeneNet	TMEM5 POMT1 B4GAT1 COL4A1 B3GALNT2 DAG1 FKTN POMT2 POMGNT1 ISPD FKRP POMK POMGNT2 LARGE1
C0265233	Cryptophthalmos syndrome	DisGeneNet	GRIP1 FREM2 FRAS1
C0265234	Branchio-Oto-Renal Syndrome	DisGeneNet	SIX5 EYA1 SIX1 TFAP2A
C0265241	Franceschetti-Klein syndrome	DisGeneNet	POLR1D TCOF1 POLR1C
C0265268	Adams Oliver syndrome	DisGeneNet	AOS EOGT RBPJ NOTCH1 DLL4 ARHGAP31 DOCK6
C0265269	Lacrimoauriculodentodigital syndrome	DisGeneNet	FGF10 FGFR3 FGFR2
C0265275	Jeune thoracic dystrophy	DisGeneNet	CEP120 IFT172 ATD DYNC2LI1 WDR60 IFT80 WDR19 DYNC2H1 TTC21B WDR34 IFT140
C0265287	Acromicric Dysplasia	DisGeneNet	FBN1 LTBP3 SMAD2 TGFB1 ADAMTSL2
C0265290	Metaphyseal chondrodysplasia	DisGeneNet	HDAC6 COL10A1 FGFR3 GPX4 MMP13 SBDS PTH1R RMRP
C0265294	Pyle metaphyseal dysplasia	DisGeneNet	CDKN1C COL2A1 GJA1 NKX3-2 RMRP SFRP4 TGFB1 RUNX2 LONP1
C0265313	Weill-Marchesani syndrome	DisGeneNet	FBN1 LTBP2 ADAMTS10
C0265319	Fibrous skin tumor of tuberous sclerosis	DisGeneNet	SEC23B AKT1 MSH6 HRAS KRAS KRT17 MEN1 MLH1 MSH2 NRAS PIK3CA PLCD1 PTEN SDHB SDHC SDHD TSC1 TSC2
C0265325	Turcot syndrome (disorder)	DisGeneNet	MSH6 APC MLH1 MSH2 PMS2
C0265331	Autosomal dominant hypohidrotic ectodermal dysplasia syndrome (disorder)	DisGeneNet	EDAR EDARADD TRAF6
C0265334	Pachyonychia Congenita	DisGeneNet	KRT6A KRT6B KRT16 KRT17
C0265338	Coffin-Siris syndrome	DisGeneNet	ARID1B SMARCA2 SMARCA4 SMARCB1 SMARCE1 SOX11 ARID1A
C0265341	Rieger syndrome	DisGeneNet	CPLX1 CTBP1 FOXC1 LETM1 PIK3R1 PITX2 FGFRL1 NSD2
C0265343	Jarcho-Levin syndrome	DisGeneNet	DLL3 RIPPLY2 MESP2 LFNG HES7
C0265529	Plagiocephaly	DisGeneNet	DYNC1H1 DPYS EFNB1 ERF FKTN FGFR3 FGFR2 ZBTB20 HRAS KRAS NRAS MBTPS2 PPP2R1A PIGV TCF12 TWIST1 ZIC1 KAT6A HERC2 MED12
C0265535	Trigonocephaly	DisGeneNet	CD96 FGFR1 C2CD3 GLI3 PTCH1 RB1 ACTB ZIC2 PDHX EFTUD2
C0265552	Congenital macrodactylia	DisGeneNet	AKT1 PIK3CA PTEN AIP
C0265554	Ectrodactyly	DisGeneNet	CDH3 SHFM5 DLX5 WNT7A WNT10B SEM1 TP63 BTRC
C0265563	Congenital dislocation of radial head	DisGeneNet	CD96 CHRNG CREBBP EP300 ERCC1 FLNA NIPBL KIF22 NOTCH2 ATR PRKAR1A SKI TBX15 NOG
C0265594	Congenital absence of hand	DisGeneNet	RBPJ NOTCH1 DLL4
C0265610	Congenital clinodactyly	DisGeneNet	MKRN3-AS1 CD96 SF3B4 STAMBP DVL1 EZH2 FGD1 FGFR3 PUF60 CHSY1 SPG20 CLCF1 NPAP1 ALX3 POC1A SIN3A TCTN3 KIF1BP PHGDH GCK GJA1 CCDC22 ANKRD11 IGF1 IGF1R INS PDX1 IPW KCNJ11 LMNA SMAD4 NDN ROR2 PAX3 PIK3R1 POR MAGEL2 ATRX BCOR MKS1 SLC29A3 MAP2K1 PTPN11 SNRPN BRAF SSR4 ABCC8 TCF4 WNT5A WNT7A MKRN3 RBM10 SMC1A NAA10 OFD1 DCHS1 HERC2 NOG CEP57 MED12
C0265642	Talipes Equinovalgus	DisGeneNet	FLNB B3GAT3 GDF5 CHST3
C0265654	Tarsal Coalition	DisGeneNet	FBLN1 FGFR3 CHSY1 FLNB MYH3 POR BMPR1B TNNI2 TNNT3 TPM2 GDF5 NOG
C0265660	Syndactyly of the toes	DisGeneNet	CD96 SF3B4 TBR1 RAI1 EFNB1 MEGF8 FBLN1 GPC4 FGFR1 FGFR2 IQSEC2 FLI1 FLII FLNA GRIP1 NIPBL SIN3A TCTN3 PHGDH GJA1 GPC3 GLI3 HOXD13 IRF6 KCNJ2 RAB23 ATP6V1B2 PIK3CA RIPK4 NECTIN1 RAD21 SC5D SHH BMP4 SMO TBX15 TWIST1 WNT7A WNT10B SMC1A TP63 SMC3 NOG HDAC4 FIG4
C0265677	Congenital hemivertebra	DisGeneNet	EBP DLL3 JAG1 PUF60 GLI3 MYH3 ROR2 SIX6 ORC1 MBTPS2 SUFU POR TMCO1 ATRX PTCH1 RAP1A RAP1B SOX2 TBX6 KDM6A WNT7A KMT2D IKBKG PTCH2 WASHC5
C0265695	Congenital fusion of ribs	DisGeneNet	SUFU TMCO1 PTCH1 PTCH2
C0265736	Congenital anomaly of nose	DisGeneNet	HGD LRP4 SOST SHH
C0265783	Congenital hypoplasia of lung	DisGeneNet	ZMPSTE24 CHRNA1 CHRND CHRNG COL2A1 ACE DHCR7 AGT SLC26A2 AGTR1 ETFA ETFB ETFDH FLNA SPECC1L GRIP1 KAT6B PIGN PHGDH FGF20 NPHP3 INVS GLE1 HSPG2 LBR LIFR LMNA MUSK MYOD1 NEK1 ATP5A1 PAX2 PEX1 PKHD1 WNT4 MKS1 WDR60 PTH1R RAPSN RARB REN RET RYR1 WNT3 MKKS LTBP4 ITGA8 KIAA0586
C0265886	Overriding aorta	DisGeneNet	FGFR2 TGDS HCCS
C0265908	Congenital atresia of pulmonary artery	DisGeneNet	GDF1 RBPJ NOTCH1 DLL4 FADD
C0265961	Erythrokeratodermia variabilis	DisGeneNet	GJB4 GJA1 GJB3 LOR
C0265965	Dyskeratosis Congenita	DisGeneNet	DKC1 TINF2 PARN RTEL1 GAR1 WRAP53 NOP10 NHP2 TERC TERT USB1 CTC1
C0265970	Porokeratosis Disseminated Superficial Actinic	DisGeneNet	FDPS MVD MVK SLC17A9
C0265974	Birthmark	DisGeneNet	CREBBP EP300 FANCA FANCC FANCD2 FANCE KIF1B SIN3A MSH6 IGF2 MEN1 KITLG MLH1 MSH2 NBN ATM NF1 PCNT PMS2 FANCL PTEN PTPN11 RAF1 RET SDHB SDHD BLM SOX10 TSC1 TSC2 KDM6A VHL KMT2D CBL MED12
C0265989	Congenital scar	DisGeneNet	COL7A1 COL17A1 COX7B RBPJ ITGA6 ITGB4 LAMA3 LAMB3 LAMC2 NOTCH1 PLEC DLL4 TFAP2A
C0265998	ANONYCHIA	DisGeneNet	COL2A1 COL17A1 DSP ZBTB20 RSPO4 ITGA6 ITGB4 JUP LAMA3 LAMB3 LAMC2 LMX1B ROR2 ATP6V1B2 PLEC RIPK4 SOX9 WNT7A TP63 NOG
C0266011	Accessory nipple	DisGeneNet	DHODH MEGF8 GPC4 GPC3 MASP1 PTEN TFAP2A IKBKG TP63 HDAC4 ZEB2
C0266013	Congenital hypoplasia of breast	DisGeneNet	SEMA3A DUSP6 ESR1 FGF8 FGFR1 ORC6 FLRT3 NSMF GNRH1 GNRHR ANOS1 KISS1 ORC1 ORC4 IL17RD CHD7 SOX10 TAC3 TACR3 TBX3 IKBKG TP63 HESX1 FGF17 HS6ST1
C0266034	Dens evaginatus	DisGeneNet	CREBBP EP300 CHSY1
C0266037	Peg-shaped teeth	DisGeneNet	DHODH EDA EVC FGF3 SATB2 MSX1 NFKBIA TP63
C0266039	Taurodontism	DisGeneNet	RAI1 DKC1 DLX3 EDA FLII TINF2 BRF1 PARN RTEL1 WRAP53 NOP10 NHP2 TERC TERT TP63
C0266050	Failure of exfoliation of primary tooth	DisGeneNet	CTSK FLNA KCNJ2 RAB23 BCOR PTH1R STAT3 TNFSF11
C0266052	Precocious exfoliation of primary tooth	DisGeneNet	TCIRG1 CTSC EDAR CLCN7 ALPL GJA1 SNX10 FERMT1 VDR TNFSF11 FIG4
C0266054	Premature tooth eruption	DisGeneNet	APC2 EVC SETD2 INSR LMNA
C0266061	Open Bite	DisGeneNet	ELN FGFR3 FGFR2 TBL2 GTF2I LIMK1 NOTCH2 ROR2 POLR1D SOBP PTEN RFC2 BRAF TCOF1 TWIST1 CLIP2 CUL4B RUNX2 BAZ1B POLR1C GTF2IRD1
C0266063	Deep overbite	DisGeneNet	EP300 EYA1 SIX1 UBB
C0266067	Posterior lingual occlusion of mandibular teeth	DisGeneNet	EP300 EYA1 SIX1 UBB
C0266111	Bifid tongue	DisGeneNet	GRIP1 ROR2 OFD1
C0266122	Cleft uvula	DisGeneNet	ALG3 TXNL4A B4GALT7 COL11A1 EDN1 EYA1 FGFR2 SPECC1L HYAL1 IRF6 TBX22 BCOR GRHL3 SIX1 SIX3 BMP4 SMS TBX1 TBCE TGFB3 TGFBR1 TGFBR2 UBB TP63 RECQL4 TTC37 EIF4A3
C0266174	Duodenal atresia	DisGeneNet	CENPF FOXF1 MYCN CHD7 SALL1 SEMA3E
C0266200	Microcolon	DisGeneNet	GUCY2C MYH11 SOX10 ACTG2
C0266292	Congenital anomaly of the kidney	DisGeneNet	RAI1 CREBBP DHODH EP300 FGFR2 TRIM32 SPECC1L LETM1 POR NSD2 NELFA RECQL4
C0266294	Unilateral agenesis of kidney	DisGeneNet	CDK6 SF3B4 CIT FREM1 PHC1 CEP152 ANKLE2 DSTYK FREM2 ANOS1 MBTPS2 PTPN11 RET STIL BMP4 TBX1 UPK3A XRCC4 FRAS1 CEP135
C0266295	Congenital hypoplasia of kidney	DisGeneNet	TXNL4A COMT DHCR7 JAG1 ELN PUF60 GRIP1 GLI3 GP1BB LRP4 ARVCF MUC1 PAX2 MLXIPL MBTPS2 PDE6D ATRX BCOR WDR60 PTEN REN ROBO2 RREB1 TBX1 HIRA UFD1L XRCC4 NAA10 DCHS1 TBX18 SEC24C KIF14
C0266298	Accessory kidney	DisGeneNet	DVL1 ITGA6 ITGB4 ROR2 WNT5A
C0266313	Allanson Pantzar McLeod syndrome	DisGeneNet	ACE AGT AGTR1 REN
C0266361	True Hermaphroditism (disorder)	DisGeneNet	HCCS SOX9 SRY WT1
C0266362	Ambiguous Genitalia	DisGeneNet	CYP17A1 AKR1C2 DHCR7 NR0B1 ICK ZFPM2 GRIP1 NR5A1 GATA4 B9D1 HSD17B3 MAP3K1 NEK1 WWOX RIPK4 POR ATRX WDR60 SOX3 SOX9 SRY VAMP7 BUB1B TSPYL1
C0266371	Streak ovary	DisGeneNet	NR0B1 ZFPM2 FSHR NR5A1 GATA4 PSMC3IP MAP3K1 PAX6 DHH WWOX SOX9 SRY VAMP7 WT1 BMP15
C0266383	Uterine Anomalies	DisGeneNet	LARS2 MKS1 SOX9 SRY BMP15
C0266387	Bicornuate uterus	DisGeneNet	SF3B4 DHCR7 GRIP1 SETBP1 MNX1 HOXA13 PAX2 RARB RET TNXB ITGA8
C0266393	Congenital duplication of uterus	DisGeneNet	HOXA13 WDR60 AXIN1
C0266399	Infantile uterus	DisGeneNet	CYB5A CYP11B1 CYP17A1 DUSP6 ESR1 FGF8 FGFR1 NSMF GNRH1 GNRHR HCCS IRF6 ANOS1 KISS1 DHH WNT4 CHD7 BMPR1B TAC3 TACR3 CLPP FGF17 HS6ST1
C0266411	Septate vagina	DisGeneNet	DHCR7 MNX1 BCOR
C0266423	Congenital anomaly of testis	DisGeneNet	NR2E3 TOPORS MERTK PRPF8 CNGB1 CNGA1 CRX SNRNP200 CRB1 ARL2BP ABCA4 PRPF6 FSCN2 PRPF31 IFT172 GUCA1B IDH3B IMPDH1 LMNA MAK NEK2 NRL IMPG2 PDE6A PDE6G PDE6B POMGNT1 BBS2 RBP3 PRPH2 RGR RHO RLBP1 ROM1 RP9 RP1 RP2 RPGR RPE65 SAG TUB TULP1 USH2A CLRN1 BEST1 CA4 OFD1 PROM1 PRPF4 PRPF3 LRAT IFT140
C0266427	Testicular regression syndrome	DisGeneNet	NR0B1 ZFPM2 NR5A1 GATA4 MAP3K1 WWOX SOX9 SRY VAMP7
C0266435	Congenital hypoplasia of penis	DisGeneNet	NR2E3 SRA1 MKRN3-AS1 TOPORS CDKN1C SEMA3A MERTK PRPF8 SDCCAG8 PNPLA6 IFT27 ERCC8 CNGB1 CNGA1 CRX CYB5A CYP17A1 DCX DHCR7 DHODH DUSP6 DVL1 ECE1 NR0B1 ERCC2 ERCC6 EXT2 FGF8 FGFR1 ICK RAB3GAP1 RAB18 TRIM32 SNRNP200 ZFPM2 CRB1 GRIP1 GPR161 KAT6B ARL2BP NPAP1 FLRT3 ABCA4 PRPF6 NR5A1 FZD2 RAB3GAP2 FSCN2 NIPBL SIN3A C2CD3 NSMF SETBP1 PRPF31 IFT172 GATA4 GHR BBS9 GLI2 GLI3 GNRH1 GNRHR ANK1 GUCA1B POMT2 H…
C0266444	Congenital absence of vas deferens	DisGeneNet	ADGRG2 CFTR AR
C0266456	Meningoencephalocele	DisGeneNet	POMT1 FKTN POMT2 LARGE1
C0266463	Lissencephaly	DisGeneNet	CDK5 KATNB1 DCX RAB3GAP1 RAB18 RAB3GAP2 PHGDH HIC1 KIF2A PAFAH1B1 PEX13 NDE1 ACTB YWHAE TUBA1A
C0266464	Polymicrogyria	DisGeneNet	AKT3 GPHN SF3B4 KATNB1 TUBB3 POMT1 CPT2 DAG1 ERCC1 FKTN FH RAB18 ATP6V0A2 RAB3GAP2 RTTN KIF1BP GPSM2 POMT2 HSD17B4 KIF5C MECP2 NSDHL TUBA8 PEX1 PEX6 PEX10 PEX12 PEX13 PEX14 PIK3CA PIK3R2 POMGNT1 PEX26 PTEN PEX19 PEX2 PEX5 TUFM TUBA1A PEX3 PEX11B CCND2 LARGE1 SNAP29 RECQL4 PEX16 KIAA0586 FIG4
C0266470	Cerebellar Hypoplasia	DisGeneNet	CDK5 STUB1 POMT1 CENPE CENPF B4GAT1 DKC1 ABAT ERCC1 ERCC6 ERF FKTN FGFR1 FGFR2 RAB3GAP1 FLNA PMPCA PHGDH TINF2 PCLO GPX4 CCDC22 BRF1 GPSM2 GMPPB POMT2 ITPR1 L1CAM LAMB1 ASNS MUSK OPHN1 PAFAH1B1 PARN PAX6 CHMP1A PIGT RTEL1 PIGA PI4KA PLG NDE1 MKS1 POMGNT1 FLVCR2 MAP2K2 RAPSN RBBP8 SIX3 SLC25A1 BUB1B TERC TERT VLDLR VRK1 RNF113A RBM10 CASK DPM2 LARGE1 ADGRG1 KIF14
C0266483	Pachygyria	DisGeneNet	CDK6 KATNB1 POMT1 CIT DCX DYNC1H1 PHC1 ETFA ETFB ETFDH FKTN FOXG1 RAB3GAP1 RAB18 CEP152 ANKLE2 ATP6V0A2 RAB3GAP2 KIF1BP POMT2 KIF2A NFIX PAFAH1B1 NSDHL PEX10 PIK3R2 ATR NDE1 RMND1 POMGNT1 PEX2 ACTB STIL VLDLR TUBA1A DCHS1 LARGE1 SNAP29 ZNF592 CEP135 FIG4
C0266484	Schizencephaly	DisGeneNet	COL4A1 EMX2 SHH SIX3
C0266491	Neuronal heterotopia	DisGeneNet	GPSM2 LAMB1 OFD1
C0266539	Congenital total cataract	DisGeneNet	CRYAA CRYBB2 CRYGB EPHA2 LEMD2 SIPA1L3 GCNT2 GJA8 HSF4 LIM2 LSS MIP NHS AGK FYCO1
C0266544	Microcornea	DisGeneNet	PLK4 RAI1 MAPRE2 CRYAA CRYBA4 CRYBB1 CRYBB2 CRYGC CRYGD JAG1 ERCC6 RAB3GAP1 RAB18 FLI1 FLII RPGRIP1L RAB3GAP2 NIPBL GJA1 GJA8 B9D1 HMGB3 HMX1 HSPG2 LMX1B MAF NHS OTX2 WDPCP TMEM216 RAB23 PITX2 PLOD1 BCOR MKS1 RAD21 SC5D BMP4 FOXL2 TBX15 BEST1 WNT3 SMC1A NAA10 SMC3 CTDP1 RECQL4
C0266548	Axenfeld anomaly (disorder)	DisGeneNet	JAG1 FOXC1 PITX2
C0266551	Congenital coloboma of iris	DisGeneNet	ABCB6 PAX6 SALL2 FZD5
C0266568	Persistent Hyperplastic Primary Vitreous	DisGeneNet	ATOH7 NDP BCOR FZD4
C0266589	Congenital ear anomaly NOS (disorder)	DisGeneNet	CDKN1C RAI1 KCNQ1OT1 POGZ SIN3A GCK HGD VSX1 IGF2 INS PDX1 KCNJ11 KCNQ1 KIT MMP2 MYH3 PLG DGCR8 NECTIN1 SNAI2 ABCC8 TBX1 TNNI2 TNNT3 TPM2 PXDN DGCR6 DGCR14 POLR1C DGCR2
C0266610	Preauricular dimple	DisGeneNet	CITED2 CPLX1 NKX2-5 CTBP1 JAG1 EYA1 GPC4 SPECC1L ZFPM2 GATA4 GATA6 GDF1 GJA5 GPC3 ANK1 KCNJ2 LETM1 PAX1 RAB23 FGFRL1 SIX1 TBX1 TFAP2A KDM6A NSD2 KMT2D EIF2AK3
C0266614	Bat ear	DisGeneNet	COL1A1 COL5A1 COL5A2
C0266617	Congenital anomaly of face	DisGeneNet	BCAP31 FBLN5 ZMYND11 B4GALT7 CHRNA1 CHRNA7 CHRND CHRNG COX7B ADSL DDC DPYS AHCY ELN ERCC2 ERF ETFA ETFB ETFDH FGFR2 FLNA FRA16E C2CD3 AUTS2 HIBCH GCDH GH1 GHR GLB1 HSD17B4 IGF1 IGF1R INSR L1CAM MANBA ALDH6A1 ASPH MRPS16 KCNK9 PDE6D KLF13 PEPD PEX12 PITX2 ATP7A POLE PPARG PPP1R3A PEX5 ALDH18A1 RAF1 RPL10 SOX11 SSR4 TBX15 ZIC2 CAV1 CTDP1
C0266619	Potter's facies	DisGeneNet	ACE AGT AGTR1 FGF20 NPHP3 PAX2 PKHD1 REN RET ITGA8
C0266623	Congenital anomaly of neck	DisGeneNet	ZMPSTE24 CHRNG ELN EMD TBL2 GTF2I LIMK1 DDR2 SUFU PPARG PPP1R3A PTCH1 RFC2 SLC16A2 CLIP2 PTCH2 BAZ1B GTF2IRD1 FIG4
C0266625	Preauricular sinus	DisGeneNet	CITED2 CPLX1 NKX2-5 CTBP1 JAG1 EYA1 GPC4 SPECC1L ZFPM2 GATA4 GATA6 GDF1 GJA5 GPC3 ANK1 KCNJ2 LETM1 PAX1 RAB23 FGFRL1 SIX1 TBX1 TFAP2A KDM6A NSD2 KMT2D EIF2AK3
C0266631	Accessory spleen	DisGeneNet	CPLX1 CTBP1 LETM1 MYCN FGFRL1 MKS1 NSD2
C0266642	Situs ambiguus	DisGeneNet	PQBP1 CITED2 MMP21 CFAP52 PKD1L1 DNAH5 EVC CFAP53 LRRC6 GDF1 DNAI1 NME7 NODAL OTX2 ZMYND10 DYNC2LI1 PRRX1 DNAAF5 ARMC4 DNAAF2 CFC1 SPAG1 LEFTY2 ZIC3 ACVR2B
C0266667	Cyclocephaly	DisGeneNet	OTX2 PRRX1 SHH SIX3
C0266781	Abnormal amniotic fluid	DisGeneNet	FLT4 GLE1 HADHA HADHB PKLR PMM2
C0266786	Short cord	DisGeneNet	ZMPSTE24 PHGDH LMNA MUSK RAPSN
C0267048	Glossoptosis	DisGeneNet	COL11A1 COL11A2 EDN1 FLNA TGDS NFIX SNRPB SOX9 BTK RBM10
C0267456	Villous atrophy of intestine	DisGeneNet	ALG3 SPINK5 IL2RA EPCAM CIITA MPI MYO5B FOXP3 PCSK1 RFX5 RFXAP SKIV2L STAT1 ADAM17 RFXANK TTC37
C0267566	Perirectal abscess	DisGeneNet	CYBA CYBB IL10RB ITGB2 NCF2
C0267812	Micronodular cirrhosis	DisGeneNet	CTNNB1 DGUOK APC IGF2R MET PDGFRL PIK3CA POLG TALDO1 TP53 AXIN1 CASP8
C0267818	Bile duct proliferation	DisGeneNet	RPGRIP1L NPHP3 HSD17B4 TMEM216 DCDC2 ABCB4 PHKG2 POLG MKS1
C0267834	Liver cyst	DisGeneNet	NPHP3 PKD1 PKHD1 OFD1
C0267952	Fibrosis of pancreas	DisGeneNet	NPHP3 PTRH2 WDR60
C0267963	Exocrine pancreatic insufficiency	DisGeneNet	CFTR CTNS JAG1 CLCA4 CELA3B GATA6 PDX1 SBDS DCTN4 PNLIP PRSS1 SPINK1 STX1A TGFB1
C0268079	Hyperphosphaturia	DisGeneNet	CLCN5 COX6B1 COX10 CTNS DMP1 EHHADH FASTKD2 ALDOB HNF4A MEN1 OCRL TACO1 ENPP1 ATP7B PTH1R SCO1 SLC2A2 SLC34A1 FGF23 CASR SLC9A3R1
C0268119	Combined molybdoflavoprotein enzyme deficiency	DisGeneNet	GPHN MOCS1 MOCS2
C0268128	Orotic aciduria	DisGeneNet	ARG1 ASL ASS1 UMPS SLC7A7
C0268157	Galactosuria	DisGeneNet	GALE GALK1 GALT TTC37
C0268237	Cytochrome-c Oxidase Deficiency	DisGeneNet	COX20 COX6B1 COX8A COX10 FASTKD2 COA3 COX1 COX2 COX3 TACO1 SCO1 COX14 SCO2
C0268306	Unconjugated hyperbilirubinemia	DisGeneNet	G6PD PKLR UGT1A1 RHAG
C0268307	Conjugated hyperbilirubinemia	DisGeneNet	SLCO1B1 ABCC2 TNPO3 VPS33B SLC17A5 SLCO1B3 IL12A IL12RB1 IRF5 ATP8B1 POU2AF1 SPIB ABCB11 TNFSF15
C0268312	Progressive intrahepatic cholestasis (disorder)	DisGeneNet	ATP8B1 ABCB4 ABCB11
C0268318	Cholestasis of pregnancy	DisGeneNet	ATP8B1 ABCB4 TNF ABCB11 NR1H4
C0268335	Ehlers-Danlos syndrome type 1	DisGeneNet	COL1A1 COL5A1 COL5A2
C0268336	Ehlers-Danlos syndrome type 2	DisGeneNet	COL1A1 COL5A1 COL5A2
C0268347	Ehlers-Danlos Syndrome Type VIII	DisGeneNet	C1R C1S EDS8
C0268350	Cutis Laxa Autosomal Dominant	DisGeneNet	FBLN5 ELN ALDH18A1
C0268351	Cutis Laxa Autosomal Recessive Type I	DisGeneNet	FBLN5 EFEMP2 LOX
C0268358	Osteogenesis imperfecta dominant perinatal lethal	DisGeneNet	CRTAP COL1A1 COL1A2 PPIB P3H1
C0268362	Osteogenesis imperfecta type III (disorder)	DisGeneNet	CRTAP COL1A1 COL1A2 SERPINF1 PPIB FKBP10 P3H1 BMP1 WNT1 SERPINH1 CREB3L1
C0268363	Osteogenesis imperfecta type IV (disorder)	DisGeneNet	CRTAP SP7 COL1A1 COL1A2 SERPINF1 PPIB TMEM38B FKBP10 SPARC WNT1
C0268374	Adult junctional epidermolysis bullosa (disorder)	DisGeneNet	COL17A1 ITGB4 LAMA3 LAMB3 LAMC2
C0268389	Amyloidosis familial visceral	DisGeneNet	FGA APOA1 LYZ B2M
C0268435	Renal Tubular Acidosis Type II	DisGeneNet	ALDOB OCRL PC SLC4A4
C0268446	Thyrotoxic periodic paralysis	DisGeneNet	KCNJ18 GABRA3 CACNA1S
C0268464	Transient hyperphenylalaninemia	DisGeneNet	GCH1 PCBD1 SPR
C0268483	Tyrosinemias	DisGeneNet	FAH HPD TAT
C0268534	Prolinuria	DisGeneNet	OPLAH SLC6A20 PRODH ALDH4A1
C0268559	Hyperglycinemia	DisGeneNet	GCSH GLDC AMT MUT PCCA PCCB
C0268568	Classic Maple Syrup Urine Disease	DisGeneNet	DBT BCKDHA BCKDHB
C0268569	Intermittent Maple Syrup Urine Disease	DisGeneNet	DBT BCKDHA BCKDHB
C0268583	Methylmalonic acidemia	DisGeneNet	CRABP2 ACSF3 MMACHC MMADHC GPD2 PTRF HCFC1 MUT SEPT2 CYCS SEPT11 ABCD4 SOD2 SUCLG2 SUCLA2 WISP3
C0268594	Glutaric aciduria	DisGeneNet	ETFA ETFB ETFDH GCDH HMGCL
C0268596	Multiple Acyl Coenzyme A Dehydrogenase Deficiency	DisGeneNet	ETFA ETFB ETFDH
C0268621	Hepatic methionine adenosyltransferase deficiency	DisGeneNet	SLC25A13 ADK AHCY FAH GNMT MAT1A TTC37
C0268630	Hyper-beta-alaninemia	DisGeneNet	MRPL3 FBXL4 ATP5A1 PNPLA8 PC PDHA1 TMEM70 CA5A PDHX
C0268654	Iminoglycinuria	DisGeneNet	SLC36A2 SLC6A19 SLC6A18 SLC6A20
C0268731	Renal glomerular disease	DisGeneNet	CTLA4 DNASE1L3 ACSL4 FN1 KCNE5 PTPN22 HLA-DPB1 APOE TRNE TRNK TRNL1 OCRL SMARCAL1 PRTN3 AMMECR1
C0268747	Diffuse mesangial sclerosis (disorder)	DisGeneNet	ADA LAMB2 ARHGDIA NPHS1 PLCE1 WT1 ZNF592
C0269011	Increased size of penis	DisGeneNet	CYP11B1 FGFR1 INSR KCNH1 LHCGR PTEN AIP
C0269269	Inversion of nipple (disorder)	DisGeneNet	DPAGT1 EZH2 HNRNPK ACOX1 PIGT PMM2 TBX3
C0270458	Severe major depression with psychotic features	DisGeneNet	FOS HTR2A MAOA SLC6A3 SLC18A2 TPH1 DTNBP1
C0270612	Leukoencephalopathies	DisGeneNet	TREX1 CLCN2 COL4A1 CSF1R DARS DPYD TYMP EIF2B1 RPIA MTHFR MTR NOTCH3 TREM2 POLG AUH TMEM70 CLN6 DARS2 HTRA1 SCP2 SDHA SDHD SPP1 TCN2 TYROBP EIF2B4 EIF2B3 EIF2B2 EIF2B5
C0270685	Cerebral calcification	DisGeneNet	RNASEH2A CTSC COL11A1 CTNNB1 DAG1 TIMM8A ERCC1 ERCC2 ERCC5 ERCC6 TINF2 GJA1 APP MGP COX1 COX2 COX3 ND1 ND4 ND5 ND6 TRNF TRNH TRNL1 TRNQ TRNS1 TRNS2 TRNW PAH PDGFB PDGFRB SUFU TREM2 SLC29A3 PTCH1 PTH QDPR SC5D SLC20A2 BRAF TSC1 TSC2 TYROBP CA2 PTCH2 SUCLA2 KRIT1 AP1S2 XPR1 GCM2
C0270790	Quadriparesis	DisGeneNet	ARFGEF2 COL4A1 GBE1 BSCL2 GJA1 LMNB1 PNP SQSTM1
C0270834	Complex partial seizure with impairment of consciousness	DisGeneNet	CLN8 PNPLA8 GAL RELN SCN1A TSC1 CACNA1D LGI1 FIG4
C0270846	Epileptic drop attack	DisGeneNet	CHD2 DNM1 GABRA1 GABRB3 GABRG2 MAPK10 SCN1A SCN1B SCN9A SLC6A1 GOSR2
[truncated: 5,155 more rows]
