# Supplementary material for: The influence of rare variants in circulating metabolic biomarkers
Source: PLoS Genet. 2020 Mar 9;16(3):e1008605. doi: 10.1371/journal.pgen.1008605 (PMC7108731; doi:10.1371/journal.pgen.1008605)
Supplement: S9 Table — (XLSX) [file pgen.1008605.s012.xlsx]

## Sheet: Supp Table 9
Supplementary Table 9: Gene set analyses results
Gene set id	Trait	Meta-p	Meta-p (no APO)	WES p	N WES	WGS p	N WGS	Description	Source
R-HSA-204174	idlpl	7.84681e-07	7.84681e-07	0.0059389	12	0.000502873	4	Regulation of pyruvate dehydrogenase (PDH) complex	Reactome
R-HSA-204174	mldlpl	1.01299e-06	1.01299e-06	0.00267103	12	0.000594314	4	Regulation of pyruvate dehydrogenase (PDH) complex	Reactome
R-HSA-204174	estc	1.08529e-06	1.08529e-06	0.00475403	12	0.00117495	4	Regulation of pyruvate dehydrogenase (PDH) complex	Reactome
R-HSA-204174	idlp	1.17077e-06	1.17077e-06	0.00399175	12	0.000592596	4	Regulation of pyruvate dehydrogenase (PDH) complex	Reactome
R-HSA-204174	lldlp	1.20138e-06	1.20138e-06	0.00482181	12	0.000257762	4	Regulation of pyruvate dehydrogenase (PDH) complex	Reactome
R-HSA-204174	lldlpl	1.20723e-06	1.20723e-06	0.00485346	12	0.000423373	4	Regulation of pyruvate dehydrogenase (PDH) complex	Reactome
R-HSA-204174	idll	1.2126e-06	1.2126e-06	0.00431259	12	0.000573517	4	Regulation of pyruvate dehydrogenase (PDH) complex	Reactome
R-HSA-204174	serumc	1.2403e-06	1.2403e-06	0.00599903	12	0.0010707	4	Regulation of pyruvate dehydrogenase (PDH) complex	Reactome
R-HSA-204174	lldll	1.35059e-06	1.35059e-06	0.00508173	12	0.000275431	4	Regulation of pyruvate dehydrogenase (PDH) complex	Reactome
R-HSA-204174	idlc	1.39595e-06	1.39595e-06	0.00475032	12	0.00101853	4	Regulation of pyruvate dehydrogenase (PDH) complex	Reactome
R-HSA-204174	lldlfc	1.45796e-06	1.45796e-06	0.00681044	12	0.000299527	4	Regulation of pyruvate dehydrogenase (PDH) complex	Reactome
R-HSA-204174	lldlc	1.86828e-06	1.86828e-06	0.00648902	12	0.000274997	4	Regulation of pyruvate dehydrogenase (PDH) complex	Reactome
R-HSA-204174	mldlp	1.96292e-06	1.96292e-06	0.00640916	12	0.000131798	4	Regulation of pyruvate dehydrogenase (PDH) complex	Reactome
R-HSA-204174	lldlce	2.01052e-06	2.01052e-06	0.00648559	12	0.000276828	4	Regulation of pyruvate dehydrogenase (PDH) complex	Reactome
R-HSA-204174	sldll	2.13113e-06	2.13113e-06	0.00641273	12	0.000114754	4	Regulation of pyruvate dehydrogenase (PDH) complex	Reactome
R-HSA-204174	sldlp	2.13128e-06	2.13128e-06	0.00599445	12	0.000112878	4	Regulation of pyruvate dehydrogenase (PDH) complex	Reactome
R-HSA-204174	mldll	2.13185e-06	2.13185e-06	0.00641569	12	0.000163671	4	Regulation of pyruvate dehydrogenase (PDH) complex	Reactome
R-HSA-204174	ldlc	2.17022e-06	2.17022e-06	0.00780877	12	0.000176863	4	Regulation of pyruvate dehydrogenase (PDH) complex	Reactome
R-HSA-204174	apob	2.19976e-06	2.19976e-06	0.00503972	12	0.000802846	4	Regulation of pyruvate dehydrogenase (PDH) complex	Reactome
R-HSA-204174	idlfc	2.21997e-06	2.21997e-06	0.00979772	12	0.000398963	4	Regulation of pyruvate dehydrogenase (PDH) complex	Reactome
C0020476	hdld	1.81292e-10	0.000279994	0.000496267	14	1.79646e-08	7	Hyperlipoproteinemias	DisGeneNet
C0745103	svldlpl	4.14916e-09	0.000606073	3.76169e-05	21	0.00192671	17	Hyperlipoproteinemia Type IIa	DisGeneNet
C0745103	mvldlfc	1.67906e-06	0.000836725	0.000476768	21	0.0191239	17	Hyperlipoproteinemia Type IIa	DisGeneNet
C0020476	lhdlfc_%	1.57858e-11	0.000932652	2.39488e-06	14	7.77057e-07	7	Hyperlipoproteinemias	DisGeneNet
C0745103	svldlp	1.4891e-08	0.00131916	8.21602e-05	21	0.00323888	17	Hyperlipoproteinemia Type IIa	DisGeneNet
C0745103	svldlfc	1.22063e-09	0.00138564	3.48688e-05	21	0.00143238	17	Hyperlipoproteinemia Type IIa	DisGeneNet
R-HSA-8963901	hdld	9.71664e-10	0.00141454	0.000108289	12	8.67839e-06	12	Chylomicron remodeling	Reactome
C0745103	svldll	1.06354e-08	0.00156838	7.76462e-05	21	0.00242796	17	Hyperlipoproteinemia Type IIa	DisGeneNet
C0342883	lhdlfc_%	9.96999e-14	0.00178219	6.12485e-07	9	1.04197e-09	4	Cholesteryl Ester Transfer Protein Deficiency	DisGeneNet
C0745103	xsvldltg	2.03397e-10	0.00191667	3.12886e-07	21	0.00883392	17	Hyperlipoproteinemia Type IIa	DisGeneNet
R-HSA-8866423	idlce	5.22254e-07	0.00201215	1.58427e-06	8	0.00180355	7	VLDL assembly	Reactome
C0020476	lhdlpl_%	2.148e-06	0.00220013	0.000976772	14	0.00079292	7	Hyperlipoproteinemias	DisGeneNet
R-HSA-8866423	lldlpl_%	1.21201e-09	0.00336176	2.31343e-11	8	0.00669651	7	VLDL assembly	Reactome
C0542037	lhdlfc_%	3.57197e-13	0.00363214	6.12485e-07	9	1.74251e-09	3	Hypotriglyceridaemia	DisGeneNet
C0745103	mufa	1.26264e-07	0.00369098	0.000211281	21	0.00399589	17	Hyperlipoproteinemia Type IIa	DisGeneNet
R-HSA-8963901	lhdlc_%	1.00694e-08	0.00384198	4.60323e-05	12	0.000593726	12	Chylomicron remodeling	Reactome
C0020476	lhdlc_%	2.9046e-08	0.00385449	2.23144e-05	14	0.000201277	7	Hyperlipoproteinemias	DisGeneNet
R-HSA-8963901	xlhdlfc	3.04342e-09	0.0041888	0.000336178	12	6.06532e-05	12	Chylomicron remodeling	Reactome
C0342881	apobapoa1	2.14905e-07	0.00423792	1.04491e-06	11	0.00794968	8	Familial hypercholesterolemia - homozygous	DisGeneNet
C1848486	xsvldlpl	5.52755e-08	0.00426507	6.53083e-07	11	0.00598511	9	Premature arteriosclerosis	DisGeneNet
C4280503	xsvldlpl	5.52755e-08	0.00426507	6.53083e-07	11	0.00598511	9	Premature hardening of arteries	DisGeneNet
C0745103	apobapoa1	1.33538e-06	0.00488334	1.87719e-05	21	0.0101047	17	Hyperlipoproteinemia Type IIa	DisGeneNet
C0342881	lldltg	3.57729e-09	0.00506204	8.1965e-08	11	0.00385711	8	Familial hypercholesterolemia - homozygous	DisGeneNet
C0342881	apob	7.72448e-09	0.00508974	2.37585e-07	11	0.00293376	8	Familial hypercholesterolemia - homozygous	DisGeneNet
R-HSA-8866423	mldlfc	2.02211e-06	0.00523154	3.72551e-08	8	0.0162046	7	VLDL assembly	Reactome
R-HSA-8866423	remnantc	6.94718e-08	0.00546816	4.44335e-09	8	0.000830337	7	VLDL assembly	Reactome
R-HSA-8964058	tgpg	5.87958e-10	0.00663091	1.81275e-05	17	2.45693e-06	8	HDL remodeling	Reactome
C0745103	totfa	1.70689e-06	0.00683008	6.15233e-05	21	0.00604748	17	Hyperlipoproteinemia Type IIa	DisGeneNet
C0342881	ldltg	7.6381e-10	0.00684452	9.76374e-09	11	0.00430205	8	Familial hypercholesterolemia - homozygous	DisGeneNet
C0745103	apob	1.19471e-06	0.0069378	2.87483e-06	21	0.00186457	17	Hyperlipoproteinemia Type IIa	DisGeneNet
R-HSA-8963901	xlhdlpl	1.1255e-08	0.00748056	0.000162014	12	4.44565e-05	12	Chylomicron remodeling	Reactome
R-HSA-8866423	sldlce	9.01721e-07	0.00781215	2.95007e-09	8	0.0171495	7	VLDL assembly	Reactome
C0745103	idltg	1.90186e-10	0.00840614	1.83221e-08	21	0.0100463	17	Hyperlipoproteinemia Type IIa	DisGeneNet
C0342881	svldlpl	2.47748e-07	0.0089107	4.12539e-05	11	0.00287933	8	Familial hypercholesterolemia - homozygous	DisGeneNet
R-HSA-8866423	lldlpl	2.05412e-07	0.009683	1.11648e-08	8	0.00295032	7	VLDL assembly	Reactome
C0342881	idlp	3.88641e-07	0.00972448	1.56456e-06	11	0.00288553	8	Familial hypercholesterolemia - homozygous	DisGeneNet
R-HSA-8866423	xsvldlce	7.43707e-07	0.00984421	4.89477e-05	8	0.000834561	7	VLDL assembly	Reactome
C0342881	lldlp	2.42756e-07	0.00992203	4.65241e-07	11	0.0122242	8	Familial hypercholesterolemia - homozygous	DisGeneNet
C0342881	lldll	2.83763e-07	0.0104857	8.42632e-07	11	0.0132972	8	Familial hypercholesterolemia - homozygous	DisGeneNet
R-HSA-8866423	lldlp	2.09326e-08	0.0109254	1.77501e-09	8	0.00167387	7	VLDL assembly	Reactome
R-HSA-8866423	xsvldlc	2.80567e-07	0.0109318	7.52982e-06	8	0.000766099	7	VLDL assembly	Reactome
R-HSA-8866423	lldll	2.53197e-07	0.0109913	3.93378e-09	8	0.00178011	7	VLDL assembly	Reactome
C0342881	idll	1.74751e-07	0.0109996	3.6897e-06	11	0.00378205	8	Familial hypercholesterolemia - homozygous	DisGeneNet
C0342881	lldlce	7.19669e-07	0.0112034	2.29366e-06	11	0.0186305	8	Familial hypercholesterolemia - homozygous	DisGeneNet
R-HSA-8866423	idlpl	1.84338e-07	0.0113309	2.69985e-08	8	0.00080632	7	VLDL assembly	Reactome
R-HSA-8963901	xlhdlc	1.76423e-07	0.0113318	0.00241051	12	0.0006661	12	Chylomicron remodeling	Reactome
C0342881	mldll	1.10355e-06	0.0117015	4.5436e-07	11	0.0470263	8	Familial hypercholesterolemia - homozygous	DisGeneNet
C0342881	mldlp	9.48793e-07	0.0120455	2.99128e-07	11	0.0431836	8	Familial hypercholesterolemia - homozygous	DisGeneNet
C0342881	svldlfc	3.18252e-08	0.0122503	2.70776e-05	11	0.00238875	8	Familial hypercholesterolemia - homozygous	DisGeneNet
C0342881	lldlc	9.43958e-07	0.0123382	3.15869e-06	11	0.0185682	8	Familial hypercholesterolemia - homozygous	DisGeneNet
R-HSA-8866423	lldlc	2.28484e-07	0.0123483	1.40463e-08	8	0.0024726	7	VLDL assembly	Reactome
C0342881	idlpl	4.91351e-07	0.0124643	3.12854e-06	11	0.00831193	8	Familial hypercholesterolemia - homozygous	DisGeneNet
C0342881	mldlpl	7.91218e-07	0.0126233	1.11528e-06	11	0.0303346	8	Familial hypercholesterolemia - homozygous	DisGeneNet
R-HSA-8866423	lldlce	2.22176e-07	0.0127773	8.8127e-09	8	0.0026127	7	VLDL assembly	Reactome
R-HSA-8866423	idlp	5.93994e-10	0.0128215	2.78911e-09	8	0.000385272	7	VLDL assembly	Reactome
R-HSA-8866423	lldlfc	1.74577e-07	0.0128454	7.16023e-08	8	0.00243939	7	VLDL assembly	Reactome
C0342881	lldlpl	7.04038e-07	0.0133324	3.51365e-06	11	0.0185283	8	Familial hypercholesterolemia - homozygous	DisGeneNet
C0342881	mldltg	7.07389e-08	0.013479	5.23562e-08	11	0.0293778	8	Familial hypercholesterolemia - homozygous	DisGeneNet
C0342881	ldlc	6.95188e-07	0.0138485	1.33814e-06	11	0.0267678	8	Familial hypercholesterolemia - homozygous	DisGeneNet
R-HSA-8866423	idll	2.82474e-09	0.0141696	1.94778e-08	8	0.000546861	7	VLDL assembly	Reactome
C0342881	xsvldlp	3.78512e-10	0.0142756	4.02772e-07	11	0.000850368	8	Familial hypercholesterolemia - homozygous	DisGeneNet
C0745103	xsvldlp	3.74851e-09	0.0146091	3.02476e-06	21	0.00141979	17	Hyperlipoproteinemia Type IIa	DisGeneNet
R-HSA-8866423	sldlfc	2.14086e-06	0.0151902	6.26084e-09	8	0.0273991	7	VLDL assembly	Reactome
R-HSA-8866423	mldlpl	7.13128e-07	0.0154268	1.98519e-08	8	0.010748	7	VLDL assembly	Reactome
C0342881	idltg	2.0157e-11	0.0154858	2.03494e-09	11	0.00283811	8	Familial hypercholesterolemia - homozygous	DisGeneNet
R-HSA-8866423	ldlc	2.01717e-08	0.0158145	6.36355e-09	8	0.00375436	7	VLDL assembly	Reactome
C0342883	tgpg	9.84843e-10	0.0162072	5.20938e-05	9	2.12528e-06	4	Cholesteryl Ester Transfer Protein Deficiency	DisGeneNet
C0342881	sldltg	8.58613e-08	0.0166978	5.87774e-08	11	0.0261733	8	Familial hypercholesterolemia - homozygous	DisGeneNet
R-HSA-8866423	mldll	5.50107e-07	0.017019	9.19127e-09	8	0.00859765	7	VLDL assembly	Reactome
C0745103	sldltg	5.18663e-07	0.0174301	2.01969e-06	21	0.0323169	17	Hyperlipoproteinemia Type IIa	DisGeneNet
C0342881	mufa	1.10248e-07	0.0180702	0.000130396	11	0.00704729	8	Familial hypercholesterolemia - homozygous	DisGeneNet
R-HSA-8866423	idlc	3.51954e-07	0.0184066	6.83116e-07	8	0.00172942	7	VLDL assembly	Reactome
C0542037	tgpg	3.2267e-09	0.0184535	5.20938e-05	9	2.21292e-06	3	Hypotriglyceridaemia	DisGeneNet
R-HSA-8866423	mldlp	5.31564e-07	0.019316	6.25061e-09	8	0.00805898	7	VLDL assembly	Reactome
R-HSA-8866423	mldlc	1.17664e-06	0.0195627	3.67414e-08	8	0.0127766	7	VLDL assembly	Reactome
C0342881	totfa	9.11555e-07	0.0200701	2.66062e-05	11	0.00670375	8	Familial hypercholesterolemia - homozygous	DisGeneNet
C0745103	lldltg	4.57807e-07	0.0202093	1.50363e-06	21	0.0160897	17	Hyperlipoproteinemia Type IIa	DisGeneNet
C0745103	ldltg	1.9951e-07	0.0204958	2.63455e-07	21	0.0132652	17	Hyperlipoproteinemia Type IIa	DisGeneNet
R-HSA-8866423	idlfc	2.63527e-07	0.0207051	2.06718e-07	8	0.00197557	7	VLDL assembly	Reactome
R-HSA-8866423	mldlce	1.27439e-06	0.0212618	4.76054e-08	8	0.012747	7	VLDL assembly	Reactome
R-HSA-8866423	serumc	4.74185e-07	0.0233837	6.01691e-07	8	0.00860742	7	VLDL assembly	Reactome
C0342881	xsvldltg	1.08087e-09	0.0234132	1.83875e-07	11	0.00600726	8	Familial hypercholesterolemia - homozygous	DisGeneNet
R-HSA-8866423	estc	5.80438e-07	0.024025	4.43273e-07	8	0.0129542	7	VLDL assembly	Reactome
R-HSA-8866423	sldlc	7.50646e-07	0.0243072	4.84019e-09	8	0.0170424	7	VLDL assembly	Reactome
R-HSA-8866423	svldlce	1.43787e-06	0.0247958	8.29868e-05	8	0.00177323	7	VLDL assembly	Reactome
C1848486	sldltg	2.09625e-07	0.0263564	9.07545e-08	11	0.0361787	9	Premature arteriosclerosis	DisGeneNet
C4280503	sldltg	2.09625e-07	0.0263564	9.07545e-08	11	0.0361787	9	Premature hardening of arteries	DisGeneNet
R-HSA-8866423	xsvldlp	1.48535e-12	0.027027	2.05514e-09	8	0.000246142	7	VLDL assembly	Reactome
R-HSA-8866423	sldlp	7.67038e-07	0.0272896	2.5428e-09	8	0.015185	7	VLDL assembly	Reactome
R-HSA-8866423	freec	6.04141e-07	0.0274163	6.56361e-06	8	0.00400768	7	VLDL assembly	Reactome
R-HSA-8866423	sldll	9.21513e-07	0.0276495	1.60384e-09	8	0.0157455	7	VLDL assembly	Reactome
C0020445	lhdlfc_%	2.30524e-10	0.0281321	1.01186e-05	35	7.62369e-06	21	Hypercholesterolemia Familial	DisGeneNet
R-HSA-8866423	xsvldll	6.56787e-12	0.0296585	3.13288e-09	8	0.000253953	7	VLDL assembly	Reactome
C1848486	mldltg	8.2778e-07	0.0298049	2.02756e-07	11	0.0446835	9	Premature arteriosclerosis	DisGeneNet
C4280503	mldltg	8.2778e-07	0.0298049	2.02756e-07	11	0.0446835	9	Premature hardening of arteries	DisGeneNet
C0342881	xsvldlpl	3.71033e-07	0.032013	1.63081e-07	11	0.00446652	8	Familial hypercholesterolemia - homozygous	DisGeneNet
R-HSA-8866423	apob	9.00137e-10	0.0358058	1.23422e-09	8	0.00110541	7	VLDL assembly	Reactome
R-HSA-8866423	xsvldlfc	1.95691e-07	0.037069	1.63549e-07	8	0.00200774	7	VLDL assembly	Reactome
C0342881	mldlfc	1.64131e-06	0.0387172	2.76455e-06	11	0.0445926	8	Familial hypercholesterolemia - homozygous	DisGeneNet
R-HSA-8866423	idlpl_%	6.58158e-07	0.0396871	7.17267e-07	8	0.0123895	7	VLDL assembly	Reactome
R-HSA-8963888	lldlpl_%	4.24957e-07	0.0468755	2.365e-07	10	0.0274697	11	Chylomicron assembly	Reactome
R-HSA-8866423	xsvldlpl	3.26542e-10	0.0472969	4.87179e-10	8	0.000528741	7	VLDL assembly	Reactome
R-HSA-8866423	vldlc	8.9322e-07	0.0523649	1.4071e-05	8	0.00297508	7	VLDL assembly	Reactome
R-HSA-8963888	xsvldlc	3.00577e-08	0.0618609	4.0218e-07	10	0.00112517	11	Chylomicron assembly	Reactome
R-HSA-8963888	xsvldlce	2.94006e-08	0.0691448	2.02036e-06	10	0.00139069	11	Chylomicron assembly	Reactome
R-HSA-8963888	xsvldlfc	3.29105e-09	0.0813957	2.969e-08	10	0.0027418	11	Chylomicron assembly	Reactome
R-HSA-8866423	pufa	7.7103e-07	0.084547	1.50405e-06	8	0.00892462	7	VLDL assembly	Reactome
R-HSA-8963888	remnantc	5.86125e-10	0.0852108	2.92422e-08	10	0.000798932	11	Chylomicron assembly	Reactome
R-HSA-8963888	xsvldltg_%	6.28465e-07	0.089073	0.00774972	10	1.69891e-05	11	Chylomicron assembly	Reactome
R-HSA-8963888	idlpl_%	3.00642e-08	0.0981837	7.18038e-08	10	0.00584223	11	Chylomicron assembly	Reactome
R-HSA-8963888	svldlce	2.15213e-10	0.147784	1.39723e-08	10	0.000173123	11	Chylomicron assembly	Reactome
R-HSA-8963888	apobapoa1	8.43498e-13	0.167387	1.71872e-09	10	3.83283e-06	11	Chylomicron assembly	Reactome
R-HSA-8963888	xxlvldltg	1.16452e-06	0.176848	0.00047366	10	0.00269615	11	Chylomicron assembly	Reactome
R-HSA-8963888	xxlvldlp	2.06785e-06	0.186176	0.00035374	10	0.00241981	11	Chylomicron assembly	Reactome
R-HSA-8963888	xxlvldll	1.29347e-06	0.19214	0.000347273	10	0.00237407	11	Chylomicron assembly	Reactome
R-HSA-8963888	lldlfc_%	7.49467e-11	0.195504	2.15181e-10	10	0.000573076	11	Chylomicron assembly	Reactome
R-HSA-8963888	xlvldlpl	6.1096e-07	0.195789	0.000225549	10	0.00179646	11	Chylomicron assembly	Reactome
R-HSA-8963888	xsvldll	2.88955e-13	0.204759	3.87366e-10	10	5.26561e-05	11	Chylomicron assembly	Reactome
R-HSA-8963888	xsvldlp	2.49019e-14	0.206997	2.15397e-10	10	2.01726e-05	11	Chylomicron assembly	Reactome
R-HSA-8963888	xxlvldlce	1.21328e-06	0.210451	0.000326398	10	0.00141428	11	Chylomicron assembly	Reactome
R-HSA-8963888	xlvldll	6.1223e-07	0.215947	0.000218104	10	0.0017635	11	Chylomicron assembly	Reactome
R-HSA-8963888	xxlvldlc	2.14475e-06	0.219048	0.000325088	10	0.00180658	11	Chylomicron assembly	Reactome
R-HSA-8963898	xsvldltg	9.97085e-10	0.237294	2.89082e-08	23	0.00388919	19	Plasma lipoprotein assembly	Reactome
R-HSA-8963888	apob	6.38853e-08	0.240905	6.48046e-09	10	0.00143795	11	Chylomicron assembly	Reactome
R-HSA-8963888	lhdltg_%	2.38116e-07	0.248013	6.88009e-05	10	0.000773497	11	Chylomicron assembly	Reactome
R-HSA-8963888	vldlc	2.12492e-11	0.280931	3.22548e-09	10	4.19307e-05	11	Chylomicron assembly	Reactome
R-HSA-8963888	mvldlce	2.15241e-10	0.281625	1.40443e-07	10	0.000117464	11	Chylomicron assembly	Reactome
R-HSA-8963888	lldltg	3.22893e-09	0.294471	3.09125e-07	10	0.000602401	11	Chylomicron assembly	Reactome
R-HSA-8963888	xsvldlpl	6.41281e-08	0.30351	6.64161e-09	10	0.000858396	11	Chylomicron assembly	Reactome
R-HSA-8963888	xlvldlc	1.19943e-06	0.30913	0.000171567	10	0.0014468	11	Chylomicron assembly	Reactome
R-HSA-8963888	xlvldlce	1.14289e-06	0.309746	0.000158608	10	0.00116631	11	Chylomicron assembly	Reactome
R-HSA-8963888	xlvldlfc	2.19076e-06	0.314012	0.000228093	10	0.00212428	11	Chylomicron assembly	Reactome
R-HSA-8963888	xlvldltg	1.18387e-06	0.321279	0.000221712	10	0.00204378	11	Chylomicron assembly	Reactome
R-HSA-8963888	xlvldlp	6.27393e-07	0.336991	0.000218847	10	0.00178389	11	Chylomicron assembly	Reactome
R-HSA-8963888	svldlc	3.38239e-14	0.378918	1.70655e-09	10	2.65237e-05	11	Chylomicron assembly	Reactome
R-HSA-8963888	mufa	2.92789e-08	0.3881	7.77696e-06	10	0.00276224	11	Chylomicron assembly	Reactome
R-HSA-8963888	ldltg	9.59104e-10	0.396711	6.91886e-08	10	0.000440786	11	Chylomicron assembly	Reactome
R-HSA-8963888	totfa	2.11081e-06	0.511679	8.44405e-07	10	0.045133	11	Chylomicron assembly	Reactome
R-HSA-8963888	lvldlpl_%	1.42578e-06	0.551285	8.06166e-06	9	0.0142106	11	Chylomicron assembly	Reactome
R-HSA-8963898	svldlpl	6.28053e-07	0.819782	1.17318e-06	23	0.00297767	19	Plasma lipoprotein assembly	Reactome
R-HSA-8963898	svldlfc	6.78975e-07	1	1.10948e-06	23	0.00405218	19	Plasma lipoprotein assembly	Reactome
R-HSA-8963898	svldlp	1.19065e-06	1	1.34803e-06	23	0.00401122	19	Plasma lipoprotein assembly	Reactome
R-HSA-8963898	svldll	1.24608e-06	1	1.13113e-06	23	0.00447226	19	Plasma lipoprotein assembly	Reactome
Meta-p= Meta-analysis p-value
Meta-p (no APO) = Meta-analysis p-value after removing APO genes from gene sets (APOB and APOC3)
WES p = p-value in WES dataset
N WES = number of variants tested in WES dataset
WGS p = p-value in WGS dataset
N WGS = number of variants tested in WGS dataset
