# Supplementary material for: The influence of rare variants in circulating metabolic biomarkers
Source: PLoS Genet. 2020 Mar 9;16(3):e1008605. doi: 10.1371/journal.pgen.1008605 (PMC7108731; doi:10.1371/journal.pgen.1008605)
Supplement: S10 Table — (XLSX) [file pgen.1008605.s013.xlsx]

## Sheet: Supp Table 10
Supplementary Table 10: Rho values in SKAT-O tests for "R-HSA-204174" associated traits
trait	SKAT-O p	SKAT-O minp	rho estimate
apob	2.19976e-06	5.1123e-07	1
estc	1.08529e-06	1.85793e-07	1
idlc	1.39595e-06	2.84315e-07	1
idlfc	2.21997e-06	5.17548e-07	1
idll	1.2126e-06	2.15569e-07	1
idlp	1.17077e-06	2.14153e-07	1
idlpl	7.84681e-07	3.80955e-07	1
ldlc	2.17022e-06	5.1063e-07	1
lldlc	1.86828e-06	3.92312e-07	1
lldlce	2.01052e-06	4.5737e-07	1
lldlfc	1.45796e-06	2.984e-07	1
lldll	1.35059e-06	2.5323e-07	1
lldlp	1.20138e-06	2.20766e-07	1
lldlpl	1.20723e-06	2.26451e-07	1
mldll	2.13185e-06	4.97047e-07	1
mldlp	1.96292e-06	4.40634e-07	1
mldlpl	1.01299e-06	1.74831e-07	1
serumc	1.2403e-06	2.27161e-07	1
sldll	2.13113e-06	4.9696e-07	1
sldlp	2.13128e-06	5.00185e-07	1
