# Supplementary material for: The influence of rare variants in circulating metabolic biomarkers
Source: PLoS Genet. 2020 Mar 9;16(3):e1008605. doi: 10.1371/journal.pgen.1008605 (PMC7108731; doi:10.1371/journal.pgen.1008605)
Supplement: S11 Table — (XLSX) [file pgen.1008605.s014.xlsx]

## Sheet: Supp Table 11
Supplementary Table 11: LDL measurements for white, unrelated participants in UK Biobank (N=36,769) with whole-exome sequence data carring LoF variants rs113309941 or rs201013643
SNP	N/AC UKBB WES	LDL percentiles for carriers*
PDHX (rs113309941)	2/2	84%, <1%
PDPR (rs201013643)	2/2	75%, NA
*The inverse normal transformation was applied to LDL measures within each aliquot and combined. None of the carriers were on lipid-lowering medication
