# Supplementary material for: The influence of rare variants in circulating metabolic biomarkers
Source: PLoS Genet. 2020 Mar 9;16(3):e1008605. doi: 10.1371/journal.pgen.1008605 (PMC7108731; doi:10.1371/journal.pgen.1008605)
Supplement: S12 Table — (XLSX) [file pgen.1008605.s015.xlsx]

## Sheet: Supp Table 12
Supplementary Table 12: Gene sets used for enrichment of genes near GWAS signals analyses
HDLC reported*	HDLC reported (known removed)**	LDLC reported*	TC reported*	TG reported*	Known genes
ABCA1	ACAD11	ABCG5	ABCA1	AFF1	ABCA1
ABCA8	ADH5	ABCG8	ABCB11	AKR1C4	ABCA8
AC016735.2	ALDH1A2	ABO	ABCG5	ALDH2	AC016735.2
ACAD11	ANGPTL1	ACAD11	ABCG8	ANGPTL3	ANGPTL4
ADH5	ATG7	ANGPTL3	ABO	ANGPTL4	ANGPTL8
ALDH1A2	CITED2	APOA1	ADAMTS3	APOA1	APOA1
ANGPTL1	CMIP	APOB	ANGPTL3	APOA5	APOA5
ANGPTL4	COBLL1	APOC1	APOA1	APOB	APOB
ANGPTL8	COPB1	APOE	APOB	APOC1	APOC3
APOA1	CPS1	BRAP	APOE	APOE	APOE
APOA5	DAGLB	BRCA2	ASAP3	BAI3	ARL15
APOB	FADS1	CELSR2	BRAP	LMBRD1	C12orf51
APOC3	FAM13A	CETP	C6orf106	CAPN3	C6orf106
APOE	GPAM	CILP2	CELSR2	CCR6	CD300LG
ARL15	GSK3B	CMTM6	CETP	CEP68	CD36
ATG7	HAS1	CSNK1G3	CILP2	CETP	CETP
C12orf51	IKZF1	CYP7A1	CMTM6	CILP2	FTO
C6orf106	KAT5	DLG4	CSNK1G3	CITED2	GALNT2
CD300LG	LACTB	DNAH11	CYP7A1	COBLL1	HNF4A
CD36	LRP4	EHBP1	DLG4	CTF1	IGHVII-33-1
CETP	LRRC29	FAM117B	DNAH11	CYP26A1	IRS1
CITED2	MADD	FN1	DOCK7	DNAH17	KLF14
CMIP	MC4R	FRK	ERGIC3	DOCK7	LCAT
COBLL1	MLXIPL	GATA6	EVI5	ERGIC3	LILRA3
COPB1	MVK	GPAM	FAM117B	FADS1	LIPC
CPS1	MYL2	HFE	FN1	FRMD5	LIPG
DAGLB	OR4C46	HLA	FRK	FTO	LOC100996634
FADS1	PDE3A	HLA-C	GCKR	GALNT2	LOC55908
FAM13A	PEPD	HMGCR	GPAM	GCKR	LPA
FTO	PGS1	HNF1A	GPR146	GPR85	LPL
GALNT2	RBM5	HPR	HBS1L	HLA	LRP1
GPAM	RSPO3	IDOL	HFE	INSR	MSL2L1
GSK3B	SBNO1	INSIG2	HLA	IRS1	PABPC4
HAS1	SEMA3C	IRF2BP2	HLA-C	JMJD1C	PLTP
HNF4A	SETD2	LDLR	HMGCR	KLHL8	PPP1R3B
IGHVII-33-1	SLC39A8	LDLRAP1	HNF1A	LIPC	PRKAG3
IKZF1	SNX13	LOC84931	HNF4A	LPA	RMI2
IRS1	STAB1	LPA	HPR	LPL	RP-11-115
KAT5	STARD3	LRPAP1	IDOL	LRP1	SCARB1
KLF14	TMEM176A	MAFB	INSIG2	LRPAP1	SIK3
LACTB	TRPS1	MIR148A	IRF2BP2	MAP3K1	TRIB1
LCAT	UBASH3B	MOSC1	KCNK17	MAU2	TTC39B
LILRA3	ZNF648	MTHFD2L	LDLR	MET	UBE2L3
LIPC		MTMR3	LDLRAP1	MIR148A	VEGFA
LIPG		MYLIP	LIPC	MLXIPL	ZNF664
LOC100996634		NCAN	LIPG	MPP3
LOC55908		NPC1L1	LPA	MSL2L1
LPA		OSBPL7	LRPAP1	NAT2
LPL		PCSK9	MAFB	PDXDC1
LRP1		PFAS	MAMSTR	PEPD
LRP4		PLEC1	MARCH8	PINX1
LRRC29		PPARA	MIR148A	PLA2G6
MADD		PPARG	MOSC1	PLTP
MC4R		PPP1R3B	MTHFD2L	PROX1
MLXIPL		SMARCA4	MYLIP	RSPO3
MSL2L1		SNX5	NAT2	SIK3
MVK		SORT1	NCAN	TIMD4
MYL2		SOX17	NPC1L1	TM4SF5
OR4C46		SPTLC3	OSBPL7	TP53BP1
PABPC4		ST3GAL4	PCSK9	TRIB1
PDE3A		TIMD4	PHLDB1	TYW1B
PEPD		TOP1	PLEC1	VEGFA
PGS1		TRIB1	PPARA	ZNF664
PLTP		VLDLR	PPARG
PPP1R3B		ZNF274	PPP1R3B
PRKAG3			PXK
RBM5			RAB3GAP1
RMI2			RAF1
RP-11-115			RP11-115
J16.1			J16.1
RSPO3			SAMM50
SBNO1			SNX5
SCARB1			SORT1
SEMA3C			SOX17
SETD2			SPTY2D1
SIK3			ST3GAL4
SLC39A8			TIMD4
SNX13			TMEM57
STAB1			TOP1
STARD3			TRIB1
TMEM176A			TRPS1
TRIB1			TTC39B
TRPS1			UBASH3B
TTC39B			UGT1A1
UBASH3B			VLDLR
UBE2L3
VEGFA
ZNF648
ZNF664
Table legend:
HDL reported* -Genes reported associated with "HDL cholesterol" unambiguously
HDLC reported (known removed)** - Genes reported associated with "HDL cholesterol" unambiguously but with known genes involved in HDL metabolism or lipid abnormalities removed
LDLC reported* - Genes reported associated with "LDL cholesterol" unambiguously
TC reported* - Genes reported associated with "Cholesterol, total" unambiguously
TG reported* - Genes reported associated with "Triglycerides" unambiguously
Known genes - Genes removed for sensitivity analysis that are known to be involved in lipid abnormalities or HDL metabolism based on literature review
*Gene sets used in analyses running SKAT-O on gene sets.
**Gene set used in sensitivity analyses.
