# Supplementary material for: The influence of rare variants in circulating metabolic biomarkers
Source: PLoS Genet. 2020 Mar 9;16(3):e1008605. doi: 10.1371/journal.pgen.1008605 (PMC7108731; doi:10.1371/journal.pgen.1008605)
Supplement: S13 Table — (XLSX) [file pgen.1008605.s016.xlsx]

## Sheet: Supp Table 13
Supplementary Table 13: Results for SKAT-O analysis on gene sets built from lists of genes near established GWAS loci using two nested approaches (LoF and MCAP+LoF)
Trait	GWAS signal gene set	LoF p-value	MCAP+LoF p-value
hdl2c	HDL-C	0.00902816	0.00471993
hdl3c	HDL-C	0.877521	0.00556736
hdlc	HDL-C	0.0178674	0.00516261
hdld	HDL-C	0.00628662	0.00255179
hdltg	HDL-C	0.133228	0.387999
lhdlce_%	HDL-C	0.0179559	0.567694
lhdlce	HDL-C	0.014707	0.0059368
lhdlc_%	HDL-C	0.00149295	0.060429
lhdlc	HDL-C	0.0130132	0.00505536
lhdlfc_%	HDL-C	0.000167324	0.000539928
lhdlfc	HDL-C	0.00921279	0.00313992
lhdll	HDL-C	0.0316498	0.0106859
lhdlp	HDL-C	0.0387337	0.0126384
lhdlpl_%	HDL-C	0.0838354	0.03871
lhdlpl	HDL-C	0.0535994	0.0220407
lhdltg_%	HDL-C	0.00226663	0.129726
lhdltg	HDL-C	0.601605	0.320412
mhdlce_%	HDL-C	0.00740913	0.00538958
mhdlce	HDL-C	0.186757	0.268865
mhdlc_%	HDL-C	0.00871579	0.00849564
mhdlc	HDL-C	0.222656	0.31889
mhdlfc_%	HDL-C	0.173307	0.120565
mhdlfc	HDL-C	0.42965	0.49558
mhdll	HDL-C	0.487418	0.572181
mhdlp	HDL-C	0.542699	0.621308
mhdlpl_%	HDL-C	0.119688	0.0461893
mhdlpl	HDL-C	0.617459	0.590377
mhdltg_%	HDL-C	0.000675801	0.00118303
mhdltg	HDL-C	0.00953706	0.190383
shdlce_%	HDL-C	0.466591	0.202774
shdlce	HDL-C	0.884028	0.583
shdlc_%	HDL-C	0.282959	0.127086
shdlc	HDL-C	0.873993	0.643354
shdlfc_%	HDL-C	0.326708	0.213319
shdlfc	HDL-C	0.812434	0.778559
shdll	HDL-C	0.585678	0.742382
shdlp	HDL-C	0.509609	0.734778
shdlpl_%	HDL-C	0.796704	0.0911735
shdlpl	HDL-C	0.454461	0.434352
shdltg_%	HDL-C	0.00468097	0.00436553
shdltg	HDL-C	0.0016064	0.00547447
xlhdlce_%	HDL-C	0.31913	0.0685033
xlhdlce	HDL-C	0.0285501	2.82761e-05
xlhdlc_%	HDL-C	0.803232	0.130114
xlhdlc	HDL-C	0.0185432	4.43099e-05
xlhdlfc_%	HDL-C	0.0607365	0.0490673
xlhdlfc	HDL-C	0.00640974	0.000243557
xlhdll	HDL-C	0.0113833	0.000174719
xlhdlp	HDL-C	0.0116568	0.000190601
xlhdlpl_%	HDL-C	0.609934	0.214592
xlhdlpl	HDL-C	0.00806701	0.00099378
xlhdltg_%	HDL-C	0.222743	0.424752
xlhdltg	HDL-C	0.679105	0.0808341
ldlc	LDL-C	1	0.247939
ldld	LDL-C	0.219891	0.412091
ldltg	LDL-C	0.378916	0.431352
lldlce_%	LDL-C	0.259155	0.202213
lldlce	LDL-C	1	0.226859
lldlc_%	LDL-C	0.186385	0.188711
lldlc	LDL-C	1	0.216423
lldlfc_%	LDL-C	0.88068	0.670937
lldlfc	LDL-C	1	0.188772
lldll	LDL-C	1	0.245943
lldlp	LDL-C	1	0.268772
lldlpl_%	LDL-C	0.87837	0.255845
lldlpl	LDL-C	1	0.267806
lldltg_%	LDL-C	0.101942	0.287957
lldltg	LDL-C	0.310716	0.325278
mldlce_%	LDL-C	0.513491	0.306119
mldlce	LDL-C	1	0.251073
mldlc_%	LDL-C	0.30541	0.239222
mldlc	LDL-C	1	0.26497
mldlfc_%	LDL-C	1	0.574034
mldlfc	LDL-C	1	0.350104
mldll	LDL-C	1	0.330015
mldlp	LDL-C	1	0.345359
mldlpl_%	LDL-C	1	0.328006
mldlpl	LDL-C	1	0.451229
mldltg_%	LDL-C	0.0995318	0.202675
mldltg	LDL-C	0.244912	0.308014
sldlce_%	LDL-C	0.516217	0.334624
sldlce	LDL-C	1	0.313787
sldlc_%	LDL-C	0.454227	0.280064
sldlc	LDL-C	1	0.347531
sldlfc_%	LDL-C	0.6819	0.598485
sldlfc	LDL-C	1	0.50083
sldll	LDL-C	1	0.428292
sldlp	LDL-C	1	0.437895
sldlpl_%	LDL-C	1	0.327089
sldlpl	LDL-C	0.901707	0.534217
sldltg_%	LDL-C	0.295769	0.201224
sldltg	LDL-C	0.480864	0.524031
estc	TC	0.581406	0.0522903
freec	TC	0.188074	0.0243327
hdl2c	TC	0.520887	0.246624
hdl3c	TC	0.72184	0.358868
hdlc	TC	0.547657	0.229098
idlce_%	TC	0.413315	0.188961
idlce	TC	0.605679	0.0317279
idlc_%	TC	0.419287	0.323154
idlc	TC	0.673582	0.0404215
idlfc_%	TC	0.571416	0.703361
idlfc	TC	0.718829	0.0786169
ldlc	TC	0.917671	0.0715183
lhdlce_%	TC	0.223532	0.0205815
lhdlce	TC	0.690459	0.53526
lhdlc_%	TC	0.445279	0.0668526
lhdlc	TC	0.687262	0.554087
lhdlfc_%	TC	0.760103	0.278009
lhdlfc	TC	0.688971	0.621848
lldlce_%	TC	0.454379	0.0980542
lldlce	TC	0.836948	0.05546
lldlc_%	TC	0.462632	0.247083
lldlc	TC	0.852254	0.0561473
lldlfc_%	TC	0.806767	0.50554
lldlfc	TC	0.806096	0.0643359
lvldlce_%	TC	0.0839018	0.428487
lvldlce	TC	0.369667	0.301356
lvldlc_%	TC	0.110005	0.138877
lvldlc	TC	0.259257	0.279851
lvldlfc_%	TC	0.212346	0.0522037
lvldlfc	TC	0.157312	0.261741
mhdlce_%	TC	0.373866	0.332729
mhdlce	TC	0.688944	0.488064
mhdlc_%	TC	0.671105	0.470534
mhdlc	TC	0.697528	0.471932
mhdlfc_%	TC	0.264248	0.254731
mhdlfc	TC	0.607365	0.372049
mldlce_%	TC	1	0.228318
mldlce	TC	1	0.0857594
mldlc_%	TC	0.881676	0.325875
mldlc	TC	1	0.0835068
mldlfc_%	TC	1	0.17756
mldlfc	TC	0.892639	0.0844325
mvldlce_%	TC	0.197664	0.537726
mvldlce	TC	0.332836	0.0432519
mvldlc_%	TC	0.175149	0.30518
mvldlc	TC	0.463802	0.157905
mvldlfc_%	TC	0.903166	0.256263
mvldlfc	TC	0.527499	0.496095
remnantc	TC	0.523965	0.0320404
serumc	TC	0.432189	0.0401556
shdlce_%	TC	1	0.751478
shdlce	TC	0.807185	0.239271
shdlc_%	TC	1	0.647195
shdlc	TC	0.78845	0.163539
shdlfc_%	TC	0.905639	0.88961
shdlfc	TC	0.315403	0.370281
sldlce_%	TC	0.912021	0.188412
sldlce	TC	1	0.101711
sldlc_%	TC	0.860982	0.273854
sldlc	TC	1	0.109027
sldlfc_%	TC	1	0.149396
sldlfc	TC	1	0.176578
svldlce_%	TC	0.372412	0.909486
svldlce	TC	0.56093	0.0547393
svldlc_%	TC	0.238305	0.813198
svldlc	TC	0.673568	0.0992225
svldlfc_%	TC	0.0111622	0.0289789
svldlfc	TC	0.85261	0.379066
vldlc	TC	0.59475	0.0824051
xlhdlce_%	TC	1	0.842426
xlhdlce	TC	0.198051	0.270893
xlhdlc_%	TC	0.918899	0.857976
xlhdlc	TC	0.192815	0.257117
xlhdlfc_%	TC	0.357696	0.334708
xlhdlfc	TC	0.217808	0.220958
xlvldlce_%	TC	0.163814	0.2541
xlvldlce	TC	0.100005	0.098937
xlvldlc_%	TC	0.0958342	0.102061
xlvldlc	TC	0.0752923	0.0674038
xlvldlfc_%	TC	0.114465	0.337204
xlvldlfc	TC	0.0611753	0.0480927
xsvldlce_%	TC	0.583968	0.575625
xsvldlce	TC	0.458218	0.0296875
xsvldlc_%	TC	0.52115	0.701493
xsvldlc	TC	0.519456	0.0442496
xsvldlfc_%	TC	0.65835	0.744559
xsvldlfc	TC	0.786537	0.193789
xxlvldlce_%	TC	0.0965578	0.0996615
xxlvldlce	TC	0.0315984	0.00764322
xxlvldlc_%	TC	0.16229	0.222466
xxlvldlc	TC	0.027773	0.0155495
xxlvldlfc_%	TC	0.671694	0.509229
xxlvldlfc	TC	0.0249919	0.0599296
dagtg	TG	0.00591692	0.0936948
hdltg	TG	0.553335	0.639899
idltg_%	TG	0.427278	0.189744
idltg	TG	0.63086	0.675237
ldltg	TG	0.816578	0.780654
lhdltg_%	TG	0.542317	0.668078
lhdltg	TG	0.145815	0.531917
lldltg_%	TG	0.377258	0.210605
lldltg	TG	0.710891	0.849627
lvldltg_%	TG	0.0187208	0.504982
lvldltg	TG	0.0584711	0.649051
mhdltg_%	TG	1	0.697925
mhdltg	TG	0.406952	0.257062
mldltg_%	TG	0.611756	0.17489
mldltg	TG	0.781483	0.797962
mvldltg_%	TG	0.105649	0.32396
mvldltg	TG	0.149961	0.541372
serumtg	TG	0.327334	0.622717
shdltg_%	TG	0.796975	0.660311
shdltg	TG	0.365638	0.358493
sldltg_%	TG	0.613056	0.362911
sldltg	TG	0.6566	0.860297
svldltg_%	TG	0.0343486	0.317973
svldltg	TG	0.604018	0.452899
tgpg	TG	0.0669309	1
vldltg	TG	0.200984	0.540792
xlhdltg_%	TG	0.568309	0.635068
xlhdltg	TG	0.206048	0.573247
xlvldltg_%	TG	0.0393045	0.699469
xlvldltg	TG	0.0388685	0.566366
xsvldltg_%	TG	0.441288	0.246375
xsvldltg	TG	0.825595	0.726186
xxlvldltg_%	TG	0.291723	0.225757
xxlvldltg	TG	0.00608015	0.251938
LoF p-value: SKAT-O results for analysis focusing on loss-of-function variants in gene set
MCAP+LoF p-value: SKAT-O results for analysis focusing on rare missense variants (MAF <1%) predicted to be likely deleterious (M-CAP score >0.025) and loss-of-function variants in gene set
