# Supplementary material for: The influence of rare variants in circulating metabolic biomarkers
Source: PLoS Genet. 2020 Mar 9;16(3):e1008605. doi: 10.1371/journal.pgen.1008605 (PMC7108731; doi:10.1371/journal.pgen.1008605)
Supplement: S14 Table — (XLSX) [file pgen.1008605.s017.xlsx]

## Sheet: Supp Table 14
Supplementary Table 14: Sensitivity analysis for significant results (p<0.005) in SKAT-O analysis on gene sets built from lists of genes near established GWAS loci.
Trait	GWAS signal gene set	LoF p-value	MCAP+LoF p-value	LoF p-value (known removed)	MCAP+LoF p-value (known removed)
hdl2c	HDL-C	0.00902816	0.00471993	0.4728	0.140974
hdld	HDL-C	0.00628662	0.00255179	0.688323	0.345814
lhdlc_%	HDL-C	0.00149295	0.060429	0.445331	0.877741
lhdlfc_%	HDL-C	0.000167324	0.000539928	0.139667	0.351616
lhdlfc	HDL-C	0.00921279	0.00313992	0.39483	0.262763
lhdltg_%	HDL-C	0.00226663	0.129726	0.339513	0.725149
mhdltg_%	HDL-C	0.000675801	0.00118303	0.0997596	0.71896
shdltg_%	HDL-C	0.00468097	0.00436553	0.436586	0.775784
shdltg	HDL-C	0.0016064	0.00547447	0.346903	0.373318
xlhdlce	HDL-C	0.0285501	2.82761e-05	1	0.000368811
xlhdlc	HDL-C	0.0185432	4.43099e-05	0.848105	0.000902523
xlhdlfc	HDL-C	0.00640974	0.000243557	0.742648	0.0111148
xlhdll	HDL-C	0.0113833	0.000174719	0.699577	0.00706827
xlhdlp	HDL-C	0.0116568	0.000190601	0.691952	0.00755844
xlhdlpl	HDL-C	0.00806701	0.00099378	0.51226	0.111218
LoF p-value: SKAT-O results for analysis focusing on loss-of-function variants in gene set
MCAP+LoF p-value: SKAT-O results for analysis focusing on rare missense variants (MAF <1%) predicted to be likely deleterious (M-CAP score >0.025) and loss-of-function variants in gene set
LoF p-value (known removed) = SKAT-O results for LoF approach after removing genes known to be involved in lipoprotein metabolism
MCAP+LoF p-value (known removed) = SKAT-O results for MCAP+LoF approach after removing genes known to be involved in lipoprotein metabolism
