# Supplementary material for: The influence of rare variants in circulating metabolic biomarkers
Source: PLoS Genet. 2020 Mar 9;16(3):e1008605. doi: 10.1371/journal.pgen.1008605 (PMC7108731; doi:10.1371/journal.pgen.1008605)
Supplement: S15 Table — (XLSX) [file pgen.1008605.s018.xlsx]

## Sheet: Supp Table 15
Supplementary Table 15: Detailed results for gene sets with enriched rare variation in tails of lipoprotein traits
S-VLDL-C lower tail outliers. Hyperlipidemia gene set.
gene	snp	dataset	MAC	residuals in all carriers
AGL	rs200459772	WES	5	2.37,-0.33,0.43,-0.83,-3.05
APOB	2:21236148	WES	1	-2.66
APC	rs150973053	WES	1	-3.09
APC	rs201830995	WES	3	-2.87,-0.79,0.42
CYP19A1	rs141305220	WES	2	-3.49,-1.24
CYP19A1	rs200111039	WES	9	-2.98,0.25,0.80,1.01,-0.40,-0.14,-3.09,0.74,-0.43
NPHS1	rs368988883	WES	1	-3.37
GCG	2:163003928	WGS	1	-3.12
APC	5:112173509	WGS	2	-3.54,-0.12
APC	5:112174919	WGS	2	-3.54,-0.12
APC	5:112178070	WGS	2	-3.54,-0.12
APC	5:112179437	WGS	2	-3.54,-0.12
NOS3	7:150698995	WGS	2	-0.18,-2.70
NOS3	7:150706632	WGS	5	-0.30,-0.26,-0.48,-2.84,-0.76
CETP	rs150236668	WGS	2	-1.09,-3.54
NPHS1	19:36342715	WGS	3	0.92,-0.40,-2.93
XS-VLDL-P lower tail outliers. Hyperlipidemia gene set.
gene	snp	dataset	MAC	effects
APOB	2:21236148	WES	1	-3.44
APC	rs150973053	WES	1	-3.2
APC	rs201830995	WES	3	-2.86,-0.17,0.08
NOS3	rs141170595	WES	7	-1.19,-2.96,-0.24,1.13,0.15,-0.21,-1.75
CYP19A1	rs141305220	WES	2	-3.21,-0.88
CYP19A1	rs200111039	WES	9	-2.64,0.55,1.01,0.76,-0.24,-0.68,-3.20,0.57,-0.25
NPHS1	rs368988883	WES	1	-3.32
NPHS2	1:179520511	WGS	2	0.21,-2.74
NPHS2	1:179530462	WGS	6	-2.86,0.50,0.13,0.48,-0.94,0.18
APOB	2:21255263	WGS	1	-2.97
GCG	2:163003928	WGS	1	-3.43
APC	5:112173509	WGS	2	-2.95,-0.26
APC	5:112174919	WGS	2	-2.95,-0.26
APC	5:112178070	WGS	2	-2.95,-0.26
APC	5:112179437	WGS	2	-2.95,-0.26
NOS3	7:150698995	WGS	2	-0.47,-2.83
CETP	rs150236668	WGS	2	-0.63,-2.95
S-VLDL-CE lower tail outliers. Hyperlipidemia gene set.
gene	snp	dataset	MAC	effects
AGL	rs200459772	WES	5	2.37,-0.33,0.43,-0.83,-3.05
APOB	2:21236148	WES	1	-2.66
APC	rs150973053	WES	1	-3.09
APC	rs201830995	WES	3	-2.87,-0.79,0.42
CYP19A1	rs141305220	WES	2	-3.49,-1.24
CYP19A1	rs200111039	WES	9	-2.98,0.25,0.80,1.01,-0.40,-0.14,-3.09,0.74,-0.43
NPHS1	rs368988883	WES	1	-3.37
GCG	2:163003928	WGS	1	-3.12
APC	5:112173509	WGS	2	-3.54,-0.12
APC	5:112174919	WGS	2	-3.54,-0.12
APC	5:112178070	WGS	2	-3.54,-0.12
APC	5:112179437	WGS	2	-3.54,-0.12
NOS3	7:150698995	WGS	2	-0.18,-2.70
NOS3	7:150706632	WGS	5	-0.30,-0.26,-0.48,-2.84,-0.76
CETP	rs150236668	WGS	2	-1.09,-3.54
NPHS1	19:36342715	WGS	3	0.92,-0.40,-2.93
S-HDL-P lower tail outliers. HDL remodeling gene set
gene	snp	dataset	MAC	effects
CETP	rs140547417	WES	10	0.58,0.61,0.29,0.40,-1.11,-2.93,-0.10,-0.09,-0.32,0.78
LIPG	18:47107925	WES	1	-3.23
APOE	rs199768005	WES	7	-0.54,1.92,0.93,-3.03,-0.79,0.12,-1.34
ABCG1	rs148226451	WES	1	-2.93
APOA1	11:116706867	WGS	1	-3.00351
APOA1	rs199759119	WGS	7	-1.00536349532665,-2.86126280384725,-0.582922966059555,-0.693164051709012,1.64763326906752,-2.39922951075938,-1.79280325835833
CETP	rs142750310	WGS	1	-3.04641
snp column is chr:pos for hg19 in absence of rsid for the variant
