# Supplementary material for: The influence of rare variants in circulating metabolic biomarkers
Source: PLoS Genet. 2020 Mar 9;16(3):e1008605. doi: 10.1371/journal.pgen.1008605 (PMC7108731; doi:10.1371/journal.pgen.1008605)
Supplement: S16 Table — (XLSX) [file pgen.1008605.s019.xlsx]

## Sheet: Supp Table 16
Supplementary Table 16: Sensitivity analyses for rare variant enrichment in tails analysis using different percentile cutoffs to define tails of the phenotypic distribution
.5% Percentile upper tails
trait	p.wes	p.wgs	meta-p	Gene set
lldlc	0.00432	0.03209	0.000773681	LDL_clearance
vldld	0.02887	0.00607	0.000918755	VLDL_clearance
.5% Percentile lower tails
trait	p.wes	p.wgs	meta-p	Gene set
svldlce	0.02992	0.01634	0.00224771	Hyperlipidemia
svldlfc	0.01287	0.00676	0.000444767	Hyperlipidemia
xsvldlp	0.02992	0.0024	0.00044224	Hyperlipidemia
idltg	0.00032	0.01528	4.01653e-05	LDL_remodeling
idltg	1e-05	0.01621	2.972e-06	VLDL_assembly
1 Percentile lower tails
trait	p.wes	p.wgs	meta-p	Gene set
mhdltg	0.04487	0.00976	0.00217766	Hyperlipidemia
p.wes: permutation p-value in WES
p.wgs: permutation p-value in WGS
meta-p: p-value after meta-analysis using Stouffer's method
Highlighted in yellow are gene sets that are significant after meta-analysis using Stouffer’s method and after adjusting for multiple traits (p<=0.00037).
