# Supplementary material for: The influence of rare variants in circulating metabolic biomarkers
Source: PLoS Genet. 2020 Mar 9;16(3):e1008605. doi: 10.1371/journal.pgen.1008605 (PMC7108731; doi:10.1371/journal.pgen.1008605)
Supplement: S17 Table — (XLSX) [file pgen.1008605.s020.xlsx]

## Sheet: Supp Table 17
Supplementary Table 17: Gene set variants DP
Variant	ALT allele	DP	Gene	Consequence
WES
11:35006276	T	25,25	PDHX	Splice donor (2nd exon)
16:66918282	C	36,34	PDP2	Frameshift (Asn33IlefsTer5)
16:66919241	T	51,49	PDP2	Stop gain (Gln352Ter)
16:70172816	A	32,19	PDPR	Stop gain (Trp402Ter)
4:96762162	A	60,51	PDHA2	Stop gain (Tyr287Ter)
4:96762189	A	47,35	PDHA2	Frameshift (Val297GlnfsTer14)
7:107546755	TA	24,26	DLD	Frameshift (Val212SerfsTer32)
rs113309941	T	52,32	PDHX	Stop gain (Gln248Ter)
rs142996162	T	54,34	PDHA2	Stop gain (Gln78Ter)
rs201013643	T	100,41	PDPR	Stop gain (Arg714Ter)
rs367875541	A	36,24	DLAT	Splice acceptor (2nd exon)
rs371544958	C	31,32	PDHA2	Frameshift (Lys83IlefsTer20)
WGS
2:173429262	T	12,12	PDK1	Stop gain (Arg66Ter)
4:96761541	G	10,12;11,3	PDHA2	Stop gain (Tyr80Ter)
rs113309941	T	9,13	PDHX	Stop gain (Gln248Ter)
rs201013643	T	19,13;29,9	PDPR	Stop gain (Arg714Ter)
DP = depth of coverage per sample, number of reads supporting reference allele and reads suporting alternative allele separated by comma. Samples separated by semicolon
