# Supplementary material for: The influence of rare variants in circulating metabolic biomarkers
Source: PLoS Genet. 2020 Mar 9;16(3):e1008605. doi: 10.1371/journal.pgen.1008605 (PMC7108731; doi:10.1371/journal.pgen.1008605)
Supplement: S18 Table — (XLSX) [file pgen.1008605.s021.xlsx]

## Sheet: Supp Table 18
Supplementary Table 18: List of traits and analyses where they were used
Traits	Description	Supergroup	Gene tests	Gene-set tests	Enrichment near GWAS signals tests	Tails tests
XXL-VLDL-P	Concentration of chylomicrons and extremely large VLDL particles	Lipid and lipoprotein	X	X		X
XXL-VLDL-L	Total lipids in chylomicrons and extremely large VLDL	Lipid and lipoprotein	X	X		X
XXL-VLDL-PL	Phospholipids in chylomicrons and extremely large VLDL	Lipid and lipoprotein	X	X		X
XXL-VLDL-C	Total cholesterol in chylomicrons and extremely large VLDL	Lipid and lipoprotein	X	X	X	X
XXL-VLDL-CE	Cholesterol esters in chylomicrons and extremely large VLDL	Lipid and lipoprotein	X	X	X	X
XXL-VLDL-FC	Free cholesterol in chylomicrons and extremely large VLDL	Lipid and lipoprotein	X	X	X	X
XXL-VLDL-TG	Triglycerides in chylomicrons and extremely large VLDL	Lipid and lipoprotein	X	X	X	X
XL-VLDL-P	Concentration of very large VLDL particles	Lipid and lipoprotein	X	X		X
XL-VLDL-L	Total lipids in very large VLDL	Lipid and lipoprotein	X	X		X
XL-VLDL-PL	Phospholipids in very large VLDL	Lipid and lipoprotein	X	X		X
XL-VLDL-C	Total cholesterol in very large VLDL	Lipid and lipoprotein	X	X	X	X
XL-VLDL-CE	Cholesterol esters in very large VLDL	Lipid and lipoprotein	X	X	X	X
XL-VLDL-FC	Free cholesterol in very large VLDL	Lipid and lipoprotein	X	X	X	X
XL-VLDL-TG	Triglycerides in very large VLDL	Lipid and lipoprotein	X	X	X	X
L-VLDL-P	Concentration of large VLDL particles	Lipid and lipoprotein	X	X		X
L-VLDL-L	Total lipids in large VLDL	Lipid and lipoprotein	X	X		X
L-VLDL-PL	Phospholipids in large VLDL	Lipid and lipoprotein	X	X		X
L-VLDL-C	Total cholesterol in large VLDL	Lipid and lipoprotein	X	X	X	X
L-VLDL-CE	Cholesterol esters in large VLDL	Lipid and lipoprotein	X	X	X	X
L-VLDL-FC	Free cholesterol in large VLDL	Lipid and lipoprotein	X	X	X	X
L-VLDL-TG	Triglycerides in large VLDL	Lipid and lipoprotein	X	X	X	X
M-VLDL-P	Concentration of medium VLDL particles	Lipid and lipoprotein	X	X		X
M-VLDL-L	Total lipids in medium VLDL	Lipid and lipoprotein	X	X		X
M-VLDL-PL	Phospholipids in medium VLDL	Lipid and lipoprotein	X	X		X
M-VLDL-C	Total cholesterol in medium VLDL	Lipid and lipoprotein	X	X	X	X
M-VLDL-CE	Cholesterol esters in medium VLDL	Lipid and lipoprotein	X	X	X	X
M-VLDL-FC	Free cholesterol in medium VLDL	Lipid and lipoprotein	X	X	X	X
M-VLDL-TG	Triglycerides in medium VLDL	Lipid and lipoprotein	X	X	X	X
S-VLDL-P	Concentration of small VLDL particles	Lipid and lipoprotein	X	X		X
S-VLDL-L	Total lipids in small VLDL	Lipid and lipoprotein	X	X		X
S-VLDL-PL	Phospholipids in small VLDL	Lipid and lipoprotein	X	X		X
S-VLDL-C	Total cholesterol in small VLDL	Lipid and lipoprotein	X	X	X	X
S-VLDL-CE	Cholesterol esters in small VLDL	Lipid and lipoprotein	X	X	X	X
S-VLDL-FC	Free cholesterol in small VLDL	Lipid and lipoprotein	X	X	X	X
S-VLDL-TG	Triglycerides in small VLDL	Lipid and lipoprotein	X	X	X	X
XS-VLDL-P	Concentration of very small VLDL particles	Lipid and lipoprotein	X	X		X
XS-VLDL-L	Total lipids in very small VLDL	Lipid and lipoprotein	X	X		X
XS-VLDL-PL	Phospholipids in very small VLDL	Lipid and lipoprotein	X	X		X
XS-VLDL-C	Total cholesterol in very small VLDL	Lipid and lipoprotein	X	X	X	X
XS-VLDL-CE	Cholesterol esters in very small VLDL	Lipid and lipoprotein	X	X	X	X
XS-VLDL-FC	Free cholesterol in very small VLDL	Lipid and lipoprotein	X	X	X	X
XS-VLDL-TG	Triglycerides in very small VLDL	Lipid and lipoprotein	X	X	X	X
IDL-P	Concentration of IDL particles	Lipid and lipoprotein	X	X
IDL-L	Total lipids in IDL	Lipid and lipoprotein	X	X
IDL-PL	Phospholipids in IDL	Lipid and lipoprotein	X	X
IDL-C	Total cholesterol in IDL	Lipid and lipoprotein	X	X	X
IDL-CE	Cholesterol esters in IDL	Lipid and lipoprotein	X	X	X
IDL-FC	Free cholesterol in IDL	Lipid and lipoprotein	X	X	X
IDL-TG	Triglycerides in IDL	Lipid and lipoprotein	X	X	X
L-LDL-P	Concentration of large LDL particles	Lipid and lipoprotein	X	X	X	X
L-LDL-L	Total lipids in large LDL	Lipid and lipoprotein	X	X	X	X
L-LDL-PL	Phospholipids in large LDL	Lipid and lipoprotein	X	X	X	X
L-LDL-C	Total cholesterol in large LDL	Lipid and lipoprotein	X	X	X	X
L-LDL-CE	Cholesterol esters in large LDL	Lipid and lipoprotein	X	X	X	X
L-LDL-FC	Free cholesterol in large LDL	Lipid and lipoprotein	X	X	X	X
L-LDL-TG	Triglycerides in large LDL	Lipid and lipoprotein	X	X	X	X
M-LDL-P	Concentration of medium LDL particles	Lipid and lipoprotein	X	X	X	X
M-LDL-L	Total lipids in medium LDL	Lipid and lipoprotein	X	X	X	X
M-LDL-PL	Phospholipids in medium LDL	Lipid and lipoprotein	X	X	X	X
M-LDL-C	Total cholesterol in medium LDL	Lipid and lipoprotein	X	X	X	X
M-LDL-CE	Cholesterol esters in medium LDL	Lipid and lipoprotein	X	X	X	X
M-LDL-FC	Free cholesterol in medium LDL	Lipid and lipoprotein	X	X	X	X
M-LDL-TG	Triglycerides in medium LDL	Lipid and lipoprotein	X	X	X	X
S-LDL-P	Concentration of small LDL particles	Lipid and lipoprotein	X	X	X	X
S-LDL-L	Total lipids in small LDL	Lipid and lipoprotein	X	X	X	X
S-LDL-PL	Phospholipids in small LDL	Lipid and lipoprotein	X	X	X	X
S-LDL-C	Total cholesterol in small LDL	Lipid and lipoprotein	X	X	X	X
S-LDL-CE	Cholesterol esters in small LDL	Lipid and lipoprotein	X	X	X	X
S-LDL-FC	Free cholesterol in small LDL	Lipid and lipoprotein	X	X	X	X
S-LDL-TG	Triglycerides in small LDL	Lipid and lipoprotein	X	X	X	X
XL-HDL-P	Concentration of very large HDL particles	Lipid and lipoprotein	X	X	X	X
XL-HDL-L	Total lipids in very large HDL	Lipid and lipoprotein	X	X	X	X
XL-HDL-PL	Phospholipids in very large HDL	Lipid and lipoprotein	X	X	X	X
XL-HDL-C	Total cholesterol in very large HDL	Lipid and lipoprotein	X	X	X	X
XL-HDL-CE	Cholesterol esters in very large HDL	Lipid and lipoprotein	X	X	X	X
XL-HDL-FC	Free cholesterol in very large HDL	Lipid and lipoprotein	X	X	X	X
XL-HDL-TG	Triglycerides in very large HDL	Lipid and lipoprotein	X	X	X	X
L-HDL-P	Concentration of large HDL particles	Lipid and lipoprotein	X	X	X	X
L-HDL-L	Total lipids in large HDL	Lipid and lipoprotein	X	X	X	X
L-HDL-PL	Phospholipids in large HDL	Lipid and lipoprotein	X	X	X	X
L-HDL-C	Total cholesterol in large HDL	Lipid and lipoprotein	X	X	X	X
L-HDL-CE	Cholesterol esters in large HDL	Lipid and lipoprotein	X	X	X	X
L-HDL-FC	Free cholesterol in large HDL	Lipid and lipoprotein	X	X	X	X
L-HDL-TG	Triglycerides in large HDL	Lipid and lipoprotein	X	X	X	X
M-HDL-P	Concentration of medium HDL particles	Lipid and lipoprotein	X	X	X	X
M-HDL-L	Total lipids in medium HDL	Lipid and lipoprotein	X	X	X	X
M-HDL-PL	Phospholipids in medium HDL	Lipid and lipoprotein	X	X	X	X
M-HDL-C	Total cholesterol in medium HDL	Lipid and lipoprotein	X	X	X	X
M-HDL-CE	Cholesterol esters in medium HDL	Lipid and lipoprotein	X	X	X	X
M-HDL-FC	Free cholesterol in medium HDL	Lipid and lipoprotein	X	X	X	X
M-HDL-TG	Triglycerides in medium HDL	Lipid and lipoprotein	X	X	X	X
S-HDL-P	Concentration of small HDL particles	Lipid and lipoprotein	X	X	X	X
S-HDL-L	Total lipids in small HDL	Lipid and lipoprotein	X	X	X	X
S-HDL-PL	Phospholipids in small HDL	Lipid and lipoprotein	X	X	X	X
S-HDL-C	Total cholesterol in small HDL	Lipid and lipoprotein	X	X	X	X
S-HDL-CE	Cholesterol esters in small HDL	Lipid and lipoprotein	X	X	X	X
S-HDL-FC	Free cholesterol in small HDL	Lipid and lipoprotein	X	X	X	X
S-HDL-TG	Triglycerides in small HDL	Lipid and lipoprotein	X	X	X	X
XXL-VLDL-PL_%	Phospholipids to total lipds ratio in chylomicrons and extremely large VLDL	Lipid and lipoprotein	X	X
XXL-VLDL-C_%	Total cholesterol to total lipids ratio in chylomicrons and extremely large VLDL	Lipid and lipoprotein	X	X	X
XXL-VLDL-CE_%	Cholesterol esters to total lipids ratio in chylomicrons and extremely large VLDL	Lipid and lipoprotein	X	X	X
XXL-VLDL-FC_%	Free cholesterol to total lipids ratio in chylomicrons and extremely large VLDL	Lipid and lipoprotein	X	X	X
XXL-VLDL-TG_%	Triglycerides to total lipids ratio in chylomicrons and extremely large VLDL	Lipid and lipoprotein	X	X	X
XL-VLDL-PL_%	Phospholipids to total lipds ratio in very large VLDL	Lipid and lipoprotein	X	X
XL-VLDL-C_%	Total cholesterol to total lipids ratio in very large VLDL	Lipid and lipoprotein	X	X	X
XL-VLDL-CE_%	Cholesterol esters to total lipids ratio in very large VLDL	Lipid and lipoprotein	X	X	X
XL-VLDL-FC_%	Free cholesterol to total lipids ratio in very large VLDL	Lipid and lipoprotein	X	X	X
XL-VLDL-TG_%	Triglycerides to total lipids ratio in very large VLDL	Lipid and lipoprotein	X	X	X
L-VLDL-PL_%	Phospholipids to total lipds ratio in large VLDL	Lipid and lipoprotein	X	X
L-VLDL-C_%	Total cholesterol to total lipids ratio in large VLDL	Lipid and lipoprotein	X	X	X
L-VLDL-CE_%	Cholesterol esters to total lipids ratio in large VLDL	Lipid and lipoprotein	X	X	X
L-VLDL-FC_%	Free cholesterol to total lipids ratio in large VLDL	Lipid and lipoprotein	X	X	X
L-VLDL-TG_%	Triglycerides to total lipids ratio in large VLDL	Lipid and lipoprotein	X	X	X
M-VLDL-PL_%	Phospholipids to total lipds ratio in medium VLDL	Lipid and lipoprotein	X	X
M-VLDL-C_%	Total cholesterol to total lipids ratio in medium VLDL	Lipid and lipoprotein	X	X	X
M-VLDL-CE_%	Cholesterol esters to total lipids ratio in medium VLDL	Lipid and lipoprotein	X	X	X
M-VLDL-FC_%	Free cholesterol to total lipids ratio in medium VLDL	Lipid and lipoprotein	X	X	X
M-VLDL-TG_%	Triglycerides to total lipids ratio in medium VLDL	Lipid and lipoprotein	X	X	X
S-VLDL-PL_%	Phospholipids to total lipds ratio in small VLDL	Lipid and lipoprotein	X	X
S-VLDL-C_%	Total cholesterol to total lipids ratio in small VLDL	Lipid and lipoprotein	X	X	X
S-VLDL-CE_%	Cholesterol esters to total lipids ratio in small VLDL	Lipid and lipoprotein	X	X	X
S-VLDL-FC_%	Free cholesterol to total lipids ratio in small VLDL	Lipid and lipoprotein	X	X	X
S-VLDL-TG_%	Triglycerides to total lipids ratio in small VLDL	Lipid and lipoprotein	X	X	X
XS-VLDL-PL_%	Phospholipids to total lipds ratio in very small VLDL	Lipid and lipoprotein	X	X
XS-VLDL-C_%	Total cholesterol to total lipids ratio in very small VLDL	Lipid and lipoprotein	X	X	X
XS-VLDL-CE_%	Cholesterol esters to total lipids ratio in very small VLDL	Lipid and lipoprotein	X	X	X
XS-VLDL-FC_%	Free cholesterol to total lipids ratio in very small VLDL	Lipid and lipoprotein	X	X	X
XS-VLDL-TG_%	Triglycerides to total lipids ratio very small VLDL	Lipid and lipoprotein	X	X	X
IDL-PL_%	Phospholipids to total lipds ratio in IDL	Lipid and lipoprotein	X	X
IDL-C_%	Total cholesterol to total lipids ratio in IDL	Lipid and lipoprotein	X	X	X
IDL-CE_%	Cholesterol esters to total lipids ratio in IDL	Lipid and lipoprotein	X	X	X
IDL-FC_%	Free cholesterol to total lipids ratio in IDL	Lipid and lipoprotein	X	X	X
IDL-TG_%	Triglycerides to total lipids ratio in IDL	Lipid and lipoprotein	X	X	X
L-LDL-PL_%	Phospholipids to total lipds ratio in large LDL	Lipid and lipoprotein	X	X	X
L-LDL-C_%	Total cholesterol to total lipids ratio in large LDL	Lipid and lipoprotein	X	X	X
L-LDL-CE_%	Cholesterol esters to total lipids ratio in large LDL	Lipid and lipoprotein	X	X	X
L-LDL-FC_%	Free cholesterol to total lipids ratio in large LDL	Lipid and lipoprotein	X	X	X
L-LDL-TG_%	Triglycerides to total lipids ratio in large LDL	Lipid and lipoprotein	X	X	X
M-LDL-PL_%	Phospholipids to total lipds ratio in medium LDL	Lipid and lipoprotein	X	X	X
M-LDL-C_%	Total cholesterol to total lipids ratio in medium LDL	Lipid and lipoprotein	X	X	X
M-LDL-CE_%	Cholesterol esters to total lipids ratio in medium LDL	Lipid and lipoprotein	X	X	X
M-LDL-FC_%	Free cholesterol to total lipids ratio in medium LDL	Lipid and lipoprotein	X	X	X
M-LDL-TG_%	Triglycerides to total lipids ratio in medium LDL	Lipid and lipoprotein	X	X	X
S-LDL-PL_%	Phospholipids to total lipds ratio in small LDL	Lipid and lipoprotein	X	X	X
S-LDL-C_%	Total cholesterol to total lipids ratio in small LDL	Lipid and lipoprotein	X	X	X
S-LDL-CE_%	Cholesterol esters to total lipids ratio in small LDL	Lipid and lipoprotein	X	X	X
S-LDL-FC_%	Free cholesterol to total lipids ratio in small LDL	Lipid and lipoprotein	X	X	X
S-LDL-TG_%	Triglycerides to total lipids ratio in small LDL	Lipid and lipoprotein	X	X	X
XL-HDL-PL_%	Phospholipids to total lipds ratio in very large HDL	Lipid and lipoprotein	X	X	X
XL-HDL-C_%	Total cholesterol to total lipids ratio in very large HDL	Lipid and lipoprotein	X	X	X
XL-HDL-CE_%	Cholesterol esters to total lipids ratio in very large HDL	Lipid and lipoprotein	X	X	X
XL-HDL-FC_%	Free cholesterol to total lipids ratio in very large HDL	Lipid and lipoprotein	X	X	X
XL-HDL-TG_%	Triglycerides to total lipids ratio in very large HDL	Lipid and lipoprotein	X	X	X
L-HDL-PL_%	Phospholipids to total lipds ratio in large HDL	Lipid and lipoprotein	X	X	X
L-HDL-C_%	Total cholesterol to total lipids ratio in large HDL	Lipid and lipoprotein	X	X	X
L-HDL-CE_%	Cholesterol esters to total lipids ratio in large HDL	Lipid and lipoprotein	X	X	X
L-HDL-FC_%	Free cholesterol to total lipids ratio in large HDL	Lipid and lipoprotein	X	X	X
L-HDL-TG_%	Triglycerides to total lipids ratio in large HDL	Lipid and lipoprotein	X	X	X
M-HDL-PL_%	Phospholipids to total lipds ratio in medium HDL	Lipid and lipoprotein	X	X	X
M-HDL-C_%	Total cholesterol to total lipids ratio in medium HDL	Lipid and lipoprotein	X	X	X
M-HDL-CE_%	Cholesterol esters to total lipids ratio in medium HDL	Lipid and lipoprotein	X	X	X
M-HDL-FC_%	Free cholesterol to total lipids ratio in medium HDL	Lipid and lipoprotein	X	X	X
M-HDL-TG_%	Triglycerides to total lipids ratio in medium HDL	Lipid and lipoprotein	X	X	X
S-HDL-PL_%	Phospholipids to total lipds ratio in small HDL	Lipid and lipoprotein	X	X	X
S-HDL-C_%	Total cholesterol to total lipids ratio in small HDL	Lipid and lipoprotein	X	X	X
S-HDL-CE_%	Cholesterol esters to total lipids ratio in small HDL	Lipid and lipoprotein	X	X	X
S-HDL-FC_%	Free cholesterol to total lipids ratio in small HDL	Lipid and lipoprotein	X	X	X
S-HDL-TG_%	Triglycerides to total lipids ratio in small HDL	Lipid and lipoprotein	X	X	X
VLDL-D	Mean diameter for VLDL particles	Lipid and lipoprotein	X	X
LDL-D	Mean diameter for LDL particles	Lipid and lipoprotein	X	X	X	X
HDL-D	Mean diameter for HDL particles	Lipid and lipoprotein	X	X	X	X
Serum-C	Serum total cholesterol	Lipid and lipoprotein	X	X	X	X
VLDL-C	Total cholesterol in VLDL	Lipid and lipoprotein	X	X	X	X
Remnant-C	Remnant cholesterol (non‐HDL, non‐LDL-cholesterol)	Lipid and lipoprotein	X	X	X	X
LDL-C	Total cholesterol in LDL	Lipid and lipoprotein	X	X	X	X
HDL-C	Total cholesterol in HDL	Lipid and lipoprotein	X	X	X	X
HDL2-C	Total cholesterol in HDL2	Lipid and lipoprotein	X	X	X	X
HDL3-C	Total cholesterol in HDL3	Lipid and lipoprotein	X	X	X	X
EstC	Esterified cholesterol	Lipid and lipoprotein	X	X	X	X
FreeC	Free cholesterol	Lipid and lipoprotein	X	X	X	X
Serum-TG	Serum total triglycerides	Lipid and lipoprotein	X	X	X	X
VLDL-TG	Triglycerides in VLDL	Lipid and lipoprotein	X	X	X	X
LDL‐TG	Triglycerides in LDL	Lipid and lipoprotein	X	X	X	X
HDL‐TG	Triglycerides in HDL	Lipid and lipoprotein	X	X	X	X
DAG	Diacylglycerol	Lipid and lipoprotein	X	X
DAG/TG	Ratio of diacylglycerol to triglycerides	Lipid and lipoprotein	X	X	X
TotPG	Total phosphoglycerides	Lipid and lipoprotein	X	X
TG/PG	Ratio of triglycerides to phosphoglycerides	Lipid and lipoprotein	X	X	X
PC	Phosphatidylcholine and other cholines	Lipid and lipoprotein	X	X
SM	Sphingomyelins	Lipid and lipoprotein	X	X
TotCho	Total cholines	Lipid and lipoprotein	X	X
ApoA1	Apolipoprotein A-­‐I *	Lipid and lipoprotein	X	X
ApoB	Apolipoprotein B *	Lipid and lipoprotein	X	X
ApoB/ApoA1	Ratio of apolipoprotein B to apolipoprotein A-­‐I	Lipid and lipoprotein	X	X
TotFA	Total fatty acids	Lipid and lipoprotein	X	X
FALen	Estimated description of fatty acid chain length, not actual carbon number	Lipid and lipoprotein	X	X
UnsatDeg	Estimated degree of unsaturation	Lipid and lipoprotein	X	X
DHA	22:6, docosahexaenoic acid	Lipid and lipoprotein	X	X
LA	18:2, linoleic acid	Lipid and lipoprotein	X	X
CLA	Conjugated linoleic acid	Lipid and lipoprotein	X	X
FAw3	Omega-­‐3 fatty acids	Lipid and lipoprotein	X	X
FAw6	Omega-­‐6 fatty acids	Lipid and lipoprotein	X	X
PUFA	Polyunsaturated fatty acids	Lipid and lipoprotein	X	X
MUFA	Monounsaturated fatty acids; 16:1, 18:1	Lipid and lipoprotein	X	X
SFA	Saturated fatty acids	Lipid and lipoprotein	X	X
DHA/FA	Ratio of 22:6 docosahexaenoic acid to total fatty acids	Lipid and lipoprotein	X	X
LA/FA	Ratio of 18:2 linoleic acid to total fatty acids	Lipid and lipoprotein	X	X
CLA/FA	Ratio of conjugated linoleic acid to total fatty acids	Lipid and lipoprotein	X	X
FAw3/FA	Ratio of omega-­‐3 fatty acids to total fatty acids	Lipid and lipoprotein	X	X
FAw6/FA	Ratio of omega-­‐6 fatty acids to total fatty acids	Lipid and lipoprotein	X	X
PUFA/FA	Ratio of polyunsaturated fatty acids to total fatty acids	Lipid and lipoprotein	X	X
MUFA/FA	Ratio of monounsaturated fatty acids to total fatty acids	Lipid and lipoprotein	X	X
SFA/FA	Ratio of saturated fatty acids to total fatty acids	Lipid and lipoprotein	X	X
Ala	Alanine	Aminoacid	X	X
Gln	Glutamine	Aminoacid	X	X
Gly	Glycine	Aminoacid	X	X
His	Histidine	Aminoacid	X	X
Ile	Isoleucine	Aminoacid	X	X
Leu	Leucine	Aminoacid	X	X
Val	Valine	Aminoacid	X	X
Phe	Phenylalanine	Aminoacid	X	X
Tyr	Tyrosine	Aminoacid	X	X
AcAce	Acetoacetate	Ketone bodies	X	X
Crea	Creatinine	Fluid balance	X	X
Alb	Albumin	Fluid balance	X	X
Gp	Glycoprotein acetyls, mainly a1-acid glycoprotein	Inflammation	X	X
