# Supplementary material for: The influence of rare variants in circulating metabolic biomarkers
Source: PLoS Genet. 2020 Mar 9;16(3):e1008605. doi: 10.1371/journal.pgen.1008605 (PMC7108731; doi:10.1371/journal.pgen.1008605)
Supplement: S19 Table — (XLSX) [file pgen.1008605.s022.xlsx]

## Sheet: Supp Table 19
Supplementary Table 19: List of gene sets used for tails analyses
Gene Set	Source
Abnormality_of_lipid_metabolism	DisGeneNet
Dyslipidemias	DisGeneNet
HDL_assembly	Reactome
HDL_clearance	Reactome
HDL_remodeling	Reactome
Hyperlipidemia	DisGeneNet
Hypertriglyceridemia_CTD	DisGeneNet
Hypertriglyceridemia_HPO	DisGeneNet
LDL_clearance	Reactome
LDL_remodeling	Reactome
Triglyceride_biosynthesis	Reactome
Triglyceride_catabolism	Reactome
Triglyceride_metabolism	Reactome
VLDL_assembly	Reactome
VLDL_clearance	Reactome
